# Supplementary material for: Analyzing the distribution of virulence factors of Mycobacterium tuberculosis and the impact of virulence gene mutations on treatment outcomes in different lineages using whole-genome sequencing in Urumqi
Source: Virulence. 2025 Sep 16;16(1):2552875. doi: 10.1080/21505594.2025.2552875 (PMC12445446; doi:10.1080/21505594.2025.2552875)
Supplement: Clean copy of Supplementary 7 - QVIR-2024-0025.R1.xlsx [file KVIR_A_2552875_SM2651.xlsx]

## Sheet: Sheet1
Supplementary 7 Univariate analysis of the effect of mutations in the virulence genes on the outcome of treatment in patients with tuberculosis
Mutation type	Gene	Lineage2								Lineage3								Lineage4
		Treatment success			Treatment failure		χ2	P		Treatment success			Treatment failure		χ2	P		Treatment success			Treatment failure		χ2	P
		Wild type	Mutant type		Wild type	Mutant type				Wild type	Mutant type		Wild type	Mutant type				Wild type	Mutant type		Wild type	Mutant type
SNP	adhD	298	3		46	0	-	＞0.9999*		33	0		4	0	-	-		58	2		13	0	-	＞0.9999*
SNP	aftB	34	267		0	46	4.5533	0.0329#		26	7		4	0	-	0.5697*		36	24		7	6	0.1672	0.6827
SNP	aftD	235	66		33	13	0.9104	0.34		6	27		0	4	-	＞0.9999*		40	20		6	7	1.1493	0.2837#
SNP	ahpC	300	1		45	1	-	0.2479*		33	0		4	0	-	-		60	0		13	0	-	-
SNP	caeA	294	7		46	0	-	0.6000*		33	0		4	0	-	-		60	0		13	0	-	-
SNP	cmaA2	299	2		46	0	-	＞0.9999*		33	0		4	0	-	-		60	0		13	0	-	-
SNP	ctpC	300	1		46	0	-	＞0.9999*		31	2		4	0	-	＞0.9999*		58	2		12	1	-	＞0.4498*
SNP	ctpV	27	274		0	46	3.3116	0.0688#		26	7		4	0	-	-		36	24		7	6	0.4184	0.5177
SNP	cyp125	298	3		45	1	-	＞0.4353*		33	0		4	0	-	-		60	0		13	0	-	＞0.9999*
SNP	cyp143	28	273		0	46	4.4851	0.0619#		26	7		4	0	-	-		36	24		7	6	0.1855	0.6667
SNP	devR	299	2		46	0	-	＞0.9999*		8	25		1	3	-	＞0.9999*		58	2		13	0	-	＞0.9999*
SNP	devS	293	8		46	0	0.3496	0.5543#		33	0		4	0	-	-		58	2		13	0	-	＞0.3705*
SNP	drrC	300	1		46	0	-	＞0.9999*		33	0		4	0	-	-		60	0		13	0	-	-
SNP	eccA1	295	6		45	1	-	＞0.9999*		33	0		4	0	-	-		59	1		12	1	-	＞0.3265*
SNP	eccA2	19	282		0	46	1.9733	0.1601#		26	7		4	0	-	-		36	24		7	6	0.6968	0.4039
SNP	eccA3	28	273		0	46	3.4851	0.0619#		26	7		4	0	-	-		37	23		8	5	＜0.0001	＞0.9999#
SNP	eccB1	281	20		43	3	0.001	0.9751		7	26		1	3	-	＞0.9999*		56	4		12	1	-	＞0.9999*
SNP	eccB2	296	5		46	0	-	＞0.9999*		31	2		4	0	-	＞0.9999*		60	0		13	0	-	-
SNP	eccB3	296	5		46	0	-	＞0.9999*		33	0		4	0	-	-		56	4		12	1	-	＞0.9999*
SNP	eccB4	294	7		46	0	-	＞0.6004*		32	1		4	0	-	＞0.9999*		58	2		13	0	-	＞0.9999*
SNP	eccB5	293	8		44	2	0.0272	0.8690#		33	0		4	0	-	-		60	0		13	0	-	-
SNP	eccC2	0	301		0	46	-	-		2	31		0	4	-	＞0.9999*		1	59		0	13	-	＞0.9999*
SNP	eccC3	0	301		0	46	-	-		0	33		0	4	-	-		0	60		0	13	-	-
SNP	eccC4	0	301		0	46	-	-		0	33		0	4	-	-		0	60		0	13	0.231	0.6308#
SNP	eccC5	289	12		44	2	＜0.0001	＞0.9999#		0	33		0	4	-	-		0	60		0	13	-	＞0.9999*
SNP	eccCa1	296	5		45	1	-	0.5768*		32	1		4	0	-	＞0.9999*		58	2		12	1	-	＞0.4498*
SNP	eccCb1	288	13		46	0	1.0401	0.3078#		0	33		0	4	-	＞0.9999*		58	2		13	0	-	＞0.9999*
SNP	eccD1	283	18		44	2	0.0106	0.9181#		0	33		0	4	-	＞0.9999*		58	2		13	0	＜0.0001	＞0.9999#
SNP	eccD2	267	34		39	7	0.589	0.4428		33	0		4	0	-	-		0	60		0	13	＜0.0001	＞0.9999#
SNP	eccD3	34	267		0	46	4.5533	0.3290#		0	33		0	4	-	0.2072*		58	2		13	0	0.0106	0.9181
SNP	eccD4	284	17		43	3	＜0.0001	＞0.9999#		0	33		0	4	-	＞0.9999*		58	2		13	0	＜0.0001	＞0.9999#
SNP	eccD5	293	8		46	0	0.3496	0.5543#		32	1		4	0	-	＞0.9999*		58	2		13	0	-	＞0.9999*
SNP	eccE1	256	45		42	4	1.2871	0.2566		33	0		4	0	-	＞0.9999*		0	60		0	13	0.0898	＞0.7644#
SNP	eccE2	288	13		44	2	＜0.0001	＞0.9999#		32	1		2	2	-	0.0260*		54	6		11	2	0.0054	＞0.9999#
SNP	eccE3	0	301		0	46	-	-		0	33		0	4	-	-		0	60		0	13	-	-
SNP	eccE5	293	8		43	3	0.8861	0.3465#		33	0		4	0	-	-		0	60		0	13	-	-
SNP	eis	287	14		42	4	0.6322	0.4266#		33	0		4	0	-	-		55	5		13	0	-	＞5780*
SNP	embC	289	12		45	1	0.0347	＞0.8523#		33	0		4	0	-	＞0.9999*		53	7		13	0	0.6017	0.4379#
SNP	espA	0	301		0	46	-	-		0	33		0	4	-	-		0	60		0	13	-	-
SNP	espB	279	22		45	1	0.9716	＞0.9999#		33	0		4	0	-	-		59	1		11	2	-	0.0798*
SNP	espC	300	1		46	0	-	＞0.9999*		33	0		4	0	-	-		60	0		13	0	-	-
SNP	espD	299	2		46	0	-	＞0.9999*		33	0		4	0	-	-		60	0		13	0	-	-
SNP	espE	295	6		42	4	4.2334	0.0396#		19	14		2	2	＜0.0001	＞0.9999#		54	6		11	2	0.0054	0.9412#
SNP	espF	300	1		45	1	-	0.2479*		33	0		4	0	-	-		60	0		13	0	-	-
SNP	espG1	295	6		46	0	0.1287	0.7198#		33	0		4	0	-	-		58	2		12	1	＜0.0001	＞0.9999#
SNP	espG2	284	17		43	3	＜0.0001	＞0.9999#		18	15		2	2	＜0.0001	＞0.9999#		57	3		12	1	-	0.5520*
SNP	espG3	296	5		46	0	-	＞0.9999*		32	1		4	0	-	＞0.9999*		56	4		13	0	-	＞0.9999*
SNP	espH	301	0		45	1	-	0.1326*		33	0		4	0	-	-		58	2		13	0	-	＞0.9999*
SNP	espI	286	15		45	1	0.2198	0.6392#		28	5		4	0	-	＞0.9999*		56	4		12	1	-	＞0.9999*
SNP	espJ	299	2		46	0	-	＞0.9999*		31	2		4	0	-	＞0.9999*		57	3		13	0	-	＞0.9999*
SNP	espK	25	276		0	46	2.9686	0.0849#		0	33		0	4	-	-		31	29		6	7	0.1299	0.7185
SNP	espL	300	1		46	0	-	＞0.9999*		33	0		4	0	-	-		60	0		13	0	-	-
SNP	esxB	299	2		46	0	-	＞0.9999*		33	0		4	0	-	-		58	2		13	0	-	＞0.9999*
SNP	esxC	298	3		46	0	-	＞0.9999*		31	2		4	0	-	＞0.9999*		60	0		13	0	-	-
SNP	esxD	299	2		46	0	-	＞0.9999*		33	0		4	0	-	-		59	1		13	0	-	＞0.9999*
SNP	esxG	296	5		43	3	2.3056	0.1289#		33	0		4	0	-	-		60	0		13	0	-	-
SNP	esxH	301	0		46	0	-	-		31	2		4	0	-	＞0.9999*		59	1		13	0	-	＞0.9999*
SNP	esxN	300	1		46	0	-	＞0.9999*		33	0		4	0	-	-		59	1		13	0	-	＞0.9999*
SNP	esxT	300	1		46	0	-	＞0.9999*		33	0		3	1	-	0.1081*		59	1		13	0	-	＞0.9999*
SNP	esxU	116	185		13	33	1.8045	0.1791		28	5		4	0	-	＞0.9999*		45	15		10	3	＜0.0001	＞0.9999#
SNP	fadD13	296	5		45	1	-	0.5768*		33	0		4	0	-	-		59	1		13	0	-	＞0.9999*
SNP	fadD22	280	21		43	3	＜0.0001	＞0.9999#		28	5		4	0	-	＞0.9999*		58	2		13	0	-	＞0.9999*
SNP	fadD26	298	3		46	0	-	＞0.9999*		33	0		4	0	-	-		59	1		13	0	-	＞0.9999*
SNP	fadD28	114	187		13	33	1.589	0.2075		28	5		4	0	-	0.5697*		45	15		10	3	＜0.0001	＞0.9999#
SNP	fadD29	256	45		36	10	1.3788	0.2403		33	0		4	0	-	-		58	2		12	1	-	0.4498*
SNP	fadE28	291	10		46	0	0.6104	0.4346#		28	5		4	0	-	＞0.9999*		56	4		12	1	-	＞0.9999*
SNP	fadE29	298	3		42	4	-	0.0071*		33	0		4	0	-	-		60	0		13	0	-	-
SNP	fadE5	279	22		45	1	0.9716	0.3243#		33	0		4	0	-	-		56	4		12	1	-	＞0.9999*
SNP	fbpA	293	8		45	1	＜0.0001	＞0.9999#		32	1		3	1	-	0.2072*		56	4		12	1	-	＞0.9999*
SNP	fbpB	299	2		46	0	-	＞0.9999*		33	0		4	0	-	-			4		-	-	-	-
SNP	fbpC	297	4		46	0	-	＞0.9999*		6	27		0	4	-	＞0.9999*		57	3		13	0	-	＞0.9999*
SNP	glnA1	297	4		45	1	-	0.5111*		33	0		4	0	-	-		59	1		13	0	-	＞0.9999*
SNP	hbhA	298	3		46	0	-	＞0.9999*		33	0		4	0	-	-		60	0		13	0	-	-
SNP	hspX	299	2		46	0	-	＞0.9999*		32	1		4	0	-	＞0.9999*		60	0		13	0	-	-
SNP	irtA	296	5		44	2	-	0.2343*		6	27		0	4	-	＞0.9999*		55	5		13	0	-	0.5780*
SNP	irtB	298	3		46	0	-	＞0.9999*		32	1		4	0	-	＞0.9999*		58	2		12	1	-	0.4498*
SNP	kasB	300	1		46	0	-	＞0.9999*		33	0		4	0	-	-		60	0		12	1	-	0.1781*
SNP	katG	29	272		0	46	3.6599	0.0557#		0	33		0	4	-	-		31	29		8	5	0.2745	0.6003
SNP	leuD	296	5		45	1	-	0.5768*		33	0		4	0	-	-		58	2		12	1	-	0.4498*
SNP	lipF	35	266		0	46	4.7358	0.0295#		25	8		4	0	-	0.5574*		40	20		8	5	0.001	0.9753#
SNP	lipR	299	2		46	0	-	＞0.9999*		32	1		4	0	-	＞0.9999*		57	3		12	1	-	0.5520*
SNP	lppX	301	0		46	0	-	-		31	2		4	0	-	＞0.9999*		60	0		13	0	-	-
SNP	lpqH	297	4		46	0	-	＞0.9999*		33	0		4	0	-	-		60	0		13	0	-	-
SNP	lpqY	296	5		46	0	-	＞0.9999*		31	2		4	0	-	＞0.9999*		58	2		13	0	-	＞0.9999*
SNP	lprG	297	4		46	0	-	＞0.9999*		33	0		4	0	-	-		58	2		13	0	-	＞0.9999*
SNP	lysA	298	3		46	0	-	＞0.9999*		33	0		4	0	-	-		60	0		13	0	-	-
SNP	mas	32	269		0	46	4.1921	0.0406#		25	8		4	0	-	＞0.9999*		40	20		8	5	0.1855	0.6667
SNP	mbtA	294	7		46	0	-	0.6004*		33	0		4	0	-	-		49	11		13	0	1.5565	0.2122#
SNP	mbtB	35	266		0	46	4.7358	0.0147#		25	8		4	0	-	0.5697*		37	23		8	5	＜0.0001	＞0.9999#
SNP	mbtC	301	0		46	0	-	-		60	0		13	0	-	-		59	1		13	0	-	＞0.9999*
SNP	mbtD	277	24		45	1	1.2337	0.2667#		32	1		4	0	-	＞0.9999*		58	2		13	0	-	＞0.9999*
SNP	mbtE	271	30		38	8	2.2555	0.1331		32	1		3	1	-	0.2072*		55	5		12	1	＜0.0001	＞0.9999#
SNP	mbtF	0	301		0	46	-	-		0	33		0	4	-	-		4	56		2	11	0.231	0.6308*
SNP	mbtG	297	4		46	0	-	＞0.9999*		32	1		4	0	-	＞0.9999*		56	4		13	0	-	＞0.9999*
SNP	mbtI	300	1		44	2	-	0.0473*		31	2		4	0	-	＞0.9999*		58	2		12	1	-	0.4498*
SNP	mbtJ	298	3		45	1	-	0.4353*		33	0		4	0	-	-		0	33		0	4	-	-
SNP	mbtK	299	2		45	1	-	0.3482*		33	0		4	0	-	-		58	2		12	1	-	0.4498*
SNP	mbtL	301	0		46	0	-	-		0	33		0	4	-	-		59	1		13	0	-	＞0.9999*
SNP	mce1A	30	271		0	46	3.836	0.0502#		0	33		0	4	-	-		35	25		7	6	1.1873	0.2759
SNP	mce1B	297	4		46	0	-	＞0.9999*		33	0		4	0	-	-		57	3		13	0	-	＞0.9999*
SNP	mce1C	291	10		46	0	0.6104	0.4346#		31	2		4	0	-	＞0.9999*		56	4		12	1	-	＞0.9999*
SNP	mce1D	43	258		7	39	0.0281	0.8669		26	7		4	0	-	0.5697*		36	24		7	6	0.1672	0.6827
SNP	mce1F	0	301		0	46	-	-		0	33		0	4	-	-		0	60		0	13	-	-
SNP	mce2A	0	301		0	46	-	-		0	33		0	4	-	-		0	60		0	13	-	-
SNP	mce2C	285	16		45	1	0.3055	0.5805#		33	0		3	1	-	0.1081*		37	23		11	2	1.5837	0.2082#
SNP	mce2D	291	10		45	1	＜0.0001	＞0.9999#		33	0		4	0	-	-		58	2		13	0	-	＞0.9999*
SNP	mce2F	50	251		7	39	0.0565	0.8122		27	6		4	0	-	＞0.9999*		42	18		9	4	＜0.0001	＞0.9999#
SNP	mce3A	29	272		0	46	3.6599	0.0557#		0	33		0	4	-	-		35	25		7	6	0.0881	0.7667
SNP	mce3B	286	15		46	0	1.3425	0.2466#		0	33		0	4	-	＞0.9999*		35	25		7	6	0.0693	0.7923#
SNP	mce3C	296	5		45	1	-	0.5768*		32	1		3	1	-	0.2072*		56	4		13	0	-	＞0.9999*
SNP	mce3D	298	3		44	2	-	0.1324*		33	0		4	0	-	-		58	2		12	1	-	0.4498*
SNP	mce3F	2	299		1	45	-	0.3481*		0	33		0	4	-	-		0	60		0	13	-	-
SNP	mce4B	295	6		46	0	-	＞0.9999*		33	0		4	0	-	-		57	3		10	3	2.5423	0.1108#
SNP	mce4C	114	187		13	33	1.589	0.2075		27	6		4	0	-	＞0.9999*		45	15		10	3	0.0456	0.8309
SNP	mce4D	295	6		45	1	-	＞0.9999*		33	0		4	0	-	-		60	0		12	1	-	0.1781*
SNP	mce4F	300	1		46	0	-	＞0.9999*		33	0		4	0	-	-		0	60		0	13	-	-
SNP	mgtC	293	8		45	1	＜0.0001	＞0.9999#		33	0		4	0	-	-		59	1		13	0	-	＞0.9999*
SNP	mmaA4	297	4		46	0	-	＞0.9999*		33	0		4	0	-	-		59	1		13	0	-	＞0.9999*
SNP	mmpL10	34	267		0	46	4.5533	0.0329#		0	33		0	4	-	＞0.9999*		35	25		7	6	0.001	0.9753#
SNP	mmpL11	268	33		38	8	1.5823	0.2084		27	6		4	0	-	＞0.9999*		42	18		9	4	-	0.5520*
SNP	mmpL3	294	7		46	0	-	-		32	1		4	0	-	-		49	11		13	0	-	-
SNP	mmpL7	283	18		41	5	0.8526	0.3558		32	1		4	0	-	＞0.9999*		49	11		13	0	-	＞0.9999*
SNP	mmpL8	293	8		46	0	0.3496	0.5543#		0	33		0	4	-	＞0.9999*		35	25		7	6	＜0.0001	＞0.9999#
SNP	mpa	290	11		46	0	0.7496	0.3866#		33	0		4	0	-	-		59	1		13	0	-	＞0.9999*
SNP	mprA	300	1		45	1	-	0.2479*		33	0		4	0	-	-		60	0		13	0	-	-
SNP	mprB	31	270		0	46	4.0134	0.0451#		0	33		0	4	-	-		38	22		8	5	＜0.0001	＞0.9999#
SNP	mycP1	294	7		42	4	3.4037	0.0650#		0	33		0	4	-	0.1081*		38	22		8	5	2.5423	0.1108#
SNP	mycP2	283	18		42	4	0.1437	0.7046#		33	0		4	0	-	-		54	6		11	2	0.0054	0.9412#
SNP	mycP3	286	15		45	1	0.2198	0.6392#		33	0		4	0	-	＞0.9999*		54	6		11	2	0.0054	0.9412#
SNP	mycP4	30	271		1	45	2.0977	0.1475#		33	0		4	0	-	-		54	6		11	2	＜0.0001	＞0.9999#
SNP	mycP5	295	6		46	0	-	＞0.9999*		33	0		4	0	-	-		59	1		13	0	-	＞0.9999*
SNP	narG	295	6		45	1	-	＞0.9999*		33	0		4	0	-	-		58	2		13	0	-	＞0.9999*
SNP	narH	295	6		45	1	-	＞0.9999*		19	14		2	2	＜0.0001	＞0.9999#		58	2		13	0	-	＞0.9999*
SNP	narI	299	2		46	0	-	＞0.9999*		33	0		4	0	-	-		54	6		13	0	0.401	0.5266#
SNP	narJ	118	183		13	33	2.0329	0.1539		28	5		4	0	-	＞0.9999*		46	14		10	3	＜0.0001	＞0.9999#
SNP	narK2	291	10		45	1	＜0.0001	＞0.9999#		33	0		4	0	-	-		54	6		11	2	0.0054	0.9412#
SNP	narX	293	8		43	3	0.8861	0.3465#		33	0		4	0	-	-		59	1		13	0	-	＞0.9999*
SNP	nuoG	0	301		0	46	-	-		0	33		0	4	-	-		0	60		0	13	-	-
SNP	pafA	295	6		45	1	-	＞0.9999*		32	1		4	0	-	＞0.9999*		60	0		13	0	-	-
SNP	panC	300	1		45	1	-	0.2479*		33	0		4	0	-	-		60	0		13	0	-	-
SNP	panD	299	2		46	0	-	＞0.9999*		33	0		4	0	-	-		58	2		13	0	-	＞0.9999*
SNP	papA1	289	12		45	1	0.0347	0.8523#		33	0		4	0	-	-		56	4		12	1	-	＞0.9999*
SNP	papA2	35	266		0	46	0.0347	0.8523#		33	0		4	0	-	＞0.9999*		34	26		6	7	0.4767	0.4899
SNP	papA3	289	12		45	1	0.0347	0.8523#		33	0		4	0	-	-		53	7		10	3	0.4095	0.5222#
SNP	papA5	293	8		45	1	＜0.0001	＞0.9999#		33	0		4	0	-	-		59	1		13	0	-	＞0.9999*
SNP	pcaA	301	0		45	1	-	0.1326*		33	0		4	0	-	-		60	0		13	0	-	-
SNP	PE_PGRS30	274	27		44	2	0.5914	0.4419#		6	27		0	4	-	＞0.9999*		54	6		11	2	0.0054	0.9412#
SNP	PE18	300	1		46	0	-	＞0.9999*		33	0		4	0	-	-		58	2		13	0	-	＞0.9999*
SNP	PE35	0	301		0	46	-	-		0	33		0	4	-	-		0	60		0	13	-	-
SNP	PE36	299	2		46	0	-	＞0.9999*		33	0		4	0	-	-		0	60		0	13	-	-
SNP	PE5	301	0		46	0	-	-		32	1		4	0	-	＞0.9999*		59	1		13	0	-	＞0.9999*
SNP	phoP	300	1		45	1	-	0.2479*		33	0		4	0	-	-		58	2		13	0	-	＞0.9999*
SNP	phoR	0	301		0	46	-	-		0	33		0	4	-	-		0	60		0	13	-	-
SNP	pknG	296	5		44	2	-	0.2343*		33	0		4	0	-	-		58	2		12	1	-	0.4498*
SNP	pks1	284	17		44	2	0.0002	0.9896#		6	27		0	4	-	＞0.9999*		54	6		11	2	0.4248	0.5146#
SNP	pks15	0	301		1	45	-	0.1326*		0	33		0	4	-	-		0	60		0	13	-	-
SNP	pks2	281	20		43	3	＜0.0001	＞0.9999#		13	20		1	3	0.0002	0.9882#		51	9		11	2	＜0.0001	＞0.9999#
SNP	plcA	44	257		2	44	3.66	0.0557		27	6		4	0	-	＞0.9999*		38	22		6	7	1.317	0.2511
SNP	plcB	292	9		46	0	0.4765	0.4900#		31	2		4	0	-	＞0.9999*		58	2		13	0	-	＞0.9999*
SNP	plcC	52	249		7	39	0.1198	0.7293		13	20		2	2	＜0.0001	＞0.9999#		37	23		8	5	＜0.0001	＞0.9999#
SNP	PPE25	272	29		39	7	0.8045	0.3698#		6	27		0	4	-	＞0.9999*		57	3		11	2	-	0.2143*
SNP	PPE26	284	17		39	7	4.2867	0.0384#		33	0		4	0	-	-		59	1		12	1	-	0.3265*
SNP	PPE27	289	12		46	0	0.8931	0.3446#		33	0		4	0	-	-		56	4		12	1	-	＞0.9999*
SNP	PPE4	285	16		45	1	0.3055	0.5802#		33	0		4	0	-	＞0.9999*		56	4		12	1	2.3398	0.1261#
SNP	PPE41	295	6		46	0	-	＞0.9999*		32	1		4	0	-	＞0.9999*		54	6		13	0	0.401	0.5266#
SNP	PPE68	289	12		45	1	0.0347	0.8523#		33	0		2	2	-	0.0090*		51	9		13	0	1.0529	0.3048#
SNP	PPE69	6	295		0	46	-	＞0.9999*		2	31		1	3	-	0.2978*		3	57		0	13	-	＞0.9999*
SNP	ppsA	2	299		0	46	-	＞0.9999*		2	31		1	3	-	0.2978*		1	59		0	13	-	＞0.9999*
SNP	ppsB	295	6		45	1	-	＞0.9999*		33	0		4	0	-	-		57	3		12	1	-	0.5520*
SNP	ppsC	283	18		44	2	0.0106	0.9181#		33	0		4	0	-	-		49	11		10	3	＜0.0001	＞0.9999#
SNP	ppsD	262	39		40	6	0.0003	0.987		32	1		3	1	-	0.2072*		33	27		9	4	0.8857	0.3467
SNP	ppsE	283	18		43	3	＜0.0001	＞0.9999#		33	0		4	0	-	0.2978*		49	11		10	3	-	＞0.9999*
SNP	proC	299	2		46	0	-	＞0.9999*		33	0		4	0	-	-		59	1		13	0	-	＞0.9999*
SNP	prrA	299	2		46	0	-	＞0.9999*		31	2		4	0	-	＞0.9999*		60	0		13	0	-	-
SNP	prrB	300	1		46	0	-	＞0.9999*		32	1		4	0	-	＞0.9999*		59	1		13	0	-	＞0.9999*
SNP	ptpA	300	1		46	0	-	＞0.9999*		33	0		4	0	-	-		56	4		11	2	0.231	0.6308#
SNP	purC	298	3		46	0	-	＞0.9999*		27	6		1	3	-	0.0375*		59	1		13	0	-	＞0.9999*
SNP	rmlA	299	2		45	1	-	0.3482*		32	1		4	0	-	＞0.9999*		59	1		13	0	-	＞0.9999*
SNP	Rv0203	295	6		46	0	-	＞0.9999*		32	1		3	1	-	0.2072*		59	1		13	0	-	＞0.9999*
SNP	Rv1794	300	1		46	0	-	＞0.9999*		33	0		4	0	-	-		60	0		13	0	-	-
SNP	Rv2949c	286	15		40	6	3.2519	0.0713		33	0		4	0	-	-		58	2		13	0	-	＞0.9999*
SNP	Rv2951c	300	1		45	1	-	0.2479*		33	0		4	0	-	-		60	0		13	0	-	-
SNP	Rv2952	28	273		0	46	3.4851	0.0619#		27	6		4	0	-	＞0.9999*		38	22		6	7	1.1317	0.2511
SNP	Rv2953	297	4		46	0	-	＞0.9999*		6	27		0	4	-	＞0.9999*		55	5		13	0	-	0.6323*
SNP	Rv2954c	284	17		46	0	1.6541	0.1984#		18	15		2	2	＜0.0001	＞0.9999#		60	0		13	0	-	-
SNP	Rv2955c	300	1		45	1	-	0.2479*		32	1		4	0	-	＞0.9999*		58	2		13	0	-	＞0.9999*
SNP	Rv2956	287	14		46	0	1.19	0.2753#		33	0		4	0	-	-		53	7		12	1	＜0.0001	＞0.9999#
SNP	Rv2957	291	10		43	3	1.1327	0.2872#		33	0		4	0	-	-		58	2		13	0	-	＞0.9999*
SNP	Rv2958c	271	30		46	0	3.836	0.0502#		33	0		4	0	-	-		56	4		11	2	0.231	0.6308#
SNP	Rv2959c	260	41		38	8	0.4677	0.4941		6	27		0	4	-	＞0.9999*		51	9		12	1	0.0624	0.8027#
SNP	Rv2962c	274	27		46	0	3.3116	0.0688#		33	0		4	0	-	-		56	4		12	1	-	＞0.9999*
SNP	Rv3446c	113	188		13	33	1.4861	0.2228		28	5		4	0	-	＞0.9999*		44	16		10	3	＜0.0001	＞0.9999#
SNP	Rv3888c	286	15		45	1	0.2198	0.6392#		9	24		1	3	＜0.0001	＞0.9999#		54	6		13	0	0.401	0.5266#
SNP	sapM	300	1		46	0	-	＞0.9999*		7	26		1	3	-	＞0.9999*		57	3		13	0	-	＞0.9999*
SNP	secA2	109	192		13	33	1.1067	0.2928		28	5		3	1	-	0.5236*		39	21		8	5	＜0.0001	＞0.9999#
SNP	senX3	300	1		46	0	-	＞0.9999*		33	0		4	0	-	-		58	2		13	0	-	＞0.9999*
SNP	sigA	298	3		46	0	-	＞0.9999*		33	0		4	0	-	-		59	1		13	0	-	＞0.9999*
SNP	sigD	298	3		45	1	-	0.4353*		31	2		4	0	-	＞0.9999*		60	0		12	1	-	0.0608*
SNP	sigE	298	3		46	0	-	＞0.9999*		33	0		4	0	-	-		60	0		13	0	-	-
SNP	sigF	298	3		46	0	-	＞0.9999*		33	0		4	0	-	-		58	2		13	0	-	＞0.9999*
SNP	sigL	301	0		45	1	-	0.1326*		33	0		4	0	-	-		60	0		13	0	-	-
SNP	sigM	294	7		46	0	-	0.6004*		19	14		3	1	0.0172	0.8957#		49	11		12	1	0.2765	0.5990#
SNP	sodA	298	3		46	0	-	＞0.9999*		33	0		4	0	-	-		60	0		13	0	-	-
SNP	sodC	296	5		46	0	-	＞0.9999*		32	1		3	1	-	0.2072*		57	3		13	0	-	＞0.9999*
SNP	sugA	300	1		46	0	＜0.0001	＞0.9999#		33	0		4	0	-	-		60	0		13	0	-	-
SNP	sugB	297	4		46	0	-	＞0.9999*		33	0		4	0	-	-		60	0		13	0	-	-
SNP	sugC	300	1		46	0	-	＞0.9999*		32	1		4	0	-	＞0.9999*		57	3		12	1	-	0.5520*
SNP	tesA	295	6		46	0	-	＞0.9999*		32	1		4	0	-	＞0.9999*		57	3		12	1	-	0.3265*
SNP	tgs4	295	6		45	1	-	＞0.9999*		33	0		4	0	-	-		58	2		12	1	-	0.4499*
SNP	trpD	288	13		45	1	0.082	0.7746#		32	1		4	0	-	＞0.9999*		54	6		10	3	0.6971	0.4038#
SNP	zmp1	292	9		44	2	0.0014	0.9699#		33	0		4	0	-	-		55	5		13	0	-	0.6363*
Complex variation	aftD	26	275		5	41	0.047	0.8284#		33	0		4	0	-	-		60	0		13	0	-	-
Complex variation	eccA2	300	1		46	0	-	＞0.9999*		33	0		4	0	-	-		60	0		13	0	-	-
Complex variation	eccC2	299	2		46	0	-	＞0.9999*		33	0		4	0	-	-		59	1		12	1	-	0.3265*
Complex variation	eccC3	300	1		46	0	-	＞0.9999*		33	0		4	0	-	-		60	0		13	0	-	-
Complex variation	eccCb1	300	1		46	0	-	＞0.9999*		33	0		4	0	-	-		60	0		13	0	-	-
Complex variation	eccD3	300	1		46	0	-	＞0.9999*		33	0		4	0	-	-		60	0		13	0	-	-
Complex variation	espI	293	8		46	0	0.3496	0.5543#		33	0		4	0	-	-		60	0		13	0	-	-
Complex variation	espK	300	1		46	0	-	＞0.9999*		33	0		4	0	-	-		60	0		13	0	-	-
Complex variation	esxN	297	4		46	0	-	＞0.9999*		33	0		4	0	-	-		57	3		13	0	-	＞0.9999*
Complex variation	fadE5	300	1		46	0	-	＞0.9999*		33	0		4	0	-	-		60	0		13	0	-	-
Complex variation	glnA1	300	1		46	0	-	＞0.9999*		33	0		4	0	-	-		60	0		13	0	-	-
Complex variation	katG	299	2		46	0	-	＞0.9999*		33	0		4	0	-	-		60	0		13	0	-	-
Complex variation	mce2C	300	1		46	0	-	＞0.9999*		33	0		4	0	-	-		60	0		13	0	-	-
Complex variation	mgtC	295	6		44	2	0.2149	0.6429#		33	0		4	0	-	-		60	0		13	0	-	-
Complex variation	mpa	300	1		46	0	-	＞0.9999*		33	0		4	0	-	-		60	0		13	0	-	-
Complex variation	mycP1	301	0		45	1	-	0.1326*		33	0		4	0	-	-		60	0		13	0	-	-
Complex variation	mycP3	301	0		46	0	-	-		33	0		4	0	-	-		59	1		13	0	-	＞0.9999*
Complex variation	mycP4	301	0		45	1	-	0.1326*		33	0		4	0	-	-		60	0		13	0	-	-
Complex variation	narG	300	1		46	0	-	＞0.9999*		33	0		4	0	-	-		60	0		13	0	-	-
Complex variation	narH	300	1		46	0	-	＞0.9999*		33	0		4	0	-	-		60	0		13	0	-	-
Complex variation	pafA	300	1		46	0	-	＞0.9999*		33	0		4	0	-	-		60	0		13	0	-	-
Complex variation	PE_PGRS30	297	4		45	1	-	0.5111*		33	0		4	0	-	-		60	0		13	0	-	-
Complex variation	pks1	300	1		46	0	-	＞0.9999*		33	0		4	0	-	-		60	0		13	0	-	-
Complex variation	ppsA	1	300		0	46	-	＞0.9999*		33	0		4	0	-	-		60	0		13	0	-	-
Complex variation	ppsB	301	0		46	0	-	-		33	0		4	0	-	-		58	2		13	0	-	＞0.9999*
Complex variation	Rv2956	298	3		45	1	-	0.4353*		33	0		4	0	-	-		60	0		13	0	-	-
Complex variation	Rv3888c	301	0		46	0	-	-		32	1		4	0	-	＞0.9999*		60	0		13	0	-	-
Complex variation	sigA	300	1		46	0	-	＞0.9999*		33	0		4	0	-	-		60	0		13	0	-	-
Complex variation	sugB	300	1		46	0	-	＞0.9999*		33	0		4	0	-	-		60	0		13	0	-	-
Complex variation	zmp1	300	1		46	0	-	＞0.9999*		33	0		4	0	-	-		60	0		13	0	-	-
Indel	ctpC	300	1		46	0	-	＞0.9999*		33	0		4	0	-	-		60	0		13	0	-	-
Indel	eccA2	300	1		46	0	-	＞0.9999*		33	0		4	0	-	-		60	0		13	0	-	-
Indel	eccB2	301	0		46	0	-	-		33	0		4	0	-	-		57	3		12	1	-	0.552
Indel	eccB4	301	0		46	0	-	-		33	0		4	0	-	-		59	1		13	0	-	＞0.9999*
Indel	eccC2	5	296		1	45	-	0.5768*		33	0		4	0	-	-		60	0		13	0	-	-
Indel	eccC4	300	1		44	2	-	0.0473*		33	0		4	0	-	-		58	2		12	1	-	0.4498
Indel	eccCb1	301	0		46	0	-	-		32	1		4	0	-	＞0.9999*		60	0		13	0	-	-
Indel	eccD1	301	0		46	0	-	-		32	1		4	0	-	＞0.9999*		60	0		13	0	-	-
Indel	eccD3	301	0		46	0	-	-		33	0		4	0	-	-		59	1		13	0	-	＞0.9999*
Indel	eccD4	300	1		46	0	-	＞0.9999*		33	0		4	0	-	-		58	2		13	0	-	＞0.9999*
Indel	eccE1	300	1		46	0	-	＞0.9999*		33	0		4	0	-	-		60	0		13	0	-	-
Indel	eccE2	298	3		45	1	-	0.4353*		33	0		4	0	-	-		60	0		13	0	-	-
Indel	eis	297	4		46	0	-	＞0.9999*		33	0		4	0	-	-		60	0		13	0	-	-
Indel	espB	299	2		46	0	-	＞0.9999*		33	0		4	0	-	-		60	0		13	0	-	-
Indel	espG2	301	0		46	0	-	-		33	0		4	0	-	-		59	1		13	0	-	＞0.9999*
Indel	espI	295	6		45	1	-	＞0.9999*		33	0		4	0	-	-		60	0		13	0	-	-
Indel	espJ	299	2		46	0	-	＞0.9999*		33	0		4	0	-	-		60	0		13	0	-	-
Indel	espK	298	3		45	1	-	0.4353*		33	0		4	0	-	-		54	12		6	1	＜0.0001	＞0.9999#
Indel	espL	300	1		46	0	-	＞0.9999*		33	0		4	0	-	-		60	0		13	0	-	-
Indel	esxC	300	1		46	0	-	＞0.9999*		33	0		4	0	-	-		60	0		13	0	-	-
Indel	esxU	300	1		46	0	-	＞0.9999*		33	0		4	0	-	-		60	0		13	0	-	-
Indel	fadD22	299	2		46	0	-	＞0.9999*		33	0		4	0	-	-		59	1		13	0	-	＞0.9999*
Indel	fadD29	294	7		46	0	-	0.6004*		33	0		4	0	-	-		59	1		13	0	-	＞0.9999*
Indel	fadE5	297	4		45	1	-	0.5111*		33	0		4	0	-	-		60	0		13	0	-	-
Indel	hbhA	301	0		46	0	-	-		32	1		4	0	-	＞0.9999*		60	0		13	0	-	-
Indel	lipR	300	1		46	0	-	＞0.9999*		20	13		2	2	＜0.0001	＞0.9999#		60	0		13	0	-	-
Indel	mbtJ	300	1		46	0	-	＞0.9999*		33	0		4	0	-	-		60	0		13	0	-	-
Indel	mce1A	300	1		46	0	-	＞0.9999*		33	0		4	0	-	-		60	0		13	0	-	-
Indel	mce2A	300	1		46	0	-	＞0.9999*		33	0		4	0	-	-		60	0		13	0	-	-
Indel	mce2D	299	2		45	1	-	0.3482*		33	0		4	0	-	-		60	0		13	0	-	-
Indel	mce3A	301	0		45	1	-	0.1326*		33	0		4	0	-	-		60	0		13	0	-	-
Indel	mce3B	300	1		46	0	-	＞0.9999*		33	0		4	0	-	-		60	0		13	0	-	-
Indel	mce3C	299	2		46	0	-	＞0.9999*		33	0		4	0	-	-		60	0		13	0	-	-
Indel	mce3D	300	1		46	0	-	＞0.9999*		33	0		4	0	-	-		60	0		13	0	-	-
Indel	mce3F	287	14		41	5	1.9007	0.1680#		33	0		4	0	-	-		60	0		13	0	-	-
Indel	mce4F	300	1		46	0	-	＞0.9999*		33	0		4	0	-	-		60	0		13	0	-	-
Indel	mmpL7	300	1		46	0	-	＞0.9999*		33	0		4	0	-	-		60	0		13	0	-	-
Indel	mmpL8	300	1		46	0	-	＞0.9999*		33	0		4	0	-	-		60	0		13	0	-	-
Indel	mycP2	287	14		44	2	＜0.0001	＞0.9999#		30	3		3	1	-	0.3804		59	1		12	1	-	0.3265*
Indel	narX	301	0		46	0	-	-		30	3		3	1	-	0.3804		60	0		13	0	-	-
Indel	papA1	298	3		46	0	-	＞0.9999*		33	0		4	0	-	-		58	2		12	1	-	0.4498*
Indel	PE_PGRS30	285	16		45	1	0.3055	0.5805#		31	2		3	1	-	0.2978		58	2		13	0	-	＞0.9999*
Indel	PE35	293	8		46	0	0.3496	0.5543#		33	0		4	0	-	-		52	8		10	3	0.2141	0.6436#
Indel	phoR	300	1		46	0	-	＞0.9999*		33	0		4	0	-	-		60	0		13	0	-	-
Indel	pks1	278	23		43	3	＜0.0001	＞0.9999#		33	0		4	0	-	-		49	11		11	2	＜0.0001	＞0.9999#
Indel	pks15	294	7		44	2	0.0934	0.7598#		33	0		4	0	-	-		60	0		13	0	-	-
Indel	pks2	300	1		46	0	-	＞0.9999*		33	0		4	0	-	-		60	0		13	0	-	-
Indel	plcA	300	1		46	0	-	＞0.9999*		33	0		4	0	-	-		60	0		12	1	-	0.1781*
Indel	plcB	300	1		46	0	-	＞0.9999*		33	0		4	0	-	-		60	0		13	0	-	-
Indel	PPE26	299	2		46	0	-	＞0.9999*		33	0		4	0	-	-		60	0		13	0	-	-
Indel	PPE27	301	0		46	0	-	-		33	0		4	0	-	-		60	0		12	1	-	0.1781*
Indel	PPE4	301	0		46	0	-	-		33	0		4	0	-	-		58	2		13	0	-	＞0.9999*
Indel	PPE69	299	2		46	0	-	＞0.9999*		33	0		4	0	-	-		60	0		12	1	-	0.1781*
Indel	ppsD	300	1		46	0	-	＞0.9999*		33	0		4	0	-	-		60	0		13	0	-	-
Indel	Rv2955c	292	9		43	3	0.6206	0.4308#		32	1		4	0	-	＞0.9999*		60	0		13	0	-	-
Indel	Rv2957	300	1		46	0	-	＞0.9999*		33	0		4	0	-	-		60	0		13	0	-	-
Indel	Rv2959c	299	2		46	0	-	＞0.9999*		33	0		4	0	-	-		59	1		13	0	-	＞0.9999*
Indel	Rv3446c	301	0		46	0	-	-		33	0		4	0	-	-		59	1		13	0	-	＞0.9999*
Indel	Rv3888c	298	3		46	0	-	＞0.9999*		33	0		4	0	-	-		59	1		12	1	-	0.3265*
Indel	sapM	301	0		46	0	-	-		33	0		4	0	-	-		59	1		13	0	-	＞0.9999*
Indel	sigD	300	1		46	0	-	＞0.9999*		33	0		4	0	-	-		60	0		13	0	-	-
Indel	sigF	300	1		46	0	-	＞0.9999*		33	0		4	0	-	-		59	1		13	0	-	＞0.9999*
Indel	sigM	1	300		0	46	-	＞0.9999*		33	0		4	0	-	-		60	0		13	0	-	-
Indel	tgs4	300	1		46	0	-	＞0.9999*		33	0		4	0	-	-		60	0		13	0	-	-
Indel	trpD	300	1		46	0	-	＞0.9999*		33	0		4	0	-	-		60	0		13	0	-	-
insertional mutation	ctpV	300	1		46	0	-	＞0.9999*		33	0		4	0	-	-		60	0		13	0	-	-
insertional mutation	cyp125	300	1		46	0	-	＞0.9999*		33	0		4	0	-	-		60	0		13	0	-	-
insertional mutation	eccA2	301	0		46	0	-	-		33	0		4	0	-	-		59	1		13	0	-	＞0.9999*
insertional mutation	eccD1	301	0		46	0	-	-		32	1		4	0	-	＞0.9999*		60	0		13	0	-	-
insertional mutation	eccD2	298	3		46	0	-	＞0.9999*		33	0		4	0	-	-		60	0		13	0	-	-
insertional mutation	eccE1	300	1		46	0	-	＞0.9999*		33	0		4	0	-	-		60	0		13	0	-	-
insertional mutation	eccE2	300	1		46	0	-	＞0.9999*		33	0		4	0	-	-		60	0		13	0	-	-
insertional mutation	eccE3	301	0		46	0	-	-		33	0		4	0	-	-		59	1		13	0	-	＞0.9999*
insertional mutation	espB	301	0		46	0	-	-		33	0		4	0	-	-		59	1		13	0	-	＞0.9999*
insertional mutation	espJ	297	4		46	0	-	＞0.9999*		33	0		4	0	-	-		60	0		13	0	-	-
insertional mutation	espK	281	20		45	1	0.7265	0.3940#		32	1		4	0	-	＞0.9999*		56	4		13	0	-	＞0.9999*
insertional mutation	esxD	300	1		46	0	-	＞0.9999*		33	0		4	0	-	-		60	0		13	0	-	-
insertional mutation	fadD22	300	1		46	0	-	＞0.9999*		33	0		4	0	-	-		60	0		13	0	-	-
insertional mutation	fadE5	301	0		46	0	-	-		29	4		4	0	-	＞0.9999*		60	0		13	0	-	-
insertional mutation	fbpA	300	1		46	0	-	＞0.9999*		33	0		4	0	-	-		60	0		13	0	-	-
insertional mutation	fbpB	301	0		46	0	-	-		33	0		4	0	-	-		59	1		13	0	-	＞0.9999*
insertional mutation	katG	301	0		45	1	-	0.1326*		33	0		4	0	-	-		60	0		13	0	-	-
insertional mutation	lipF	301	0		46	0	-	-		2	31		0	4	-	＞0.9999*		60	0		13	0	-	-
insertional mutation	lipR	301	0		46	0	-	-		33	0		4	0	-	-		59	1		13	0	-	＞0.9999*
insertional mutation	mce2D	301	0		46	0	-	-		26	7		4	0	-	0.5697*		59	1		12	1	-	0.3265*
insertional mutation	mce2F	300	1		46	0	-	＞0.9999*		33	0		4	0	-	-		60	0		13	0	-	-
insertional mutation	mce3C	299	2		46	0	-	＞0.9999*		33	0		4	0	-	-		59	1		13	0	-	＞0.9999*
insertional mutation	mce3F	300	1		46	0	-	＞0.9999*		33	0		4	0	-	-		60	0		13	0	-	-
insertional mutation	mycP2	300	1		46	0	-	＞0.9999*		33	0		4	0	-	-		60	0		13	0	-	-
insertional mutation	narX	300	1		46	0	-	＞0.9999*		33	0		4	0	-	-		60	0		13	0	-	-
insertional mutation	PE_PGRS30	14	287		3	43	0.0327	0.8566#		1	32		0	4	-	＞0.9999*		57	3		13	0	-	＞0.9999*
insertional mutation	pks1	278	23		46	0	2.631	0.1048#		33	0		4	0	-	-		60	0		13	0	-	-
insertional mutation	pks15	10	291		1	45	＜0.0001	＞0.9999*		1	32		0	4	-	＞0.9999*		59	1		13	0	-	＞0.9999*
insertional mutation	pks2	299	2		45	1	-	0.3482*		33	0		4	0	-	-		60	0		13	0	-	-
insertional mutation	plcA	301	0		46	0	-	-		5	28		0	4	-	＞0.9999*		60	0		13	0	-	-
insertional mutation	plcC	300	1		46	0	-	＞0.9999*		33	0		4	0	-	-		59	1		13	0	-	＞0.9999*
insertional mutation	PPE41	300	1		46	0	-	＞0.9999*		33	0		4	0	-	-		60	0		13	0	-	-
insertional mutation	Rv2949c	301	0		45	1	-	0.1326*		33	0		4	0	-	-		60	0		13	0	-	-
insertional mutation	Rv2954c	300	1		46	0	-	＞0.9999*		33	0		4	0	-	-		60	0		13	0	-	-
insertional mutation	Rv2955c	299	2		46	0	-	＞0.9999*		33	0		4	0	-	-		59	1		13	0	-	＞0.9999*
insertional mutation	Rv2958c	300	1		46	0	-	＞0.9999*		33	0		4	0	-	-		60	0		13	0	-	-
insertional mutation	Rv3888c	301	0		46	0	-	-		32	1		4	0	-	＞0.9999*		60	0		13	0	-	-
insertional mutation	sapM	300	1		46	0	-	＞0.9999*		33	0		4	0	-	-		60	0		13	0	-	-
insertional mutation	sigD	301	0		46	0	-	-		32	1		4	0	-	＞0.9999*		60	0		13	0	-	-
MNP	eccB1	300	1		46	0	-	＞0.9999*		33	0		4	0	-	-		60	0		13	0	-	-
MNP	eccC4	300	1		46	0	-	＞0.9999*		33	0		4	0	-	-		60	0		13	0	-	-
MNP	eccD3	301	0		46	0	-	-		33	0		4	0	-	-		57	3		12	1	-	0.5520*
MNP	espK	301	0		45	1	-	0.1326*		33	0		4	0	-	-		60	0		13	0	-	-
MNP	irtA	301	0		45	1	-	0.1326*		33	0		4	0	-	-		60	0		13	0	-	-
MNP	mgtC	285	16		44	2	＜0.0001	＞0.9999#		33	0		4	0	-	-		60	0		13	0	-	-
MNP	narG	301	0		46	0	-	-		33	0		4	0	-	-		59	1		13	0	-	＞0.9999*
MNP	PE_PGRS30	301	0		46	0	-	-		33	0		4	0	-	-		59	1		13	0	-	＞0.9999*
MNP	ppsA	158	143		32	14	4.6951	0.0302		14	19		2	2	＜0.0001	＞0.9999#		33	27		4	9	2.5098	0.1131
MNP	Rv2956	296	5		46	0	-	＞0.9999*		33	0		4	0	-	-		60	0		13	0	-	-
MNP	Rv2962c	300	1		46	0	-	＞0.9999*		33	0		4	0	-	-		60	0		13	0	-	-
MNP	tgs4	300	1		46	0	-	＞0.9999*		33	0		4	0	-	-		60	0		13	0	-	-
*：The statistical method was the Fisher exact probability method, without specific test value
#：The statistical method is the adjusted chi-square test, and the test value is the adjusted chi-square value.
Lineage 2, Lineage 3 and Lineage 4 represent Lineage 2, Lineage 3 and Lineage 4 of Mycobacterium tuberculosis respectively.
