# Supplementary material for: Analyzing the distribution of virulence factors of Mycobacterium tuberculosis and the impact of virulence gene mutations on treatment outcomes in different lineages using whole-genome sequencing in Urumqi
Source: Virulence. 2025 Sep 16;16(1):2552875. doi: 10.1080/21505594.2025.2552875 (PMC12445446; doi:10.1080/21505594.2025.2552875)
Supplement: Clean copy of Supplementary 3 - QVIR-2024-0025.R1.xlsx [file KVIR_A_2552875_SM2650.xlsx]

## Sheet: Sheet1
Supplementary 3 The mutational status of the different virulence factors (using M. tuberculosis H37Rv,NC_000962 (4411532 bp) as a reference)
ID	Virulence factors	Type	Gene	Loci of mutant	Total (N = 457)			L2.2.1(N = 322)			L2.2.2(N = 25)			L3(N = 37)			L4(N = 73)
					Count (N = 457)	Percentage (%)		Count (N = 322)	Percentage (%)		Count (N = 25)	Percentage (%)		Count (N = 37)	Percentage (%)		Count (N = 73)	Percentage (%)
1	Antigen 85	Wild type	-	-	404	88.4026		311	96.5839		21	84		5	13.5135		67	91.7808
2	Antigen 85	Mutant type	fbpA	p.Ala78Val	6	1.31291		3	0.931677		2	8		1	2.7027		0	0
3	Antigen 85	Mutant type	fbpA	p.Gly9Asp	1	0.218818		1	0.310559		0	0		0	0		0	0
4	Antigen 85	Mutant type	fbpA	p.Ser15Leu	1	0.218818		0	0		0	0		0	0		1	1.36986
5	Antigen 85	Mutant type	fbpA	p.Ala172Ser	1	0.218818		1	0.310559		0	0		0	0		0	0
6	Antigen 85	Mutant type	fbpA	p.Asp285Ala	2	0.437637		1	0.310559		0	0		0	0		1	1.36986
7	Antigen 85	Mutant type	fbpA	p.Ala286Ser	1	0.218818		1	0.310559		0	0		0	0		0	0
8	Antigen 85	Mutant type	fbpA	p.Val35Ala	1	0.218818		0	0		0	0		0	0		1	1.36986
9	Antigen 85	Mutant type	fbpB	p.Ala22Thr	1	0.218818		0	0		1	4		0	0		0	0
10	Antigen 85	Mutant type	fbpB	p.Asp92Tyr	1	0.218818		1	0.310559		0	0		0	0		0	0
11	Antigen 85	Mutant type	fbpC	p.Pro332Leu	1	0.218818		0	0		1	4		0	0		0	0
12	Antigen 85	Mutant type	fbpC	p.Gly158Ser	36	7.87746		3	0.931677		0	0		30	81.0811		3	4.10959
13	Antigen 85	Mutant type	fbpA and fbpC	p.Glu227Val and p.Gly158Ser	1	0.218818		0	0		0	0		1	2.7027		0	0
14	HbhA	Wild type	-	-	454	99.3435		319	99.0683		25	100		37	100		73	100
15	HbhA	Mutant type	hbhA	p.Pro177Ala	2	0.437637		2	0.621118		0	0		0	0		0	0
16	HbhA	Mutant type	hbhA	p.Arg56Cys	1	0.218818		1	0.310559		0	0		0	0		0	0
17	Enhanced intracellular survival protein	Wild type	-	-	434	94.9672		305	94.7205		24	96		37	100		68	93.1507
18	Enhanced intracellular survival protein	Mutant type	eis	p.Pro54Ser	1	0.218818		1	0.310559		0	0		0	0		0	0
19	Enhanced intracellular survival protein	Mutant type	eis	p.Ala86Val	2	0.437637		0	0		0	0		0	0		2	2.73973
20	Enhanced intracellular survival protein	Mutant type	eis	p.Val163Ile	13	2.84464		10	3.10559		0	0		0	0		3	4.10959
21	Enhanced intracellular survival protein	Mutant type	eis	p.Val186Ala	1	0.218818		1	0.310559		0	0		0	0		0	0
22	Enhanced intracellular survival protein	Mutant type	eis	p.Pro208Ser	1	0.218818		1	0.310559		0	0		0	0		0	0
23	Enhanced intracellular survival protein	Mutant type	eis	p.Thr231Ile	1	0.218818		1	0.310559		0	0		0	0		0	0
24	Enhanced intracellular survival protein	Mutant type	eis	p.Gly258Asp	2	0.437637		2	0.621118		0	0		0	0		0	0
25	Enhanced intracellular survival protein	Mutant type	eis	p.Leu296Val	1	0.218818		0	0		1	4		0	0		0	0
26	Enhanced intracellular survival protein	Mutant type	eis	p.Glu348Lys	1	0.218818		1	0.310559		0	0		0	0		0	0
27	Carboxylesterase	Wild type	-	-	450	98.4683		315	97.8261		25	100		37	100		73	100
28	Carboxylesterase	Mutant type	caeA	p.Gly362Ala	2	0.437637		2	0.621118		0	0		0	0		0	0
29	Carboxylesterase	Mutant type	caeA	p.Arg56Gln	4	0.875274		4	1.24224		0	0		0	0		0	0
30	Carboxylesterase	Mutant type	caeA	p.Gly336Ala	1	0.218818		1	0.310559		0	0		0	0		0	0
31	ESAT-6/CFP-10(Early secretory antigenic target of 6 kDa/culture filtrate protein of 10 kDa)	Wild type	-	-	453	99.1247		320	99.3789		25	100		37	100		71	97.2603
32	ESAT-6/CFP-10(Early secretory antigenic target of 6 kDa/culture filtrate protein of 10 kDa)	Mutant type	esxB	p.Gly41Ser	1	0.218818		0	0		0	0		0	0		1	1.36986
33	ESAT-6/CFP-10(Early secretory antigenic target of 6 kDa/culture filtrate protein of 10 kDa)	Mutant type	esxB	p.Glu68Lys	2	0.437637		1	0.310559		0	0		0	0		1	1.36986
34	ESAT-6/CFP-10(Early secretory antigenic target of 6 kDa/culture filtrate protein of 10 kDa)	Mutant type	esxB	p.Gly37Ala	1	0.218818		1	0.310559		0	0		0	0		0	0
35	ESX-1(ESAT-6 secretion system-1)	Wild type	-	-	0	0		0	0		0	0		0	0		0	0
36	ESX-1(ESAT-6 secretion system-1)	Mutant type	eccA1 and espA and espB and espK and mycP1 and PE35	p.Val128Phe and p.Thr192Ile and p.Asp228Glu and (p.Asp44Asn and p.Glu660Ala and p.Cys729Ser) and p.Leu405Pro and p.Glu99*	1	0.218818		0	0		0	0		0	0		1	1.36986
37	ESX-1(ESAT-6 secretion system-1)	Mutant type	eccA1 and espA and espB and espK and PE35	p.Ser223Asn and p.Thr192Ile and p.Asp228Glu and (p.Asp44Asn and p.Glu660Ala and p.Cys729Ser) and p.Glu99*	4	0.875274		4	1.24224		0	0		0	0		0	0
38	ESX-1(ESAT-6 secretion system-1)	Mutant type	eccA1 and espA and espK and PE35	p.Ala480Val and p.Thr192Ile and (p.Asp44Asn and p.Glu660Ala and p.Cys729Ser) and p.Glu99*	1	0.218818		0	0		0	0		0	0		1	1.36986
39	ESX-1(ESAT-6 secretion system-1)	Mutant type	eccA1 and espA and espK and PE35	p.Ser7Cys and p.Thr192Ile and (p.Asp44Asn and p.Glu660Ala and p.Cys729Ser) and p.Glu99*	2	0.437637		2	0.621118		0	0		0	0		0	0
40	ESX-1(ESAT-6 secretion system-1)	Mutant type	eccA1 and espA and espK and PE35	p.Thr342Ala and p.Thr192Ile and (p.Asp44Asn and p.Glu660Ala and p.Cys729Ser) and p.Glu99*	1	0.218818		1	0.310559		0	0		0	0		0	0
41	ESX-1(ESAT-6 secretion system-1)	Mutant type	eccB1 and eccCb1 and eccD1 and espA and espK and PE35	p.Met170Ile and p.Gly70Arg and p.Leu105Val and (p.Thr192Ile and p.Ala234Thr) and (p.Ala464Gly and p.Cys729Ser) and p.Glu99*	2	0.437637		0	0		0	0		1	2.7027		1	1.36986
42	ESX-1(ESAT-6 secretion system-1)	Mutant type	eccB1 and eccCb1 and espA and PE35	p.Pro413Ser and p.Ala85Ser and p.Thr192Ile and p.Glu99*	1	0.218818		1	0.310559		0	0		0	0		0	0
43	ESX-1(ESAT-6 secretion system-1)	Mutant type	eccB1 and eccD1 and espA and espE and espI and espK and PE35	p.Met170Ile and p.Leu105Val and p.Thr192Ile and p.Ala384Pro and p.Gly179Arg and p.Cys729Ser and p.Glu99*	5	1.09409		0	0		0	0		5	13.5135		0	0
44	ESX-1(ESAT-6 secretion system-1)	Mutant type	eccB1 and eccD1 and espA and espE and espK and mycP1 and PE35	p.Met170Ile and p.Leu105Val and p.Thr192Ile and p.Ala384Pro and p.Cys729Ser and p.Gly83Ala and p.Glu99*	1	0.218818		0	0		0	0		1	2.7027		0	0
45	ESX-1(ESAT-6 secretion system-1)	Mutant type	eccB1 and eccD1 and espA and espE and espK and PE35	p.Met170Ile and p.Leu105Val and p.Thr192Ile and p.Ala384Pro and p.Cys729Ser and p.Glu99*	10	2.18818		0	0		0	0		10	27.027		0	0
46	ESX-1(ESAT-6 secretion system-1)	Mutant type	eccB1 and eccD1 and espA and espJ and espK and PE35	p.Met170Ile and p.Leu105Val and p.Thr192Ile and p.Pro122Leu and p.Cys729Ser and p.Glu99*	2	0.437637		0	0		0	0		2	5.40541		0	0
47	ESX-1(ESAT-6 secretion system-1)	Mutant type	eccB1 and eccD1 and espA and espK and PE35	p.Met170Ile and (p.Glu359Lys and p.Leu105Val) and (p.Gly343Ser and p.Thr192Ile) and p.Cys729Ser and p.Glu99*	1	0.218818		0	0		0	0		1	2.7027		0	0
48	ESX-1(ESAT-6 secretion system-1)	Mutant type	eccB1 and eccD1 and espA and espK and PE35	p.Met170Ile and p.Leu105Val and (p.Thr192Ile and p.Ala234Thr) and (p.Ala464Gly and p.Cys729Ser and p.Pro277Leu) and p.Glu99*	1	0.218818		0	0		0	0		0	0		1	1.36986
49	ESX-1(ESAT-6 secretion system-1)	Mutant type	eccB1 and eccD1 and espA and espK and PE35	p.Met170Ile and p.Leu105Val and (p.Thr192Ile and p.Ala234Thr) and (p.Ala464Gly and p.Cys729Ser) and p.Glu99*	2	0.437637		0	0		0	0		2	5.40541		0	0
50	ESX-1(ESAT-6 secretion system-1)	Mutant type	eccB1 and eccD1 and espA and espK and PE35	p.Met170Ile and p.Leu105Val and p.Thr192Ile and (p.Ala464Gly and p.Cys729Ser) and p.Glu99*	1	0.218818		0	0		0	0		1	2.7027		0	0
51	ESX-1(ESAT-6 secretion system-1)	Mutant type	eccB1 and eccD1 and espA and espK and PE35	p.Met170Ile and p.Leu105Val and p.Thr192Ile and p.Cys729Ser and p.Glu99*	5	1.09409		1	0.310559		0	0		4	10.8108		0	0
52	ESX-1(ESAT-6 secretion system-1)	Mutant type	eccB1 and eccD1 and espA and espK and PE35 and PPE68	p.Met170Ile and p.Leu105Val and p.Thr192Ile and p.Cys729Ser and p.Glu99* and p.Gln32His	1	0.218818		0	0		0	0		1	2.7027		0	0
53	ESX-1(ESAT-6 secretion system-1)	Mutant type	eccB1 and espA and espB and espK and PE35	p.Pro449Ser and p.Thr192Ile and p.Asp228Glu and (p.Asp44Asn and p.Glu660Ala and p.Cys729Ser) and p.Glu99*	1	0.218818		1	0.310559		0	0		0	0		0	0
54	ESX-1(ESAT-6 secretion system-1)	Mutant type	eccB1 and espA and espD and espK and PE35	p.Val104Ala and p.Thr192Ile and p.Glu180Asp and (p.Asp44Asn and p.Glu660Ala and p.Cys729Ser) and p.Glu99*	1	0.218818		1	0.310559		0	0		0	0		0	0
55	ESX-1(ESAT-6 secretion system-1)	Mutant type	eccB1 and espA and espE and espK and mycP1 and PE35	p.Ile319Val and p.Thr192Ile and p.Asn87Lys and (p.Asp44Asn and p.Glu660Ala and p.Cys729Ser) and p.Thr37Met and p.Glu99*	6	1.31291		3	0.931677		2	8		0	0		1	1.36986
56	ESX-1(ESAT-6 secretion system-1)	Mutant type	eccB1 and espA and espE and PE35	p.Pro413Ser and p.Thr192Ile and p.Pro223Arg and p.Glu99*	1	0.218818		1	0.310559		0	0		0	0		0	0
57	ESX-1(ESAT-6 secretion system-1)	Mutant type	eccB1 and espA and espG1 and espK and PE35	p.Ile319Val and p.Thr192Ile and p.Ala218Gly and (p.Asp44Asn and p.Glu660Ala and p.Cys729Ser) and p.Glu99*	1	0.218818		0	0		1	4		0	0		0	0
58	ESX-1(ESAT-6 secretion system-1)	Mutant type	eccB1 and espA and espG1 and espK and PE35	p.Ile319Val and p.Thr192Ile and p.Thr249Ser and (p.Asp44Asn and p.Glu660Ala and p.Cys729Ser) and p.Glu99*	1	0.218818		0	0		1	4		0	0		0	0
59	ESX-1(ESAT-6 secretion system-1)	Mutant type	eccB1 and espA and espH and espK and mycP1 and PE35	p.Ile441Val and (p.Ala128Val and p.Thr192Ile) and p.Ser96Arg and p.Glu103Gly and p.Pro160Arg and p.Glu99*	1	0.218818		0	0		0	0		0	0		1	1.36986
60	ESX-1(ESAT-6 secretion system-1)	Mutant type	eccB1 and espA and espK and PE35	p.Gly415Ser and p.Thr192Ile and (p.Asp44Asn and p.Glu660Ala and p.Cys729Ser) and p.Glu99*	1	0.218818		1	0.310559		0	0		0	0		0	0
61	ESX-1(ESAT-6 secretion system-1)	Mutant type	eccB1 and espA and espK and PE35	p.Met170Ile and p.Thr192Ile and p.Cys729Ser and p.Glu99*	1	0.218818		0	0		0	0		1	2.7027		0	0
62	ESX-1(ESAT-6 secretion system-1)	Mutant type	eccB1 and espA and espK and PE35	p.Val104Ala and p.Thr192Ile and (p.Asp44Asn and p.Glu660Ala and p.Cys729Ser) and p.Glu99*	10	2.18818		10	3.10559		0	0		0	0		0	0
63	ESX-1(ESAT-6 secretion system-1)	Mutant type	eccB1 and espA and PE35	p.Met376Ile and p.Thr192Ile and p.Glu99*	1	0.218818		0	0		0	0		0	0		1	1.36986
64	ESX-1(ESAT-6 secretion system-1)	Mutant type	eccCa1 and eccD1 and espA and espK and mycP1 and PE35	(p.Arg63Thr and p.Lys202Thr) and p.Pro150Ala and p.Thr192Ile and (p.Asp44Asn and p.Glu660Ala and p.Cys729Ser) and p.Gln110Glu and p.Glu99*	1	0.218818		1	0.310559		0	0		0	0		0	0
65	ESX-1(ESAT-6 secretion system-1)	Mutant type	eccCa1 and eccE1 and espA and espK and PE35	p.Glu522Asp and p.Leu7Arg and p.Thr192Ile and (p.Asp44Asn and p.Glu660Ala and p.Cys729Ser) and p.Glu99*	1	0.218818		0	0		1	4		0	0		0	0
66	ESX-1(ESAT-6 secretion system-1)	Mutant type	eccCa1 and espA and espI and espK and PE35	p.Arg257Gln and p.Thr192Ile and p.Asn495Ser and (p.Asp44Asn and p.Glu660Ala and p.Cys729Ser) and p.Glu99*	1	0.218818		1	0.310559		0	0		0	0		0	0
67	ESX-1(ESAT-6 secretion system-1)	Mutant type	eccCa1 and espA and espJ and espK and PE35 and PPE68	p.Val321Ala and p.Thr192Ile and p.Thr144Lys and (p.Leu39Trp and p.Cys729Ser) and p.Glu99* and p.Ala29Val	1	0.218818		1	0.310559		0	0		0	0		0	0
68	ESX-1(ESAT-6 secretion system-1)	Mutant type	eccCa1 and espA and espJ and PE35	p.Thr401Ala and p.Thr192Ile and p.Asn210Ser and p.Glu99*	1	0.218818		0	0		0	0		0	0		1	1.36986
69	ESX-1(ESAT-6 secretion system-1)	Mutant type	eccCa1 and espA and espK and PE35	p.Met69Thr and p.Thr192Ile and (p.Asp44Asn and p.Glu660Ala and p.Cys729Ser) and p.Glu99*	1	0.218818		0	0		0	0		1	2.7027		0	0
70	ESX-1(ESAT-6 secretion system-1)	Mutant type	eccCa1 and espA and espK and PE35	p.Thr343Ala and p.Thr192Ile and (p.Asp44Asn and p.Glu660Ala and p.Cys729Ser) and p.Glu99*	1	0.218818		1	0.310559		0	0		0	0		0	0
71	ESX-1(ESAT-6 secretion system-1)	Mutant type	eccCa1 and espA and PE35	p.Glu743Lys and (p.Ala128Val and p.Thr192Ile) and p.Glu99*	1	0.218818		1	0.310559		0	0		0	0		0	0
72	ESX-1(ESAT-6 secretion system-1)	Mutant type	eccCa1 and espA and PE35	p.Met690Ile and p.Thr192Ile and p.Glu99*	2	0.437637		0	0		0	0		0	0		2	2.73973
73	ESX-1(ESAT-6 secretion system-1)	Mutant type	eccCb1 and eccD1 and espA and espK and PE35	p.Thr234Pro and p.Pro150Ala and p.Thr192Ile and (p.Asp44Asn and p.Glu660Ala and p.Cys729Ser) and p.Glu99*	1	0.218818		1	0.310559		0	0		0	0		0	0
74	ESX-1(ESAT-6 secretion system-1)	Mutant type	eccCb1 and eccD1 and espA and espK and PE35	p.Thr96Met and p.Leu36Phe and p.Thr192Ile and (p.Asp44Asn and p.Glu660Ala and p.Cys729Ser) and p.Glu99*	1	0.218818		1	0.310559		0	0		0	0		0	0
75	ESX-1(ESAT-6 secretion system-1)	Mutant type	eccCb1 and eccE1 and espA and espK and PE35 and PPE68	p.Thr384Ala and p.Tyr65Asp and p.Thr192Ile and (p.Asp44Asn and p.Glu660Ala and p.Cys729Ser) and p.Glu99* and p.Met137Thr	1	0.218818		1	0.310559		0	0		0	0		0	0
76	ESX-1(ESAT-6 secretion system-1)	Mutant type	eccCb1 and espA and espI and espK and PE35	p.Ala44Thr and p.Thr192Ile and p.Arg335His and (p.Asp44Asn and p.Glu660Ala and p.Cys729Ser) and p.Glu99*	1	0.218818		1	0.310559		0	0		0	0		0	0
77	ESX-1(ESAT-6 secretion system-1)	Mutant type	eccCb1 and espA and espK and PE35	p.Ala101Thr and p.Thr192Ile and (p.Asp44Asn and p.Glu660Ala and p.Cys729Ser and p.Pro250Gln) and p.Glu99*	1	0.218818		1	0.310559		0	0		0	0		0	0
78	ESX-1(ESAT-6 secretion system-1)	Mutant type	eccCb1 and espA and espK and PE35	p.Ala386Ser and p.Thr192Ile and (p.Asp44Asn and p.Glu660Ala and p.Cys729Ser and p.Ile262Thr) and p.Glu99*	1	0.218818		1	0.310559		0	0		0	0		0	0
79	ESX-1(ESAT-6 secretion system-1)	Mutant type	eccCb1 and espA and espK and PE35	p.Ala443Ser and p.Thr192Ile and (p.Asp44Asn and p.Glu660Ala and p.Cys729Ser) and p.Glu99*	2	0.437637		2	0.621118		0	0		0	0		0	0
80	ESX-1(ESAT-6 secretion system-1)	Mutant type	eccCb1 and espA and espK and PE35	p.Gln211Lys and p.Thr192Ile and (p.Asp44Asn and p.Glu660Ala and p.Cys729Ser) and p.Glu99*	1	0.218818		1	0.310559		0	0		0	0		0	0
81	ESX-1(ESAT-6 secretion system-1)	Mutant type	eccCb1 and espA and espK and PE35	p.Gln513Pro and p.Thr192Ile and (p.Asp44Asn and p.Glu660Ala and p.Cys729Ser) and p.Glu99*	1	0.218818		1	0.310559		0	0		0	0		0	0
82	ESX-1(ESAT-6 secretion system-1)	Mutant type	eccCb1 and espA and espK and PE35	p.Met97Thr and p.Thr192Ile and (p.Asp44Asn and p.Glu660Ala and p.Cys729Ser) and p.Glu99*	1	0.218818		1	0.310559		0	0		0	0		0	0
83	ESX-1(ESAT-6 secretion system-1)	Mutant type	eccCb1 and espA and espK and PE35	p.Val571Ile and p.Thr192Ile and (p.Asp44Asn and p.Glu660Ala and p.Cys729Ser) and p.Glu99*	1	0.218818		1	0.310559		0	0		0	0		0	0
84	ESX-1(ESAT-6 secretion system-1)	Mutant type	eccCb1 and espA and PE35 and PPE68	p.Arg555Trp and p.Thr192Ile and p.Glu99* and p.Ala111Thr	1	0.218818		0	0		0	0		0	0		1	1.36986
85	ESX-1(ESAT-6 secretion system-1)	Mutant type	eccD1 and eccE1 and espA and espE and espK and PE35	(p.Glu45Asp and p.Ala266Gly) and p.Asp229Gly and p.Thr192Ile and p.Gln362Arg and p.Cys729Ser and p.Glu99*	2	0.437637		0	0		0	0		0	0		2	2.73973
86	ESX-1(ESAT-6 secretion system-1)	Mutant type	eccD1 and eccE1 and espA and espE and espK and PE35	(p.Glu45Asp and p.Arg169Pro) and p.Asp229Gly and p.Thr192Ile and p.Gln362Arg and p.Cys729Ser and p.Glu99*	1	0.218818		0	0		0	0		0	0		1	1.36986
87	ESX-1(ESAT-6 secretion system-1)	Mutant type	eccD1 and eccE1 and espA and espE and espK and PE35	p.Glu45Asp and (p.Thr416Ala and p.Asp229Gly) and p.Thr192Ile and p.Gln362Arg and p.Cys729Ser and p.Glu99*	1	0.218818		1	0.310559		0	0		0	0		0	0
88	ESX-1(ESAT-6 secretion system-1)	Mutant type	eccD1 and eccE1 and espA and espK and PE35	p.Glu45Asp and p.Asp229Gly and p.Thr192Ile and p.Cys729Ser and p.Glu99*	7	1.53173		4	1.24224		0	0		0	0		3	4.10959
89	ESX-1(ESAT-6 secretion system-1)	Mutant type	eccD1 and espA and espB and espI and espK and PE35	p.Leu449Phe and p.Thr192Ile and p.Glu233Lys and p.Val556Ala and p.Val708Ile and p.Glu99*	1	0.218818		1	0.310559		0	0		0	0		0	0
90	ESX-1(ESAT-6 secretion system-1)	Mutant type	eccD1 and espA and espK and PE35	p.Ile157Val and p.Thr192Ile and (p.Asp44Asn and p.Glu660Ala and p.Cys729Ser) and p.Glu99*	1	0.218818		1	0.310559		0	0		0	0		0	0
91	ESX-1(ESAT-6 secretion system-1)	Mutant type	eccD1 and espA and espK and PE35	p.Thr336Asn and p.Thr192Ile and (p.Asp44Asn and p.Glu660Ala and p.Cys729Ser and p.Thr234Pro) and p.Glu99*	2	0.437637		2	0.621118		0	0		0	0		0	0
92	ESX-1(ESAT-6 secretion system-1)	Mutant type	eccD1 and espA and espK and PE35	p.Val190Ala and p.Thr192Ile and (p.Asp44Asn and p.Glu660Ala and p.Cys729Ser) and p.Glu99*	1	0.218818		1	0.310559		0	0		0	0		0	0
93	ESX-1(ESAT-6 secretion system-1)	Mutant type	eccD1 and espA and espK and PE35	p.Val463Ala and (p.Thr192Ile and p.Glu198Lys) and (p.Asp44Asn and p.Glu660Ala and p.Cys729Ser) and p.Glu99*	1	0.218818		1	0.310559		0	0		0	0		0	0
94	ESX-1(ESAT-6 secretion system-1)	Mutant type	eccD1 and espA and espK and PE35	p.Val54Leu and p.Thr192Ile and (p.Asp44Asn and p.Glu660Ala and p.Cys729Ser) and p.Glu99*	1	0.218818		1	0.310559		0	0		0	0		0	0
95	ESX-1(ESAT-6 secretion system-1)	Mutant type	eccD1 and espA and espK and PE35	p.Val58Gly and p.Thr192Ile and (p.Asp44Asn and p.Glu660Ala and p.Cys729Ser) and p.Glu99*	1	0.218818		1	0.310559		0	0		0	0		0	0
96	ESX-1(ESAT-6 secretion system-1)	Mutant type	eccD1 and espA and espK and PE35	p.Val6Ala and p.Thr192Ile and (p.Asp44Asn and p.Glu660Ala and p.Cys729Ser) and p.Glu99*	2	0.437637		1	0.310559		0	0		0	0		1	1.36986
97	ESX-1(ESAT-6 secretion system-1)	Mutant type	eccD1 and espA and espK and PE35 and PPE68	p.Val406Ile and p.Thr192Ile and (p.Asp44Asn and p.Glu660Ala and p.Cys729Ser) and p.Glu99* and p.Ser105Ala	1	0.218818		1	0.310559		0	0		0	0		0	0
98	ESX-1(ESAT-6 secretion system-1)	Mutant type	eccD1 and espA and PE35	p.Ile149Val and (p.Ala128Val and p.Thr192Ile) and p.Glu99*	1	0.218818		0	0		0	0		0	0		1	1.36986
99	ESX-1(ESAT-6 secretion system-1)	Mutant type	eccD1 and espA and PE35	p.Pro39Ser and p.Thr192Ile and p.Glu99*	1	0.218818		1	0.310559		0	0		0	0		0	0
100	ESX-1(ESAT-6 secretion system-1)	Mutant type	eccE1 and espA and espB and espE and espG1 and PE35	p.Ile118Val and p.Thr192Ile and p.Lys43Gln and p.Leu21Val and p.Tyr242Cys and (p.Thr55Ile and p.Glu99*)	1	0.218818		1	0.310559		0	0		0	0		0	0
101	ESX-1(ESAT-6 secretion system-1)	Mutant type	eccE1 and espA and espB and espE and PE35	p.Ile118Val and p.Thr192Ile and p.Lys43Gln and p.Leu21Val and p.Glu99*	1	0.218818		1	0.310559		0	0		0	0		0	0
102	ESX-1(ESAT-6 secretion system-1)	Mutant type	eccE1 and espA and espG1 and espI and PE35	p.Thr417Ile and p.Thr192Ile and p.Val21Ile and p.Ala345Ser and p.Glu99*	1	0.218818		0	0		0	0		0	0		1	1.36986
103	ESX-1(ESAT-6 secretion system-1)	Mutant type	eccE1 and espA and espG1 and PE35	p.Val389Phe and (p.Ala128Val and p.Thr192Ile) and p.Met144Thr and p.Glu99*	1	0.218818		1	0.310559		0	0		0	0		0	0
104	ESX-1(ESAT-6 secretion system-1)	Mutant type	eccE1 and espA and espG1 and PE35 and PPE68	p.Arg32Cys and (p.Ala128Val and p.Thr192Ile) and p.Asp31Tyr and p.Glu99* and p.Ala86Thr	1	0.218818		1	0.310559		0	0		0	0		0	0
105	ESX-1(ESAT-6 secretion system-1)	Mutant type	eccE1 and espA and espJ and espK and PE35 and PPE68	p.Val205Ala and p.Thr192Ile and p.Thr144Lys and (p.Leu39Trp and p.Cys729Ser) and p.Glu99* and p.Ala29Val	1	0.218818		0	0		0	0		0	0		1	1.36986
106	ESX-1(ESAT-6 secretion system-1)	Mutant type	eccE1 and espA and espJ and PE35	p.Thr297Ala and p.Thr192Ile and p.Ala16Thr and p.Glu99*	1	0.218818		0	0		0	0		0	0		1	1.36986
107	ESX-1(ESAT-6 secretion system-1)	Mutant type	eccE1 and espA and espK and PE35	p.Ala289Glu and p.Thr192Ile and (p.Asp44Asn and p.Glu660Ala and p.Cys729Ser) and p.Glu99*	2	0.437637		2	0.621118		0	0		0	0		0	0
108	ESX-1(ESAT-6 secretion system-1)	Mutant type	eccE1 and espA and espK and PE35	p.Ala66Ser and p.Thr192Ile and (p.Asp44Asn and p.Glu660Ala and p.Cys729Ser) and p.Glu99*	20	4.37637		18	5.59006		1	4		1	2.7027		0	0
109	ESX-1(ESAT-6 secretion system-1)	Mutant type	eccE1 and espA and espK and PE35	p.Arg201Gly and p.Thr192Ile and (p.Asp44Asn and p.Glu660Ala and p.Cys729Ser) and p.Glu99*	1	0.218818		1	0.310559		0	0		0	0		0	0
110	ESX-1(ESAT-6 secretion system-1)	Mutant type	eccE1 and espA and espK and PE35	p.Arg258His and p.Thr192Ile and (p.Asp44Asn and p.Glu660Ala and p.Cys729Ser) and p.Glu99*	2	0.437637		2	0.621118		0	0		0	0		0	0
111	ESX-1(ESAT-6 secretion system-1)	Mutant type	eccE1 and espA and espK and PE35	p.Arg455Cys and p.Thr192Ile and (p.Asp44Asn and p.Glu660Ala and p.Cys729Ser) and p.Glu99*	1	0.218818		1	0.310559		0	0		0	0		0	0
112	ESX-1(ESAT-6 secretion system-1)	Mutant type	eccE1 and espA and espK and PE35	p.Gly436Asp and p.Thr192Ile and (p.Asp44Asn and p.Glu660Ala and p.Cys729Ser) and p.Glu99*	8	1.75055		3	0.931677		5	20		0	0		0	0
113	ESX-1(ESAT-6 secretion system-1)	Mutant type	eccE1 and espA and espK and PE35	p.Ile185Phe and p.Thr192Ile and (p.Asp44Asn and p.Glu660Ala and p.Cys729Ser) and p.Glu99*	1	0.218818		1	0.310559		0	0		0	0		0	0
114	ESX-1(ESAT-6 secretion system-1)	Mutant type	eccE1 and espA and espK and PE35	p.Thr417Ile and p.Thr192Ile and (p.Asp44Asn and p.Glu660Ala and p.Cys729Ser) and p.Glu99*	1	0.218818		1	0.310559		0	0		0	0		0	0
115	ESX-1(ESAT-6 secretion system-1)	Mutant type	eccE1 and espA and PE35	p.Ile255Thr and p.Thr192Ile and p.Glu99*	3	0.656455		1	0.310559		1	4		0	0		1	1.36986
116	ESX-1(ESAT-6 secretion system-1)	Mutant type	eccE1 and espA and PE35	p.Thr417Ile and p.Thr192Ile and p.Glu99*	1	0.218818		0	0		0	0		0	0		1	1.36986
117	ESX-1(ESAT-6 secretion system-1)	Mutant type	eccE1 and espA and PE35	p.Val164Ala and p.Thr192Ile and p.Glu99*	2	0.437637		1	0.310559		0	0		0	0		1	1.36986
118	ESX-1(ESAT-6 secretion system-1)	Mutant type	espA and espB and espI and PE35	p.Thr192Ile and p.Ile34Thr and p.Val556Ala and p.Glu99*	1	0.218818		1	0.310559		0	0		0	0		0	0
119	ESX-1(ESAT-6 secretion system-1)	Mutant type	espA and espB and espK and PE35	(p.Leu119Arg and p.Thr192Ile) and p.Leu247Arg and (p.Asp44Asn and p.Glu660Ala and p.Cys729Ser) and p.Glu99*	1	0.218818		1	0.310559		0	0		0	0		0	0
120	ESX-1(ESAT-6 secretion system-1)	Mutant type	espA and espB and espK and PE35	p.Thr192Ile and p.Ala125Thr and (p.Asp44Asn and p.Glu660Ala and p.Cys729Ser) and p.Glu99*	3	0.656455		2	0.621118		1	4		0	0		0	0
121	ESX-1(ESAT-6 secretion system-1)	Mutant type	espA and espB and espK and PE35	p.Thr192Ile and p.Ala180Val and (p.Asp44Asn and p.Glu660Ala and p.Cys729Ser) and p.Glu99*	1	0.218818		0	0		0	0		0	0		1	1.36986
122	ESX-1(ESAT-6 secretion system-1)	Mutant type	espA and espB and espK and PE35	p.Thr192Ile and p.Asp228Glu and (p.Asp44Asn and p.Glu660Ala and p.Cys729Ser) and p.Glu99*	7	1.53173		7	2.17391		0	0		0	0		0	0
123	ESX-1(ESAT-6 secretion system-1)	Mutant type	espA and espB and espK and PE35	p.Thr192Ile and p.Gly422Ala and (p.Asp44Asn and p.Glu660Ala and p.Cys729Ser) and p.Glu99*	2	0.437637		1	0.310559		0	0		0	0		1	1.36986
124	ESX-1(ESAT-6 secretion system-1)	Mutant type	espA and espB and espK and PE35	p.Thr192Ile and p.Leu295Ser and (p.Asp44Asn and p.Glu660Ala and p.Cys729Ser) and p.Glu99*	1	0.218818		1	0.310559		0	0		0	0		0	0
125	ESX-1(ESAT-6 secretion system-1)	Mutant type	espA and espB and espK and PE35	p.Thr192Ile and p.Met205Thr and (p.Asp44Asn and p.Glu660Ala and p.Cys729Ser) and p.Glu99*	1	0.218818		1	0.310559		0	0		0	0		0	0
126	ESX-1(ESAT-6 secretion system-1)	Mutant type	espA and espC and espK and PE35	p.Thr192Ile and p.Phe102Leu and (p.Asp44Asn and p.Glu660Ala and p.Cys729Ser) and p.Glu99*	1	0.218818		1	0.310559		0	0		0	0		0	0
127	ESX-1(ESAT-6 secretion system-1)	Mutant type	espA and espD and espK and PE35	p.Thr192Ile and p.Leu79Arg and (p.Asp44Asn and p.Glu660Ala and p.Cys729Ser) and p.Glu99*	1	0.218818		1	0.310559		0	0		0	0		0	0
128	ESX-1(ESAT-6 secretion system-1)	Mutant type	espA and espE and espK and PE35	p.Thr192Ile and p.Arg104Trp and (p.Asp44Asn and p.Glu660Ala and p.Cys729Ser) and p.Glu99*	1	0.218818		1	0.310559		0	0		0	0		0	0
129	ESX-1(ESAT-6 secretion system-1)	Mutant type	espA and espE and espK and PE35	p.Thr192Ile and p.Met138Leu and p.Pro232Ala and p.Glu99*	1	0.218818		0	0		0	0		0	0		1	1.36986
130	ESX-1(ESAT-6 secretion system-1)	Mutant type	espA and espE and PE35	p.Thr192Ile and p.Leu21Val and p.Glu99*	1	0.218818		0	0		0	0		0	0		1	1.36986
131	ESX-1(ESAT-6 secretion system-1)	Mutant type	espA and espE and PE35	p.Thr192Ile and p.Met138Leu and p.Glu99*	2	0.437637		0	0		0	0		0	0		2	2.73973
132	ESX-1(ESAT-6 secretion system-1)	Mutant type	espA and espF and espK and PE35	p.Thr192Ile and p.Asp91Ala and (p.Asp44Asn and p.Glu660Ala and p.Cys729Ser) and p.Glu99*	2	0.437637		2	0.621118		0	0		0	0		0	0
133	ESX-1(ESAT-6 secretion system-1)	Mutant type	espA and espG1 and espK and PE35	p.Thr192Ile and p.Gly283Ala and (p.Asp44Asn and p.Glu660Ala and p.Cys729Ser) and p.Glu99*	1	0.218818		0	0		0	0		0	0		1	1.36986
134	ESX-1(ESAT-6 secretion system-1)	Mutant type	espA and espG1 and espK and PE35	p.Thr192Ile and p.Gly89Ser and (p.Asp44Asn and p.Glu660Ala and p.Cys729Ser and p.Pro285Leu) and p.Glu99*	1	0.218818		0	0		1	4		0	0		0	0
135	ESX-1(ESAT-6 secretion system-1)	Mutant type	espA and espG1 and PE35	p.Thr192Ile and p.Asp72Glu and p.Glu99*	1	0.218818		0	0		0	0		0	0		1	1.36986
136	ESX-1(ESAT-6 secretion system-1)	Mutant type	espA and espH and espK and PE35	p.Thr192Ile and p.Met97Ile and (p.Asp44Asn and p.Glu660Ala and p.Cys729Ser) and p.Glu99*	1	0.218818		1	0.310559		0	0		0	0		0	0
137	ESX-1(ESAT-6 secretion system-1)	Mutant type	espA and espH and PE35	p.Thr192Ile and p.Ala161Thr and p.Glu99*	1	0.218818		0	0		0	0		0	0		1	1.36986
138	ESX-1(ESAT-6 secretion system-1)	Mutant type	espA and espI and espK and PE35	p.Thr192Ile and p.Ala258Val and (p.Asp44Asn and p.Glu660Ala and p.Cys729Ser) and p.Glu99*	1	0.218818		1	0.310559		0	0		0	0		0	0
139	ESX-1(ESAT-6 secretion system-1)	Mutant type	espA and espI and espK and PE35	p.Thr192Ile and p.Ala64Val and (p.Asp44Asn and p.Glu660Ala and p.Cys729Ser) and p.Glu99*	2	0.437637		2	0.621118		0	0		0	0		0	0
140	ESX-1(ESAT-6 secretion system-1)	Mutant type	espA and espI and espK and PE35	p.Thr192Ile and p.Ala64Val and (p.Asp44Asn and p.Glu660Ala and p.Val703Gly and p.Cys729Ser) and p.Glu99*	1	0.218818		1	0.310559		0	0		0	0		0	0
141	ESX-1(ESAT-6 secretion system-1)	Mutant type	espA and espI and espK and PE35	p.Thr192Ile and p.Arg336Pro and (p.Asp44Asn and p.Glu660Ala and p.Cys729Ser) and p.Glu99*	1	0.218818		0	0		1	4		0	0		0	0
142	ESX-1(ESAT-6 secretion system-1)	Mutant type	espA and espI and espK and PE35	p.Thr192Ile and p.Asp639Ala and (p.Asp44Asn and p.Glu660Ala and p.Cys729Ser) and p.Glu99*	1	0.218818		1	0.310559		0	0		0	0		0	0
143	ESX-1(ESAT-6 secretion system-1)	Mutant type	espA and espI and espK and PE35	p.Thr192Ile and p.His383Asp and (p.Asp44Asn and p.Glu660Ala and p.Cys729Ser) and p.Glu99*	1	0.218818		1	0.310559		0	0		0	0		0	0
144	ESX-1(ESAT-6 secretion system-1)	Mutant type	espA and espI and espK and PE35	p.Thr192Ile and p.Pro372Ala and (p.Asp44Asn and p.Gly59Asp and p.Glu660Ala and p.Cys729Ser) and p.Glu99*	1	0.218818		1	0.310559		0	0		0	0		0	0
145	ESX-1(ESAT-6 secretion system-1)	Mutant type	espA and espI and espK and PE35	p.Thr192Ile and p.Pro73Leu and (p.Asp44Asn and p.Glu660Ala and p.Cys729Ser) and p.Glu99*	1	0.218818		1	0.310559		0	0		0	0		0	0
146	ESX-1(ESAT-6 secretion system-1)	Mutant type	espA and espI and espK and PE35	p.Thr192Ile and p.Ser223Ala and (p.Asp44Asn and p.Glu660Ala and p.Cys729Ser) and p.Glu99*	1	0.218818		1	0.310559		0	0		0	0		0	0
147	ESX-1(ESAT-6 secretion system-1)	Mutant type	espA and espI and espK and PE35	p.Thr192Ile and p.Tyr401His and (p.Asp44Asn and p.Glu660Ala and p.Cys729Ser) and p.Glu99*	1	0.218818		1	0.310559		0	0		0	0		0	0
148	ESX-1(ESAT-6 secretion system-1)	Mutant type	espA and espI and mycP1 and PE35	(p.Ala128Val and p.Thr192Ile) and p.Arg309Cys and p.Ala202Thr and (p.Ser87Trp and p.Glu99*)	1	0.218818		1	0.310559		0	0		0	0		0	0
149	ESX-1(ESAT-6 secretion system-1)	Mutant type	espA and espI and mycP1 and PE35	p.Thr192Ile and p.Val556Ala and p.Asn168Asp and p.Glu99*	2	0.437637		0	0		0	0		0	0		2	2.73973
150	ESX-1(ESAT-6 secretion system-1)	Mutant type	espA and espI and PE35	p.Thr192Ile and p.Lys480Ile and p.Glu99*	1	0.218818		0	0		0	0		0	0		1	1.36986
151	ESX-1(ESAT-6 secretion system-1)	Mutant type	espA and espI and PE35	p.Thr192Ile and p.Val556Ala and p.Glu99*	1	0.218818		0	0		0	0		0	0		1	1.36986
152	ESX-1(ESAT-6 secretion system-1)	Mutant type	espA and espJ and espK and PE35	p.Thr192Ile and p.Pro262Ala and (p.Asp44Asn and p.Glu660Ala and p.Cys729Ser) and p.Glu99*	1	0.218818		1	0.310559		0	0		0	0		0	0
153	ESX-1(ESAT-6 secretion system-1)	Mutant type	espA and espK and mycP1 and PE35	p.Thr192Ile and (p.Asp44Asn and p.Glu660Ala and p.Cys729Ser) and p.Ala247Thr and p.Glu99*	2	0.437637		2	0.621118		0	0		0	0		0	0
154	ESX-1(ESAT-6 secretion system-1)	Mutant type	espA and espK and mycP1 and PE35	p.Thr192Ile and (p.Asp44Asn and p.Glu660Ala and p.Cys729Ser) and p.His359Tyr and p.Glu99*	1	0.218818		1	0.310559		0	0		0	0		0	0
155	ESX-1(ESAT-6 secretion system-1)	Mutant type	espA and espK and mycP1 and PE35	p.Thr192Ile and (p.Asp44Asn and p.Glu660Ala and p.Cys729Ser) and p.Pro302Ala and (p.Phe97Val and p.Glu99*)	1	0.218818		1	0.310559		0	0		0	0		0	0
156	ESX-1(ESAT-6 secretion system-1)	Mutant type	espA and espK and PE35	(p.Asp81Asn and p.Thr192Ile) and (p.Asp44Asn and p.Glu660Ala and p.Cys729Ser) and p.Glu99*	1	0.218818		0	0		0	0		0	0		1	1.36986
157	ESX-1(ESAT-6 secretion system-1)	Mutant type	espA and espK and PE35	(p.Leu149Ile and p.Thr192Ile) and (p.Asp44Asn and p.Glu660Ala and p.Cys729Ser) and p.Glu99*	1	0.218818		1	0.310559		0	0		0	0		0	0
158	ESX-1(ESAT-6 secretion system-1)	Mutant type	espA and espK and PE35	(p.Met336Ile and p.Thr192Ile) and (p.Asp44Asn and p.Glu660Ala and p.Cys729Ser) and p.Glu99*	1	0.218818		1	0.310559		0	0		0	0		0	0
159	ESX-1(ESAT-6 secretion system-1)	Mutant type	espA and espK and PE35	p.Thr192Ile and (p.Asp44Asn and p.Ala494Val and p.Glu660Ala and p.Cys729Ser) and p.Glu99*	3	0.656455		2	0.621118		0	0		0	0		1	1.36986
160	ESX-1(ESAT-6 secretion system-1)	Mutant type	espA and espK and PE35	p.Thr192Ile and (p.Asp44Asn and p.Ala496Val and p.Glu660Ala and p.Cys729Ser) and p.Glu99*	3	0.656455		3	0.931677		0	0		0	0		0	0
161	ESX-1(ESAT-6 secretion system-1)	Mutant type	espA and espK and PE35	p.Thr192Ile and (p.Asp44Asn and p.Arg5Gly and p.Glu660Ala and p.Cys729Ser) and p.Glu99*	1	0.218818		1	0.310559		0	0		0	0		0	0
162	ESX-1(ESAT-6 secretion system-1)	Mutant type	espA and espK and PE35	p.Thr192Ile and (p.Asp44Asn and p.Glu58Ala and p.Glu660Ala and p.Cys729Ser) and p.Glu99*	1	0.218818		1	0.310559		0	0		0	0		0	0
163	ESX-1(ESAT-6 secretion system-1)	Mutant type	espA and espK and PE35	p.Thr192Ile and (p.Asp44Asn and p.Glu660Ala and p.Cys729Ser and p.Ala76Thr) and p.Glu99*	1	0.218818		1	0.310559		0	0		0	0		0	0
164	ESX-1(ESAT-6 secretion system-1)	Mutant type	espA and espK and PE35	p.Thr192Ile and (p.Asp44Asn and p.Glu660Ala and p.Cys729Ser and p.Pro250Gln) and p.Glu99*	7	1.53173		6	1.86335		0	0		0	0		1	1.36986
165	ESX-1(ESAT-6 secretion system-1)	Mutant type	espA and espK and PE35	p.Thr192Ile and (p.Asp44Asn and p.Glu660Ala and p.Cys729Ser) and (p.Asp44Gly and p.Glu99*)	2	0.437637		2	0.621118		0	0		0	0		0	0
166	ESX-1(ESAT-6 secretion system-1)	Mutant type	espA and espK and PE35	p.Thr192Ile and (p.Asp44Asn and p.Glu660Ala and p.Cys729Ser) and p.Glu99*	180	39.3873		153	47.5155		9	36		4	10.8108		14	19.1781
167	ESX-1(ESAT-6 secretion system-1)	Mutant type	espA and espK and PE35	p.Thr192Ile and (p.Asp44Asn and p.Glu660Ala and p.His696Tyr and p.Cys729Ser) and p.Glu99*	2	0.437637		2	0.621118		0	0		0	0		0	0
168	ESX-1(ESAT-6 secretion system-1)	Mutant type	espA and espK and PE35	p.Thr192Ile and (p.Asp44Asn and p.Glu660Ala) and p.Glu99*	1	0.218818		1	0.310559		0	0		0	0		0	0
169	ESX-1(ESAT-6 secretion system-1)	Mutant type	espA and espK and PE35	p.Thr192Ile and p.Cys729Ser and p.Glu99*	2	0.437637		0	0		0	0		1	2.7027		1	1.36986
170	ESX-1(ESAT-6 secretion system-1)	Mutant type	espA and espK and PE35 and PPE68	p.Thr192Ile and (p.Asp44Asn and p.Glu660Ala and p.Cys729Ser) and p.Glu99* and p.Ala250Thr	3	0.656455		3	0.931677		0	0		0	0		0	0
171	ESX-1(ESAT-6 secretion system-1)	Mutant type	espA and espK and PE35 and PPE68	p.Thr192Ile and (p.Asp44Asn and p.Glu660Ala and p.Cys729Ser) and p.Glu99* and p.Ala86Thr	1	0.218818		1	0.310559		0	0		0	0		0	0
172	ESX-1(ESAT-6 secretion system-1)	Mutant type	espA and espK and PE35 and PPE68	p.Thr192Ile and (p.Asp44Asn and p.Glu660Ala and p.Cys729Ser) and p.Glu99* and p.Thr135Ile	1	0.218818		1	0.310559		0	0		0	0		0	0
173	ESX-1(ESAT-6 secretion system-1)	Mutant type	espA and espK and PE35 and PPE68	p.Thr192Ile and p.Cys729Ser and p.Glu99* and p.Pro197Ser	3	0.656455		2	0.621118		0	0		1	2.7027		0	0
174	ESX-1(ESAT-6 secretion system-1)	Mutant type	espA and espL and PE35 and PPE68	(p.Ala128Val and p.Thr192Ile) and p.Ala72Pro and p.Glu99* and p.Pro218Ser	1	0.218818		1	0.310559		0	0		0	0		0	0
175	ESX-1(ESAT-6 secretion system-1)	Mutant type	espA and mycP1 and PE35	(p.Ala128Val and p.Thr192Ile) and (p.Gly138Arg and p.Ala202Thr) and p.Glu99*	1	0.218818		0	0		0	0		0	0		1	1.36986
176	ESX-1(ESAT-6 secretion system-1)	Mutant type	espA and PE35	(p.Ala128Val and p.Thr192Ile) and p.Glu99*	5	1.09409		2	0.621118		0	0		0	0		3	4.10959
177	ESX-1(ESAT-6 secretion system-1)	Mutant type	espA and PE35	p.Thr192Ile and p.Glu99*	14	3.06346		7	2.17391		1	4		0	0		6	8.21918
178	ESX-1(ESAT-6 secretion system-1)	Mutant type	espA and PE35 and PPE68	p.Thr192Ile and p.Glu99* and p.Pro324Ser	8	1.75055		1	0.310559		0	0		0	0		7	9.58904
179	ESX-2 (T7SS)	Wild type	-	-	0	0		0	0		0	0		0	0		0	0
180	ESX-2 (T7SS)	Mutant type	eccA2 and eccB2 and eccC2 and esxC and PPE69 and Rv3888c	p.Glu215Gly and p.Ala134Val and p.Arg258Pro and p.Gln4* and p.Thr19Lys and p.Val56Gly	2	0.437637		0	0		0	0		2	5.40541		0	0
181	ESX-2 (T7SS)	Mutant type	eccA2 and eccB2 and eccC2 and PPE69	p.Arg352Leu and p.Ser228Leu and p.Arg258Pro and (p.Pro4Arg and p.Thr19Lys)	1	0.218818		1	0.310559		0	0		0	0		0	0
182	ESX-2 (T7SS)	Mutant type	eccA2 and eccB2 and eccC2 and PPE69	p.Glu215Gly and p.Ala495Ser and (p.Asp650Gly and p.Arg258Pro) and p.Thr19Lys	1	0.218818		1	0.310559		0	0		0	0		0	0
183	ESX-2 (T7SS)	Mutant type	eccA2 and eccB2 and eccC2 and PPE69	p.Glu215Gly and p.Ser375Asn and (p.Arg462Gly and p.Asp650Gly and p.Arg258Pro) and p.Thr19Lys	1	0.218818		0	0		1	4		0	0		0	0
184	ESX-2 (T7SS)	Mutant type	eccA2 and eccC2	(p.Glu215Gly and p.Gln460*) and (p.Arg258Pro and p.Gln1396*)	1	0.218818		1	0.310559		0	0		0	0		0	0
185	ESX-2 (T7SS)	Mutant type	eccA2 and eccC2	(p.Glu215Gly and p.Gln460*) and p.Arg258Pro	1	0.218818		0	0		0	0		0	0		1	1.36986
186	ESX-2 (T7SS)	Mutant type	eccA2 and eccC2	p.Glu215Gly and (p.Asp650Gly and p.Arg258Pro)	3	0.656455		2	0.621118		0	0		0	0		1	1.36986
187	ESX-2 (T7SS)	Mutant type	eccA2 and eccC2	p.Glu215Gly and p.Arg258Pro	4	0.875274		1	0.310559		2	8		1	2.7027		0	0
188	ESX-2 (T7SS)	Mutant type	eccA2 and eccC2 and eccD2 and eccE2 and PPE69	p.Glu215Gly and (p.Arg258Pro and p.Asp273Glu) and p.Asp87Gly and p.Asp76Glu and p.Thr19Lys	5	1.09409		3	0.931677		0	0		0	0		2	2.73973
189	ESX-2 (T7SS)	Mutant type	eccA2 and eccC2 and eccD2 and eccE2 and PPE69	p.Glu215Gly and (p.Asp650Gly and p.Arg258Pro) and (p.Asp336Gly and p.Phe474Val) and p.Ser455Pro and (p.Thr19Lys and p.Gly280Ser)	2	0.437637		1	0.310559		1	4		0	0		0	0
190	ESX-2 (T7SS)	Mutant type	eccA2 and eccC2 and eccD2 and eccE2 and PPE69	p.Glu215Gly and (p.Asp650Gly and p.Arg258Pro) and p.Ala148Val and p.Thr260Ala and p.Thr19Lys	1	0.218818		1	0.310559		0	0		0	0		0	0
191	ESX-2 (T7SS)	Mutant type	eccA2 and eccC2 and eccD2 and eccE2 and PPE69	p.Glu215Gly and p.Asp273Glu and (p.Glu43Gln and p.Asp87Gly) and p.Asp76Glu and p.Thr19Lys	1	0.218818		1	0.310559		0	0		0	0		0	0
192	ESX-2 (T7SS)	Mutant type	eccA2 and eccC2 and eccD2 and eccE2 and PPE69	p.Glu215Gly and p.Asp273Glu and p.Asp87Gly and p.Asp76Glu and p.Thr19Lys	1	0.218818		0	0		0	0		0	0		1	1.36986
193	ESX-2 (T7SS)	Mutant type	eccA2 and eccC2 and eccD2 and espG2 and PPE69	p.Glu215Gly and (p.Asp650Gly and p.Arg258Pro and p.Ter1397Gluext*? and p.Asp336Gly and p.Thr21Ala and p.Thr19Lys	2	0.437637		0	0		2	8		0	0		0	0
194	ESX-2 (T7SS)	Mutant type	eccA2 and eccC2 and eccD2 and espG2 and PPE69	p.Glu215Gly and (p.Asp650Gly and p.Arg258Pro) and p.Asp336Gly and p.Ala163Val and p.Thr19Lys	2	0.437637		2	0.621118		0	0		0	0		0	0
195	ESX-2 (T7SS)	Mutant type	eccA2 and eccC2 and eccD2 and espG2 and PPE69	p.Glu215Gly and (p.Asp650Gly and p.Arg258Pro) and p.Asp336Gly and p.Thr21Ala and p.Thr19Lys	3	0.656455		2	0.621118		1	4		0	0		0	0
196	ESX-2 (T7SS)	Mutant type	eccA2 and eccC2 and eccD2 and espG2 and PPE69	p.Glu215Gly and (p.Glu379Ala and p.Asp650Gly and p.Arg258Pro) and p.Asp336Gly and p.Thr21Ala and p.Thr19Lys	1	0.218818		0	0		1	4		0	0		0	0
197	ESX-2 (T7SS)	Mutant type	eccA2 and eccC2 and eccD2 and espG2 and PPE69	p.Glu215Gly and (p.Phe6Val and p.Asp650Gly and p.Ser132Ala and p.Arg258Pro) and p.Val167Phe and p.Ala141Thr and p.Thr19Lys	1	0.218818		1	0.310559		0	0		0	0		0	0
198	ESX-2 (T7SS)	Mutant type	eccA2 and eccC2 and eccD2 and PE36 and PPE69	p.Glu215Gly and (p.Asp650Gly and p.Arg258Pro) and p.Ala349Gly and p.Ala9Gly and p.Thr19Lys	1	0.218818		1	0.310559		0	0		0	0		0	0
199	ESX-2 (T7SS)	Mutant type	eccA2 and eccC2 and eccD2 and PPE69	(p.Ala40Thr and p.Glu215Gly) and (p.Asp650Gly and p.Arg258Pro) and (p.Asp336Gly and p.Phe474Val) and p.Thr19Lys	1	0.218818		0	0		1	4		0	0		0	0
200	ESX-2 (T7SS)	Mutant type	eccA2 and eccC2 and eccD2 and PPE69	(p.Leu360Arg and p.Glu215Gly) and (p.Asp650Gly and p.Asp968His and p.Arg258Pro) and p.Asp336Gly and p.Thr19Lys	6	1.31291		3	0.931677		2	8		0	0		1	1.36986
201	ESX-2 (T7SS)	Mutant type	eccA2 and eccC2 and eccD2 and PPE69	p.Glu215Gly and (p.Asp650Gly and p.Arg258Pro) and (p.Asp336Gly and p.Phe474Val) and p.Thr19Lys	1	0.218818		1	0.310559		0	0		0	0		0	0
202	ESX-2 (T7SS)	Mutant type	eccA2 and eccC2 and eccD2 and PPE69	p.Glu215Gly and (p.Asp650Gly and p.Arg258Pro) and p.Asp336Gly and p.Thr19Lys	3	0.656455		1	0.310559		2	8		0	0		0	0
203	ESX-2 (T7SS)	Mutant type	eccA2 and eccC2 and eccD2 and PPE69	p.Glu215Gly and (p.Asp650Gly and p.Arg258Pro) and p.Gly189Asp and p.Thr19Lys	4	0.875274		3	0.931677		0	0		0	0		1	1.36986
204	ESX-2 (T7SS)	Mutant type	eccA2 and eccC2 and eccD2 and PPE69	p.Glu215Gly and (p.Asp650Gly and p.Arg258Pro) and p.Val255Met and p.Thr19Lys	1	0.218818		1	0.310559		0	0		0	0		0	0
205	ESX-2 (T7SS)	Mutant type	eccA2 and eccC2 and eccD2 and PPE69	p.Glu215Gly and (p.Asp650Gly and p.Asp968His and p.Arg258Pro) and p.Asp336Gly and p.Thr19Lys	2	0.437637		0	0		2	8		0	0		0	0
206	ESX-2 (T7SS)	Mutant type	eccA2 and eccC2 and eccD2 and PPE69 and Rv3888c	p.Glu215Gly and (p.Asp650Gly and p.Arg258Pro) and p.Asp195Glu and p.Thr19Lys and p.Ala41Pro	1	0.218818		1	0.310559		0	0		0	0		0	0
207	ESX-2 (T7SS)	Mutant type	eccA2 and eccC2 and eccD2 and PPE69 and Rv3888c	p.Glu215Gly and (p.Asp650Gly and p.Arg258Pro) and p.Asp336Gly and p.Thr19Lys and p.Gly171Trp	1	0.218818		0	0		0	0		0	0		1	1.36986
208	ESX-2 (T7SS)	Mutant type	eccA2 and eccC2 and eccE2 and espG2 and PPE69 and Rv3888c	p.Glu215Gly and p.Arg258Pro and p.Pro305Leu and p.Arg161Cys and p.Thr19Lys and p.Val56Gly	1	0.218818		0	0		0	0		1	2.7027		0	0
209	ESX-2 (T7SS)	Mutant type	eccA2 and eccC2 and eccE2 and PPE69	p.Glu215Gly and (p.Asp650Gly and p.Arg258Pro) and p.Arg411Cys and p.Thr19Lys	1	0.218818		1	0.310559		0	0		0	0		0	0
210	ESX-2 (T7SS)	Mutant type	eccA2 and eccC2 and eccE2 and PPE69	p.Glu215Gly and (p.Asp650Gly and p.Arg258Pro) and p.Glu140Val and p.Thr19Lys	1	0.218818		1	0.310559		0	0		0	0		0	0
211	ESX-2 (T7SS)	Mutant type	eccA2 and eccC2 and eccE2 and PPE69	p.Glu215Gly and (p.Asp650Gly and p.Arg258Pro) and p.Gly34Arg and p.Thr19Lys	1	0.218818		1	0.310559		0	0		0	0		0	0
212	ESX-2 (T7SS)	Mutant type	eccA2 and eccC2 and eccE2 and PPE69	p.Glu215Gly and (p.Asp650Gly and p.Arg258Pro) and p.Ile397Val and p.Thr19Lys	1	0.218818		1	0.310559		0	0		0	0		0	0
213	ESX-2 (T7SS)	Mutant type	eccA2 and eccC2 and eccE2 and PPE69	p.Glu215Gly and (p.Asp650Gly and p.Arg258Pro) and p.Pro430Ala and p.Thr19Lys	1	0.218818		0	0		0	0		0	0		1	1.36986
214	ESX-2 (T7SS)	Mutant type	eccA2 and eccC2 and eccE2 and PPE69	p.Glu215Gly and (p.Asp650Gly and p.Arg258Pro) and p.Thr260Ala and p.Thr19Lys	3	0.656455		3	0.931677		0	0		0	0		0	0
215	ESX-2 (T7SS)	Mutant type	eccA2 and eccC2 and eccE2 and PPE69	p.Glu215Gly and (p.Asp650Gly and p.Arg258Pro) and p.Thr79Ile and p.Thr19Lys	1	0.218818		1	0.310559		0	0		0	0		0	0
216	ESX-2 (T7SS)	Mutant type	eccA2 and eccC2 and eccE2 and PPE69 and Rv3888c	p.Glu215Gly and p.Arg258Pro and p.Glu119Asp and p.Thr19Lys and p.Val56Gly	1	0.218818		0	0		0	0		1	2.7027		0	0
217	ESX-2 (T7SS)	Mutant type	eccA2 and eccC2 and espG2 and PPE69	p.Glu215Gly and (p.Asp650Gly and p.Arg258Pro) and p.Gly132Asp and p.Thr19Lys	2	0.437637		2	0.621118		0	0		0	0		0	0
218	ESX-2 (T7SS)	Mutant type	eccA2 and eccC2 and espG2 and PPE69	p.Glu215Gly and (p.Asp650Gly and p.Arg258Pro) and p.Gly17Glu and p.Thr19Lys	1	0.218818		1	0.310559		0	0		0	0		0	0
219	ESX-2 (T7SS)	Mutant type	eccA2 and eccC2 and espG2 and PPE69	p.Glu215Gly and (p.Asp650Gly and p.Arg258Pro) and p.Val243Leu and p.Thr19Lys	1	0.218818		1	0.310559		0	0		0	0		0	0
220	ESX-2 (T7SS)	Mutant type	eccA2 and eccC2 and espG2 and PPE69	p.Glu215Gly and (p.Asp650Gly and p.Arg258Pro) and p.Val65Ile and p.Thr19Lys	1	0.218818		1	0.310559		0	0		0	0		0	0
221	ESX-2 (T7SS)	Mutant type	eccA2 and eccC2 and espG2 and PPE69	p.Glu215Gly and (p.Asp650Gly and p.Arg258Pro) and p.Val71Ala and p.Thr19Lys	1	0.218818		1	0.310559		0	0		0	0		0	0
222	ESX-2 (T7SS)	Mutant type	eccA2 and eccC2 and espG2 and PPE69	p.Glu215Gly and (p.Asp650Gly and p.Trp1337Arg and p.Arg258Pro) and p.Ile95Thr and p.Thr19Lys	1	0.218818		1	0.310559		0	0		0	0		0	0
223	ESX-2 (T7SS)	Mutant type	eccA2 and eccC2 and espG2 and PPE69	p.Glu215Gly and p.Arg258Pro and p.Arg161Cys and p.Thr19Lys	2	0.437637		0	0		0	0		2	5.40541		0	0
224	ESX-2 (T7SS)	Mutant type	eccA2 and eccC2 and espG2 and PPE69 and Rv3888c	p.Glu215Gly and (p.Asp650Gly and p.Arg258Pro) and p.Asp122Asn and p.Thr19Lys and p.Pro184Leu	1	0.218818		1	0.310559		0	0		0	0		0	0
225	ESX-2 (T7SS)	Mutant type	eccA2 and eccC2 and espG2 and PPE69 and Rv3888c	p.Glu215Gly and (p.Val1302Leu and p.Arg258Pro) and p.His43Asp and p.Thr19Lys and (p.Val56Gly and p.Glu323*)	2	0.437637		1	0.310559		0	0		1	2.7027		0	0
226	ESX-2 (T7SS)	Mutant type	eccA2 and eccC2 and espG2 and PPE69 and Rv3888c	p.Glu215Gly and (p.Val1302Leu and p.Arg258Pro) and p.His43Asp and p.Thr19Lys and p.Val56Gly	2	0.437637		0	0		0	0		1	2.7027		1	1.36986
227	ESX-2 (T7SS)	Mutant type	eccA2 and eccC2 and espG2 and PPE69 and Rv3888c	p.Glu215Gly and p.Arg258Pro and p.Arg161Cys and p.Thr19Lys and (p.Val56Gly and p.Phe297Cys)	5	1.09409		0	0		0	0		5	13.5135		0	0
228	ESX-2 (T7SS)	Mutant type	eccA2 and eccC2 and espG2 and PPE69 and Rv3888c	p.Glu215Gly and p.Arg258Pro and p.Arg161Cys and p.Thr19Lys and p.Val56Gly	7	1.53173		0	0		0	0		7	18.9189		0	0
229	ESX-2 (T7SS)	Mutant type	eccA2 and eccC2 and esxC and PPE69	p.Glu215Gly and (p.Asp650Gly and p.Arg258Pro) and p.Phe43Leu and p.Thr19Lys	2	0.437637		2	0.621118		0	0		0	0		0	0
230	ESX-2 (T7SS)	Mutant type	eccA2 and eccC2 and esxC and PPE69 and Rv3888c	p.Glu215Gly and (p.Asp650Gly and p.Arg258Pro) and p.Ala39Val and p.Thr19Lys and p.Arg284His	1	0.218818		1	0.310559		0	0		0	0		0	0
231	ESX-2 (T7SS)	Mutant type	eccA2 and eccC2 and esxD and PPE69	p.Glu215Gly and (p.Asp650Gly and p.Arg258Pro) and p.Gly50Ala and p.Thr19Lys	1	0.218818		1	0.310559		0	0		0	0		0	0
232	ESX-2 (T7SS)	Mutant type	eccA2 and eccC2 and esxD and PPE69	p.Glu215Gly and (p.Asp650Gly and p.Thr894Ile and p.Arg258Pro) and p.Ala83Val and p.Thr19Lys	1	0.218818		0	0		1	4		0	0		0	0
233	ESX-2 (T7SS)	Mutant type	eccA2 and eccC2 and mycP2 and PPE69	p.Arg352Leu and (p.Leu668Arg and p.Gly1223Cys and p.Arg258Pro) and p.Ser86Arg and (p.Pro4Arg and p.Thr19Lys)	1	0.218818		1	0.310559		0	0		0	0		0	0
234	ESX-2 (T7SS)	Mutant type	eccA2 and eccC2 and mycP2 and PPE69	p.Arg352Leu and p.Arg258Pro and p.Asp278His and (p.Pro4Arg and p.Thr19Lys)	2	0.437637		1	0.310559		0	0		0	0		1	1.36986
235	ESX-2 (T7SS)	Mutant type	eccA2 and eccC2 and mycP2 and PPE69	p.Glu215Gly and (p.Asp650Gly and p.Arg258Pro) and p.Ala317Val and (p.Val142Ala and p.Thr19Lys)	1	0.218818		1	0.310559		0	0		0	0		0	0
236	ESX-2 (T7SS)	Mutant type	eccA2 and eccC2 and mycP2 and PPE69	p.Glu215Gly and (p.Asp650Gly and p.Arg258Pro) and p.Gly384Ser and p.Thr19Lys	1	0.218818		1	0.310559		0	0		0	0		0	0
237	ESX-2 (T7SS)	Mutant type	eccA2 and eccC2 and mycP2 and PPE69	p.Glu215Gly and (p.Asp650Gly and p.Arg258Pro) and p.Leu314Val and p.Thr19Lys	1	0.218818		1	0.310559		0	0		0	0		0	0
238	ESX-2 (T7SS)	Mutant type	eccA2 and eccC2 and mycP2 and PPE69	p.Glu215Gly and (p.Asp650Gly and p.Arg258Pro) and p.Pro45Thr and p.Thr19Lys	12	2.62582		9	2.79503		0	0		0	0		3	4.10959
239	ESX-2 (T7SS)	Mutant type	eccA2 and eccC2 and mycP2 and PPE69	p.Glu215Gly and (p.Asp650Gly and p.Arg258Pro) and p.Ser25* and p.Thr19Lys	1	0.218818		1	0.310559		0	0		0	0		0	0
240	ESX-2 (T7SS)	Mutant type	eccA2 and eccC2 and mycP2 and PPE69	p.Glu215Gly and (p.Asp650Gly and p.Arg258Pro) and p.Ser435Gly and p.Thr19Lys	3	0.656455		3	0.931677		0	0		0	0		0	0
241	ESX-2 (T7SS)	Mutant type	eccA2 and eccC2 and mycP2 and PPE69	p.Glu215Gly and (p.Asp650Gly and p.Trp1337Arg and p.Arg258Pro) and p.Ala379Thr and p.Thr19Lys	1	0.218818		1	0.310559		0	0		0	0		0	0
242	ESX-2 (T7SS)	Mutant type	eccA2 and eccC2 and mycP2 and PPE69	p.Glu215Gly and (p.Leu532Val and p.Asp650Gly and p.Arg258Pro) and p.Ser435Gly and p.Thr19Lys	1	0.218818		1	0.310559		0	0		0	0		0	0
243	ESX-2 (T7SS)	Mutant type	eccA2 and eccC2 and mycP2 and PPE69	p.Glu215Gly and (p.Ser446Ile and p.Asp650Gly and p.Arg258Pro) and p.Pro45Thr and p.Thr19Lys	1	0.218818		1	0.310559		0	0		0	0		0	0
244	ESX-2 (T7SS)	Mutant type	eccA2 and eccC2 and mycP2 and PPE69	p.Gly266Arg and p.Arg258Pro and p.Pro183Ser and p.Thr19Lys	1	0.218818		0	0		0	0		0	0		1	1.36986
245	ESX-2 (T7SS)	Mutant type	eccA2 and eccC2 and PE36 and PPE69	p.Glu215Gly and (p.Asp650Gly and p.Arg258Pro) and p.Leu74Val and p.Thr19Lys	1	0.218818		1	0.310559		0	0		0	0		0	0
246	ESX-2 (T7SS)	Mutant type	eccA2 and eccC2 and PPE69	(p.Ala185Thr and p.Glu215Gly) and (p.Asp650Gly and p.Arg258Pro) and p.Thr19Lys	1	0.218818		1	0.310559		0	0		0	0		0	0
247	ESX-2 (T7SS)	Mutant type	eccA2 and eccC2 and PPE69	(p.Ala39Asp and p.Glu215Gly) and (p.Asp650Gly and p.Arg258Pro) and p.Thr19Lys	1	0.218818		1	0.310559		0	0		0	0		0	0
248	ESX-2 (T7SS)	Mutant type	eccA2 and eccC2 and PPE69	(p.Arg130Leu and p.Glu215Gly) and (p.Asp650Gly and p.Arg258Pro) and p.Thr19Lys	1	0.218818		1	0.310559		0	0		0	0		0	0
249	ESX-2 (T7SS)	Mutant type	eccA2 and eccC2 and PPE69	(p.Arg137Gly and p.Glu215Gly) and (p.Asp650Gly and p.Ala1006Thr and p.Arg258Pro) and p.Thr19Lys	1	0.218818		1	0.310559		0	0		0	0		0	0
250	ESX-2 (T7SS)	Mutant type	eccA2 and eccC2 and PPE69	(p.Arg137Gly and p.Glu215Gly) and (p.Asp650Gly and p.Arg258Pro) and p.Thr19Lys	1	0.218818		1	0.310559		0	0		0	0		0	0
251	ESX-2 (T7SS)	Mutant type	eccA2 and eccC2 and PPE69	(p.Asn129His and p.Glu215Gly) and (p.Asp650Gly and p.Arg258Pro) and p.Thr19Lys	1	0.218818		1	0.310559		0	0		0	0		0	0
252	ESX-2 (T7SS)	Mutant type	eccA2 and eccC2 and PPE69	(p.Asp601Tyr and p.Glu215Gly) and (p.Asp650Gly and p.Arg258Pro) and p.Thr19Lys	1	0.218818		1	0.310559		0	0		0	0		0	0
253	ESX-2 (T7SS)	Mutant type	eccA2 and eccC2 and PPE69	(p.Cys608Phe and p.Glu215Gly) and (p.Asp650Gly and p.Arg258Pro) and p.Thr19Lys	2	0.437637		2	0.621118		0	0		0	0		0	0
254	ESX-2 (T7SS)	Mutant type	eccA2 and eccC2 and PPE69	(p.Glu215Gly and p.Tyr246Cys) and (p.Asp650Gly and p.Trp1337Arg, c.773G>C p.Arg258Pro and p.Thr19Lys	1	0.218818		0	0		1	4		0	0		0	0
255	ESX-2 (T7SS)	Mutant type	eccA2 and eccC2 and PPE69	(p.Glu456Ala and p.Glu215Gly) and (p.Asp650Gly and p.Arg258Pro) and p.Thr19Lys	1	0.218818		1	0.310559		0	0		0	0		0	0
256	ESX-2 (T7SS)	Mutant type	eccA2 and eccC2 and PPE69	(p.Gly392Asp and p.Glu215Gly) and (p.Asp650Gly and p.Arg258Pro) and p.Thr19Lys	2	0.437637		1	0.310559		0	0		0	0		1	1.36986
257	ESX-2 (T7SS)	Mutant type	eccA2 and eccC2 and PPE69	(p.Ile395Ser and p.Glu215Gly) and (p.Asp650Gly and p.Arg258Pro) and p.Thr19Lys	1	0.218818		0	0		0	0		0	0		1	1.36986
258	ESX-2 (T7SS)	Mutant type	eccA2 and eccC2 and PPE69	p.Arg352Leu and (p.Arg1077Gln and p.Arg258Pro) and (p.Pro4Arg and p.Thr19Lys)	1	0.218818		0	0		0	0		0	0		1	1.36986
259	ESX-2 (T7SS)	Mutant type	eccA2 and eccC2 and PPE69	p.Arg352Leu and (p.Ile37Thr and p.Arg258Pro) and (p.Pro4Arg and p.Arg107Leu and p.Thr19Lys)	1	0.218818		1	0.310559		0	0		0	0		0	0
260	ESX-2 (T7SS)	Mutant type	eccA2 and eccC2 and PPE69	p.Arg352Leu and p.Arg258Pro and (p.Pro4Arg and p.Thr19Lys)	7	1.53173		3	0.931677		0	0		0	0		4	5.47945
261	ESX-2 (T7SS)	Mutant type	eccA2 and eccC2 and PPE69	p.Asp312Asn and p.Arg258Pro and (p.Arg107Cys and p.Thr19Lys)	1	0.218818		0	0		0	0		0	0		1	1.36986
262	ESX-2 (T7SS)	Mutant type	eccA2 and eccC2 and PPE69	p.Glu215Gly and (p.Asp650Gly and p.Arg258Pro) and (p.Ala56Pro and p.Thr19Lys)	1	0.218818		1	0.310559		0	0		0	0		0	0
263	ESX-2 (T7SS)	Mutant type	eccA2 and eccC2 and PPE69	p.Glu215Gly and (p.Asp650Gly and p.Arg258Pro) and (p.Glu111Gly and p.Thr19Lys)	1	0.218818		1	0.310559		0	0		0	0		0	0
264	ESX-2 (T7SS)	Mutant type	eccA2 and eccC2 and PPE69	p.Glu215Gly and (p.Asp650Gly and p.Arg258Pro) and (p.Pro358Ala and p.Asp86Gly and p.Thr19Lys)	1	0.218818		1	0.310559		0	0		0	0		0	0
265	ESX-2 (T7SS)	Mutant type	eccA2 and eccC2 and PPE69	p.Glu215Gly and (p.Asp650Gly and p.Arg258Pro) and (p.Thr94Asn and p.Thr19Lys)	3	0.656455		3	0.931677		0	0		0	0		0	0
266	ESX-2 (T7SS)	Mutant type	eccA2 and eccC2 and PPE69	p.Glu215Gly and (p.Asp650Gly and p.Arg258Pro) and p.Thr19Lys	212	46.3895		187	58.0745		6	24		6	16.2162		13	17.8082
267	ESX-2 (T7SS)	Mutant type	eccA2 and eccC2 and PPE69	p.Glu215Gly and (p.Asp650Gly and p.Glu747Ala and p.Arg258Pro) and p.Thr19Lys	1	0.218818		1	0.310559		0	0		0	0		0	0
268	ESX-2 (T7SS)	Mutant type	eccA2 and eccC2 and PPE69	p.Glu215Gly and (p.Asp650Gly and p.Pro18Leu and p.Arg258Pro) and p.Thr19Lys	1	0.218818		1	0.310559		0	0		0	0		0	0
269	ESX-2 (T7SS)	Mutant type	eccA2 and eccC2 and PPE69	p.Glu215Gly and (p.Asp650Gly and p.Pro25Arg and p.Arg258Pro) and p.Thr19Lys	1	0.218818		1	0.310559		0	0		0	0		0	0
270	ESX-2 (T7SS)	Mutant type	eccA2 and eccC2 and PPE69	p.Glu215Gly and (p.Asp650Gly and p.Ser1156Ala and p.Arg258Pro) and p.Thr19Lys	1	0.218818		1	0.310559		0	0		0	0		0	0
271	ESX-2 (T7SS)	Mutant type	eccA2 and eccC2 and PPE69	p.Glu215Gly and (p.Asp650Gly and p.Thr894Ile and p.Arg258Pro) and p.Thr19Lys	2	0.437637		1	0.310559		0	0		0	0		1	1.36986
272	ESX-2 (T7SS)	Mutant type	eccA2 and eccC2 and PPE69	p.Glu215Gly and (p.Asp650Gly and p.Trp1337Arg and p.Arg258Pro) and (p.Ala39Thr and p.Thr19Lys)	1	0.218818		1	0.310559		0	0		0	0		0	0
273	ESX-2 (T7SS)	Mutant type	eccA2 and eccC2 and PPE69	p.Glu215Gly and (p.Asp650Gly and p.Trp1337Arg and p.Arg258Pro) and p.Thr19Lys	7	1.53173		7	2.17391		0	0		0	0		0	0
274	ESX-2 (T7SS)	Mutant type	eccA2 and eccC2 and PPE69	p.Glu215Gly and (p.Pro626Ala and p.Asp650Gly and p.Arg258Pro) and p.Thr19Lys	1	0.218818		1	0.310559		0	0		0	0		0	0
275	ESX-2 (T7SS)	Mutant type	eccA2 and eccC2 and PPE69	p.Glu215Gly and p.Arg258Pro and p.Thr19Lys	5	1.09409		2	0.621118		0	0		0	0		3	4.10959
276	ESX-2 (T7SS)	Mutant type	eccA2 and eccC2 and PPE69	p.Gly118Arg and p.Arg258Pro and p.Thr19Lys	1	0.218818		0	0		0	0		0	0		1	1.36986
277	ESX-2 (T7SS)	Mutant type	eccA2 and eccC2 and PPE69 and Rv3888c	(p.Glu215Gly and p.Gly93*) and (p.Leu157Ile and p.Arg258Pro) and p.Thr19Lys and p.Val56Gly	1	0.218818		1	0.310559		0	0		0	0		0	0
278	ESX-2 (T7SS)	Mutant type	eccA2 and eccC2 and PPE69 and Rv3888c	p.Glu215Gly and (p.Asp650Gly and p.Arg258Pro) and p.Thr19Lys and (p.Val103Ala and p.Thr105Met)	1	0.218818		1	0.310559		0	0		0	0		0	0
279	ESX-2 (T7SS)	Mutant type	eccA2 and eccC2 and PPE69 and Rv3888c	p.Glu215Gly and (p.Asp650Gly and p.Arg258Pro) and p.Thr19Lys and p.Ala41Pro	1	0.218818		1	0.310559		0	0		0	0		0	0
280	ESX-2 (T7SS)	Mutant type	eccA2 and eccC2 and PPE69 and Rv3888c	p.Glu215Gly and (p.Asp650Gly and p.Arg258Pro) and p.Thr19Lys and p.Arg185Lys	2	0.437637		2	0.621118		0	0		0	0		0	0
281	ESX-2 (T7SS)	Mutant type	eccA2 and eccC2 and PPE69 and Rv3888c	p.Glu215Gly and (p.Asp650Gly and p.Arg258Pro) and p.Thr19Lys and p.Asp308His	1	0.218818		1	0.310559		0	0		0	0		0	0
282	ESX-2 (T7SS)	Mutant type	eccA2 and eccC2 and PPE69 and Rv3888c	p.Glu215Gly and (p.Asp650Gly and p.Arg258Pro) and p.Thr19Lys and p.Pro47Thr	1	0.218818		1	0.310559		0	0		0	0		0	0
283	ESX-2 (T7SS)	Mutant type	eccA2 and eccC2 and PPE69 and Rv3888c	p.Glu215Gly and (p.Asp650Gly and p.Arg258Pro) and p.Thr19Lys and p.Thr180Ile	1	0.218818		1	0.310559		0	0		0	0		0	0
284	ESX-2 (T7SS)	Mutant type	eccA2 and eccC2 and PPE69 and Rv3888c	p.Glu215Gly and (p.Asp650Gly and p.Trp1337Arg and p.Arg258Pro) and p.Thr19Lys and p.Pro142Arg	1	0.218818		1	0.310559		0	0		0	0		0	0
285	ESX-2 (T7SS)	Mutant type	eccA2 and eccC2 and PPE69 and Rv3888c	p.Glu215Gly and (p.Val803Ala and p.Arg258Pro) and p.Thr19Lys and (p.Val56Gly and p.Lys287Gln)	1	0.218818		0	0		0	0		1	2.7027		0	0
286	ESX-2 (T7SS)	Mutant type	eccA2 and eccC2 and PPE69 and Rv3888c	p.Glu215Gly and p.Arg258Pro and p.Thr19Lys and p.Glu323*	1	0.218818		1	0.310559		0	0		0	0		0	0
287	ESX-2 (T7SS)	Mutant type	eccA2 and eccC2 and PPE69 and Rv3888c	p.Glu215Gly and p.Arg258Pro and p.Thr19Lys and p.Val56Gly	8	1.75055		0	0		0	0		7	18.9189		1	1.36986
288	ESX-2 (T7SS)	Mutant type	eccA2 and eccE2	p.Glu215Gly and p.Cys332Phe	1	0.218818		0	0		0	0		1	2.7027		0	0
289	ESX-2 (T7SS)	Mutant type	eccA2 and Rv3888c	p.Glu215Gly and (p.Val56Gly and p.Ile125Ser)	2	0.437637		1	0.310559		0	0		1	2.7027		0	0
290	ESX-2 (T7SS)	Mutant type	eccB2 and eccC2 and eccD2 and PPE69	p.Ala304Gly and p.Arg258Pro and p.Ala464Val and p.Thr19Lys	1	0.218818		0	0		0	0		0	0		1	1.36986
291	ESX-2 (T7SS)	Mutant type	eccB2 and eccC2 and eccD2 and PPE69	p.Val423Ala and p.Arg258Pro and p.Ala464Val and p.Thr19Lys	1	0.218818		1	0.310559		0	0		0	0		0	0
292	ESX-2 (T7SS)	Mutant type	eccC2 and eccD2 and espG2 and mycP2 and PPE69	p.Arg258Pro and p.Ala464Val and p.Leu77Val and p.Pro345Ala and p.Thr19Lys	1	0.218818		1	0.310559		0	0		0	0		0	0
293	ESX-2 (T7SS)	Mutant type	eccC2 and eccD2 and espG2 and PPE69	p.Arg258Pro and p.Ala464Val and p.Ala226Thr and p.Thr19Lys	1	0.218818		1	0.310559		0	0		0	0		0	0
294	ESX-2 (T7SS)	Mutant type	eccC2 and eccD2 and PPE69	(p.Gly52Asp and p.Arg258Pro) and p.Ala464Val and p.Thr19Lys	1	0.218818		1	0.310559		0	0		0	0		0	0
295	ESX-2 (T7SS)	Mutant type	eccC2 and eccD2 and PPE69	(p.His872Asn and p.Arg258Pro) and p.Ala464Val and p.Thr19Lys	1	0.218818		0	0		0	0		0	0		1	1.36986
296	ESX-2 (T7SS)	Mutant type	eccC2 and eccD2 and PPE69	p.Arg258Pro and (p.Ala464Val and p.Gln105Glu) and p.Thr19Lys	1	0.218818		0	0		0	0		0	0		1	1.36986
297	ESX-2 (T7SS)	Mutant type	eccC2 and eccD2 and PPE69	p.Arg258Pro and p.Ala225Thr and p.Thr19Lys	1	0.218818		0	0		0	0		0	0		1	1.36986
298	ESX-2 (T7SS)	Mutant type	eccC2 and eccD2 and PPE69	p.Arg258Pro and p.Ala464Val and p.Thr19Lys	5	1.09409		2	0.621118		0	0		0	0		3	4.10959
299	ESX-2 (T7SS)	Mutant type	eccC2 and eccD2 and PPE69	p.Arg258Pro and p.Asn342Ser and p.Thr19Lys	1	0.218818		0	0		0	0		0	0		1	1.36986
300	ESX-2 (T7SS)	Mutant type	eccC2 and eccD2 and PPE69	p.Arg258Pro and p.Cys430Arg and p.Thr19Lys	1	0.218818		0	0		0	0		0	0		1	1.36986
301	ESX-2 (T7SS)	Mutant type	eccC2 and eccE2 and mycP2 and PPE69	p.Arg258Pro and p.Asp389Gly and p.Pro367Leu and p.Thr19Lys	3	0.656455		0	0		0	0		0	0		3	4.10959
302	ESX-2 (T7SS)	Mutant type	eccC2 and eccE2 and PPE69	p.Arg258Pro and p.Gln217Leu and p.Thr19Lys	1	0.218818		0	0		0	0		0	0		1	1.36986
303	ESX-2 (T7SS)	Mutant type	eccC2 and espG2 and PPE69	p.Arg258Pro and p.Ala120Gly and (p.Arg107Cys and p.Thr19Lys)	1	0.218818		0	0		0	0		0	0		1	1.36986
304	ESX-2 (T7SS)	Mutant type	eccC2 and espG2 and PPE69	p.Arg258Pro and p.Trp101* and p.Thr19Lys	2	0.437637		0	0		0	0		0	0		2	2.73973
305	ESX-2 (T7SS)	Mutant type	eccC2 and esxD and PPE69	p.Arg258Pro and p.Leu100Val and p.Thr19Lys	1	0.218818		0	0		0	0		0	0		1	1.36986
306	ESX-2 (T7SS)	Mutant type	eccC2 and PPE69	(p.Asp650Gly and p.Arg258Pro) and p.Thr19Lys	1	0.218818		0	0		0	0		0	0		1	1.36986
307	ESX-2 (T7SS)	Mutant type	eccC2 and PPE69	(p.Glu379Asp and p.Arg258Pro) and p.Thr19Lys	1	0.218818		1	0.310559		0	0		0	0		0	0
308	ESX-2 (T7SS)	Mutant type	eccC2 and PPE69	(p.Val813Ala and p.Arg258Pro) and p.Thr19Lys	1	0.218818		0	0		0	0		0	0		1	1.36986
309	ESX-2 (T7SS)	Mutant type	eccC2 and PPE69	p.Arg258Pro and (p.Ala13Val and p.Thr19Lys)	1	0.218818		0	0		0	0		0	0		1	1.36986
310	ESX-2 (T7SS)	Mutant type	eccC2 and PPE69	p.Arg258Pro and (p.Arg107Cys and p.Thr19Lys)	2	0.437637		0	0		0	0		0	0		2	2.73973
311	ESX-2 (T7SS)	Mutant type	eccC2 and PPE69	p.Arg258Pro and p.Thr19Lys	16	3.50109		7	2.17391		2	8		0	0		7	9.58904
312	ESX-2 (T7SS)	Mutant type	eccC2 and PPE69 and Rv3888c	(p.Ile863Ser and p.Arg258Pro) and p.Thr19Lys and (p.Thr50Ile and p.Ile16Val)	1	0.218818		0	0		0	0		0	0		1	1.36986
313	ESX-2 (T7SS)	Mutant type	eccC2 and PPE69 and Rv3888c	p.Arg258Pro and p.Thr19Lys and p.Met191Ile	1	0.218818		0	0		0	0		0	0		1	1.36986
314	ESX-2 (T7SS)	Mutant type	eccC2 and PPE69 and Rv3888c	p.Arg258Pro and p.Thr19Lys and p.Val310Leu	2	0.437637		2	0.621118		0	0		0	0		0	0
315	ESX-3	Wild type	-	-	0	0		0	0		0	0		0	0		0	0
316	ESX-3	Mutant type	eccA3 and eccB3 and eccC3 and eccD3 and eccE3	p.Glu6Ala and p.Ala213Val and p.Pro214Arg and (p.Ser76Asn and p.Ala95Thr) and p.Asn217Asp	1	0.218818		1	0.310559		0	0		0	0		0	0
317	ESX-3	Mutant type	eccA3 and eccB3 and eccC3 and eccD3 and eccE3	p.Glu6Ala and p.Gln328Pro and p.Pro214Arg and (p.Ser76Asn and p.Ala95Thr) and p.Asn217Asp	1	0.218818		1	0.310559		0	0		0	0		0	0
318	ESX-3	Mutant type	eccA3 and eccB3 and eccC3 and eccD3 and eccE3	p.Glu6Ala and p.Ser391Asn and p.Pro214Arg and (p.Ser76Asn and p.Ala95Thr) and p.Asn217Asp	1	0.218818		1	0.310559		0	0		0	0		0	0
319	ESX-3	Mutant type	eccA3 and eccB3 and eccC3 and eccD3 and eccE3 and mycP3	p.Glu6Ala and p.Pro473Ala and p.Pro214Arg and (p.Ser76Asn and p.Ala95Thr) and p.Asn217Asp and p.Met158Ile	1	0.218818		0	0		0	0		0	0		1	1.36986
320	ESX-3	Mutant type	eccA3 and eccB3 and eccC3 and eccD3 and eccE3 and mycP3	p.Glu6Ala and p.Val476Met and p.Pro214Arg and (p.Ser76Asn and p.Ala95Thr) and p.Asn217Asp and p.Met158Ile	1	0.218818		1	0.310559		0	0		0	0		0	0
321	ESX-3	Mutant type	eccA3 and eccB3 and eccC3 and eccE3	p.Val25Phe and p.Asn157Ser and (p.Arg1189His and p.Pro214Arg) and p.Asn217Asp	1	0.218818		1	0.310559		0	0		0	0		0	0
322	ESX-3	Mutant type	eccA3 and eccC3 and eccD3 and eccE3	(p.Arg352Cys and p.Glu6Ala) and p.Pro214Arg and (p.Ser76Asn and p.Ala95Thr) and p.Asn217Asp	1	0.218818		1	0.310559		0	0		0	0		0	0
323	ESX-3	Mutant type	eccA3 and eccC3 and eccD3 and eccE3	(p.Glu364Gln and p.Glu6Ala) and p.Pro214Arg and (p.Ser76Asn and p.Ala95Thr) and p.Asn217Asp	1	0.218818		1	0.310559		0	0		0	0		0	0
324	ESX-3	Mutant type	eccA3 and eccC3 and eccD3 and eccE3	(p.Glu594Gly and p.Glu6Ala) and p.Pro214Arg and (p.Ser76Asn and p.Ala95Thr) and p.Asn217Asp	1	0.218818		1	0.310559		0	0		0	0		0	0
325	ESX-3	Mutant type	eccA3 and eccC3 and eccD3 and eccE3	(p.Glu6Ala and p.Ala260Thr) and (p.Arg41Leu and p.Pro214Arg) and (p.Ser76Asn and p.Ala95Thr) and p.Asn217Asp	1	0.218818		1	0.310559		0	0		0	0		0	0
326	ESX-3	Mutant type	eccA3 and eccC3 and eccD3 and eccE3	(p.Glu6Ala and p.Ala260Thr) and p.Pro214Arg and (p.Ser76Asn and p.Ala95Thr) and p.Asn217Asp	1	0.218818		1	0.310559		0	0		0	0		0	0
327	ESX-3	Mutant type	eccA3 and eccC3 and eccD3 and eccE3	(p.Glu6Ala and p.Met607Ile) and p.Pro214Arg and (p.Ser76Asn and p.Ala95Thr) and p.Asn217Asp	2	0.437637		2	0.621118		0	0		0	0		0	0
328	ESX-3	Mutant type	eccA3 and eccC3 and eccD3 and eccE3	(p.Ile401Val and p.Glu6Ala) and p.Pro214Arg and (p.Ser76Asn and p.Ala95Thr and p.Leu252Pro) and p.Asn217Asp	1	0.218818		0	0		0	0		0	0		1	1.36986
329	ESX-3	Mutant type	eccA3 and eccC3 and eccD3 and eccE3	(p.Ser598Phe and p.Glu6Ala) and p.Pro214Arg and (p.Ser76Asn and p.Ala95Thr) and p.Asn217Asp	1	0.218818		0	0		0	0		0	0		1	1.36986
330	ESX-3	Mutant type	eccA3 and eccC3 and eccD3 and eccE3	(p.Thr43Ala and p.Glu6Ala) and p.Pro214Arg and (p.Ser76Asn and p.Ala95Thr) and p.Asn217Asp	1	0.218818		1	0.310559		0	0		0	0		0	0
331	ESX-3	Mutant type	eccA3 and eccC3 and eccD3 and eccE3	p.Glu6Ala and (p.Ala818Pro and p.Pro214Arg) and (p.Ser76Asn and p.Ala95Thr) and p.Asn217Asp	1	0.218818		1	0.310559		0	0		0	0		0	0
332	ESX-3	Mutant type	eccA3 and eccC3 and eccD3 and eccE3	p.Glu6Ala and (p.Pro214Arg and p.Leu293Pro) and (p.Ser76Asn and p.Ala95Thr) and p.Asn217Asp	6	1.31291		6	1.86335		0	0		0	0		0	0
333	ESX-3	Mutant type	eccA3 and eccC3 and eccD3 and eccE3	p.Glu6Ala and (p.Pro720Ser and p.Pro214Arg) and (p.Ser76Asn and p.Ala95Thr) and p.Asn217Asp	2	0.437637		2	0.621118		0	0		0	0		0	0
334	ESX-3	Mutant type	eccA3 and eccC3 and eccD3 and eccE3	p.Glu6Ala and (p.Ser916Trp and p.Pro214Arg) and (p.Ser76Asn and p.Ala95Thr) and p.Asn217Asp	2	0.437637		2	0.621118		0	0		0	0		0	0
335	ESX-3	Mutant type	eccA3 and eccC3 and eccD3 and eccE3	p.Glu6Ala and (p.Thr710Met and p.Pro214Arg) and (p.Ser76Asn and p.Ala95Thr) and p.Asn217Asp	1	0.218818		1	0.310559		0	0		0	0		0	0
336	ESX-3	Mutant type	eccA3 and eccC3 and eccD3 and eccE3	p.Glu6Ala and (p.Val566Ala and p.Pro214Arg) and (p.Ser76Asn and p.Ala95Thr) and p.Asn217Asp	1	0.218818		0	0		1	4		0	0		0	0
337	ESX-3	Mutant type	eccA3 and eccC3 and eccD3 and eccE3	p.Glu6Ala and (p.Val719Ile and p.Pro214Arg) and (p.Ser76Asn and p.Ala95Thr) and p.Asn217Asp	2	0.437637		2	0.621118		0	0		0	0		0	0
338	ESX-3	Mutant type	eccA3 and eccC3 and eccD3 and eccE3	p.Glu6Ala and p.Pro214Arg and (p.Ala344Val and p.Ser76Asn and p.Ala95Thr) and p.Asn217Asp	1	0.218818		1	0.310559		0	0		0	0		0	0
339	ESX-3	Mutant type	eccA3 and eccC3 and eccD3 and eccE3	p.Glu6Ala and p.Pro214Arg and (p.Ala58Thr and p.Ser76Asn and p.Ala95Thr) and p.Asn217Asp	1	0.218818		1	0.310559		0	0		0	0		0	0
340	ESX-3	Mutant type	eccA3 and eccC3 and eccD3 and eccE3	p.Glu6Ala and p.Pro214Arg and (p.Ser454Trp and p.Ser76Asn and p.Ala95Thr) and p.Asn217Asp	1	0.218818		0	0		0	0		0	0		1	1.36986
341	ESX-3	Mutant type	eccA3 and eccC3 and eccD3 and eccE3	p.Glu6Ala and p.Pro214Arg and (p.Ser76Asn and p.Ala95Thr and p.Gln127Arg) and p.Asn217Asp	1	0.218818		1	0.310559		0	0		0	0		0	0
342	ESX-3	Mutant type	eccA3 and eccC3 and eccD3 and eccE3	p.Glu6Ala and p.Pro214Arg and (p.Ser76Asn and p.Ala95Thr and p.Leu28Ser) and p.Asn217Asp	1	0.218818		1	0.310559		0	0		0	0		0	0
343	ESX-3	Mutant type	eccA3 and eccC3 and eccD3 and eccE3	p.Glu6Ala and p.Pro214Arg and (p.Ser76Asn and p.Ala95Thr) and (p.Ser94Trp and p.Asn217Asp)	2	0.437637		2	0.621118		0	0		0	0		0	0
344	ESX-3	Mutant type	eccA3 and eccC3 and eccD3 and eccE3	p.Glu6Ala and p.Pro214Arg and (p.Ser76Asn and p.Ala95Thr) and p.Asn217Asp	270	59.081		224	69.5652		21	84		6	16.2162		19	26.0274
345	ESX-3	Mutant type	eccA3 and eccC3 and eccD3 and eccE3	p.Glu6Ala and p.Pro214Arg and (p.Ser76Asn and p.Val89Met and p.Ala95Thr) and p.Asn217Asp	4	0.875274		4	1.24224		0	0		0	0		0	0
346	ESX-3	Mutant type	eccA3 and eccC3 and eccD3 and eccE3	p.Glu6Ala and p.Pro214Arg and p.Arg39Cys and p.Asn217Asp	1	0.218818		0	0		0	0		1	2.7027		0	0
347	ESX-3	Mutant type	eccA3 and eccC3 and eccD3 and eccE3 and espG3	p.Glu6Ala and p.Pro214Arg and (p.Ser76Asn and p.Ala95Thr) and p.Asn217Asp and p.Ala263Val	2	0.437637		1	0.310559		0	0		0	0		1	1.36986
348	ESX-3	Mutant type	eccA3 and eccC3 and eccD3 and eccE3 and espG3	p.Glu6Ala and p.Pro214Arg and (p.Ser76Asn and p.Ala95Thr) and p.Asn217Asp and p.Glu175Asp	1	0.218818		1	0.310559		0	0		0	0		0	0
349	ESX-3	Mutant type	eccA3 and eccC3 and eccD3 and eccE3 and espG3	p.Glu6Ala and p.Pro214Arg and (p.Ser76Asn and p.Ala95Thr) and p.Asn217Asp and p.Pro282Thr	1	0.218818		1	0.310559		0	0		0	0		0	0
350	ESX-3	Mutant type	eccA3 and eccC3 and eccD3 and eccE3 and espG3	p.Glu6Ala and p.Pro214Arg and (p.Ser76Asn and p.Ala95Thr) and p.Asn217Asp and p.Pro68Leu	1	0.218818		1	0.310559		0	0		0	0		0	0
351	ESX-3	Mutant type	eccA3 and eccC3 and eccD3 and eccE3 and espG3	p.Glu6Ala and p.Pro214Arg and p.Ala95Thr and p.Asn217Asp and p.Met136Thr	1	0.218818		1	0.310559		0	0		0	0		0	0
352	ESX-3	Mutant type	eccA3 and eccC3 and eccD3 and eccE3 and espG3 and PPE4	p.Glu6Ala and p.Pro214Arg and p.Arg39Cys and p.Asn217Asp and p.Pro156Ala and p.Leu52Met	1	0.218818		0	0		0	0		1	2.7027		0	0
353	ESX-3	Mutant type	eccA3 and eccC3 and eccD3 and eccE3 and esxG	p.Glu6Ala and p.Pro214Arg and (p.Ser76Asn and p.Ala95Thr) and p.Asn217Asp and p.Ala41Glu	1	0.218818		0	0		1	4		0	0		0	0
354	ESX-3	Mutant type	eccA3 and eccC3 and eccD3 and eccE3 and esxG	p.Glu6Ala and p.Pro214Arg and (p.Ser76Asn and p.Ala95Thr) and p.Asn217Asp and p.Ala56Thr	6	1.31291		6	1.86335		0	0		0	0		0	0
355	ESX-3	Mutant type	eccA3 and eccC3 and eccD3 and eccE3 and esxG	p.Glu6Ala and p.Pro214Arg and (p.Ser76Asn and p.Ala95Thr) and p.Asn217Asp and p.Asn66Lys	1	0.218818		1	0.310559		0	0		0	0		0	0
356	ESX-3	Mutant type	eccA3 and eccC3 and eccD3 and eccE3 and esxH and PPE4	p.Glu6Ala and p.Pro214Arg and p.Arg39Cys and p.Asn217Asp and p.Thr75Ile and p.Leu52Met	2	0.437637		0	0		0	0		2	5.40541		0	0
357	ESX-3	Mutant type	eccA3 and eccC3 and eccD3 and eccE3 and mycP3	p.Glu6Ala and (p.Thr1323Asn and p.Pro214Arg) and (p.Ser76Asn and p.Ala95Thr) and p.Asn217Asp and p.Met158Ile	1	0.218818		1	0.310559		0	0		0	0		0	0
358	ESX-3	Mutant type	eccA3 and eccC3 and eccD3 and eccE3 and mycP3	p.Glu6Ala and p.Pro214Arg and (p.Ser76Asn and p.Ala95Thr) and p.Asn217Asp and (p.Gly346Ala and p.Glu366Val)	3	0.656455		3	0.931677		0	0		0	0		0	0
359	ESX-3	Mutant type	eccA3 and eccC3 and eccD3 and eccE3 and mycP3	p.Glu6Ala and p.Pro214Arg and (p.Ser76Asn and p.Ala95Thr) and p.Asn217Asp and p.Met158Ile	3	0.656455		3	0.931677		0	0		0	0		0	0
360	ESX-3	Mutant type	eccA3 and eccC3 and eccD3 and eccE3 and mycP3	p.Glu6Ala and p.Pro214Arg and (p.Ser76Asn and p.Ala95Thr) and p.Asn217Asp and p.Ser290Ala	1	0.218818		1	0.310559		0	0		0	0		0	0
361	ESX-3	Mutant type	eccA3 and eccC3 and eccD3 and eccE3 and mycP3 and PPE4	p.Glu6Ala and p.Pro214Arg and p.Arg39Cys and p.Asn217Asp and p.Pro414Gln and p.Leu52Met	1	0.218818		0	0		0	0		1	2.7027		0	0
362	ESX-3	Mutant type	eccA3 and eccC3 and eccD3 and eccE3 and PE5 and PPE4	p.Glu6Ala and p.Pro214Arg and p.Arg39Cys and p.Asn217Asp and p.Pro41Ser and p.Leu52Met	1	0.218818		0	0		0	0		1	2.7027		0	0
363	ESX-3	Mutant type	eccA3 and eccC3 and eccD3 and eccE3 and PPE4	p.Glu6Ala and (p.Pro918Ser and p.Pro214Arg) and p.Arg39Cys and p.Asn217Asp and p.Leu52Met	1	0.218818		0	0		0	0		1	2.7027		0	0
364	ESX-3	Mutant type	eccA3 and eccC3 and eccD3 and eccE3 and PPE4	p.Glu6Ala and p.Pro214Arg and (p.Arg39Cys and p.Leu451Met) and p.Asn217Asp and p.Leu52Met	1	0.218818		0	0		0	0		1	2.7027		0	0
365	ESX-3	Mutant type	eccA3 and eccC3 and eccD3 and eccE3 and PPE4	p.Glu6Ala and p.Pro214Arg and (p.Ser76Asn and p.Ala95Thr) and p.Asn217Asp and p.Ala152Gly	8	1.75055		8	2.48447		0	0		0	0		0	0
366	ESX-3	Mutant type	eccA3 and eccC3 and eccD3 and eccE3 and PPE4	p.Glu6Ala and p.Pro214Arg and (p.Ser76Asn and p.Ala95Thr) and p.Asn217Asp and p.Arg462Gln	1	0.218818		1	0.310559		0	0		0	0		0	0
367	ESX-3	Mutant type	eccA3 and eccC3 and eccD3 and eccE3 and PPE4	p.Glu6Ala and p.Pro214Arg and p.Arg39Cys and p.Asn217Asp and p.Leu52Met	24	5.25164		1	0.310559		0	0		21	56.7568		2	2.73973
368	ESX-3	Mutant type	eccA3 and eccC3 and eccE3	p.Glu6Ala and p.Pro214Arg and p.Asn217Asp	4	0.875274		3	0.931677		0	0		1	2.7027		0	0
369	ESX-3	Mutant type	eccA3 and eccC3 and eccE3 and espG3	p.Glu6Ala and p.Pro214Arg and p.Asn217Asp and p.Ala69Val	1	0.218818		0	0		0	0		0	0		1	1.36986
370	ESX-3	Mutant type	eccA3 and eccC3 and eccE3 and mycP3	p.Glu6Ala and p.Pro214Arg and p.Asn217Asp and p.Glu49Gly	1	0.218818		0	0		0	0		1	2.7027		0	0
371	ESX-3	Mutant type	eccA3 and eccC3 and eccE3 and mycP3	p.Pro620Ser and (p.Arg1189His and p.His1195Gln and p.Pro214Arg) and p.Asn217Asp and p.Leu288Phe	3	0.656455		1	0.310559		1	4		0	0		1	1.36986
372	ESX-3	Mutant type	eccB3 and eccC3 and eccE3	(p.Val145Ala and p.Ala201Ser) and (p.Arg1189His and p.Pro214Arg) and p.Asn217Asp	1	0.218818		0	0		0	0		0	0		1	1.36986
373	ESX-3	Mutant type	eccB3 and eccC3 and eccE3	p.Val145Ala and (p.Arg1189His and p.Gly1327Arg and p.Pro214Arg) and p.Asn217Asp	1	0.218818		0	0		0	0		0	0		1	1.36986
374	ESX-3	Mutant type	eccB3 and eccC3 and eccE3	p.Val145Ala and (p.Arg1189His and p.Pro214Arg) and p.Asn217Asp	1	0.218818		0	0		0	0		0	0		1	1.36986
375	ESX-3	Mutant type	eccB3 and eccC3 and eccE3 and PPE4	p.Val145Ala and (p.Arg1189His and p.Pro214Arg) and p.Asn217Asp and p.Val314Ala	1	0.218818		0	0		0	0		0	0		1	1.36986
376	ESX-3	Mutant type	eccC3 and eccD3 and eccE3	(p.Arg1189His and p.Pro214Arg) and p.His125Tyr and p.Asn217Asp	2	0.437637		0	0		0	0		0	0		2	2.73973
377	ESX-3	Mutant type	eccC3 and eccD3 and eccE3 and espG3	(p.Ala381Val and p.Arg1189His and p.Pro214Arg) and p.His125Tyr and p.Asn217Asp and p.Ser38Ile	1	0.218818		0	0		0	0		0	0		1	1.36986
378	ESX-3	Mutant type	eccC3 and eccE3	(p.Ala189Thr and p.Pro214Arg) and p.Asn217Asp	1	0.218818		1	0.310559		0	0		0	0		0	0
379	ESX-3	Mutant type	eccC3 and eccE3	(p.Ala711Val and p.Pro214Arg) and p.Asn217Asp	1	0.218818		0	0		0	0		0	0		1	1.36986
380	ESX-3	Mutant type	eccC3 and eccE3	(p.Arg1189His and p.Pro214Arg) and p.Asn217Asp	22	4.814		8	2.48447		0	0		0	0		14	19.1781
381	ESX-3	Mutant type	eccC3 and eccE3	p.Pro214Arg and p.Asn217Asp	14	3.06346		6	1.86335		1	4		0	0		7	9.58904
382	ESX-3	Mutant type	eccC3 and eccE3 and espG3	(p.Arg1189His and p.Pro214Arg) and p.Asn217Asp and p.Val8Ile	1	0.218818		0	0		0	0		0	0		1	1.36986
383	ESX-3	Mutant type	eccC3 and eccE3 and esxH	(p.Arg1189His and p.Pro214Arg) and p.Asn217Asp and p.Pro9Ser	1	0.218818		0	0		0	0		0	0		1	1.36986
384	ESX-3	Mutant type	eccC3 and eccE3 and mycP3	(p.Arg911Trp and p.Pro214Arg) and p.Asn217Asp and p.Ala436Ser	7	1.53173		4	1.24224		0	0		0	0		3	4.10959
385	ESX-3	Mutant type	eccC3 and eccE3 and mycP3	(p.Leu870Val and p.Pro214Arg) and p.Asn217Asp and p.Ala436Ser	1	0.218818		0	0		0	0		0	0		1	1.36986
386	ESX-3	Mutant type	eccC3 and eccE3 and mycP3	p.Pro214Arg and p.Asn217Asp and p.Ala436Ser	3	0.656455		1	0.310559		0	0		0	0		2	2.73973
387	ESX-3	Mutant type	eccC3 and eccE3 and PE5	p.Pro214Arg and p.Asn217Asp and p.Ala11Val	1	0.218818		0	0		0	0		0	0		1	1.36986
388	ESX-3	Mutant type	eccC3 and eccE3 and PPE4	(p.Arg1189His and p.Pro214Arg) and p.Asn217Asp and p.Gly375Glu	1	0.218818		0	0		0	0		0	0		1	1.36986
389	ESX-3	Mutant type	eccC3 and eccE3 and PPE4	p.Pro214Arg and p.Asn217Asp and (p.Pro350Leu and p.Ala468Glu)	1	0.218818		1	0.310559		0	0		0	0		0	0
390	ESX-3	Mutant type	eccC3 and eccE3 and PPE4	p.Pro214Arg and p.Asn217Asp and (p.Pro350Leu and p.Pro276Leu)	1	0.218818		1	0.310559		0	0		0	0		0	0
391	ESX-3	Mutant type	eccC3 and eccE3 and PPE4	p.Pro214Arg and p.Asn217Asp and p.Pro350Leu	11	2.407		5	1.5528		0	0		0	0		6	8.21918
392	ESX-4 (T7SS)	Wild type	-	-	6	1.31291		0	0		0	0		0	0		6	8.21918
393	ESX-4 (T7SS)	Mutant type	eccB4 and eccC4	p.Arg40His and p.Ser1082Gly	1	0.218818		0	0		0	0		0	0		1	1.36986
394	ESX-4 (T7SS)	Mutant type	eccB4 and eccC4 and esxU and mycP4 and Rv3446c	p.Asp138Glu and p.Ser1082Gly and p.Pro43Ser and p.Thr87Ala and p.Arg284Pro	1	0.218818		1	0.310559		0	0		0	0		0	0
395	ESX-4 (T7SS)	Mutant type	eccB4 and eccC4 and esxU and mycP4 and Rv3446c	p.Gln295Pro and p.Ser1082Gly and p.Pro43Ser and p.Thr87Ala and p.Arg284Pro	1	0.218818		1	0.310559		0	0		0	0		0	0
396	ESX-4 (T7SS)	Mutant type	eccB4 and eccC4 and esxU and mycP4 and Rv3446c	p.Leu174Pro and p.Ser1082Gly and p.Pro43Ser and p.Thr87Ala and p.Arg284Pro	4	0.875274		3	0.931677		0	0		1	2.7027		0	0
397	ESX-4 (T7SS)	Mutant type	eccB4 and eccC4 and mycP4	p.Thr302Met and (p.Ala999Asp and p.Ser1082Gly) and p.Thr87Ala	1	0.218818		1	0.310559		0	0		0	0		0	0
398	ESX-4 (T7SS)	Mutant type	eccB4 and eccC4 and mycP4	p.Thr316Ile and (p.Ala999Asp and p.Ser1082Gly) and p.Thr87Ala	1	0.218818		1	0.310559		0	0		0	0		0	0
399	ESX-4 (T7SS)	Mutant type	eccB4 and eccC4 and mycP4 and Rv3446c	p.Ser320Leu and p.Ser1082Gly and p.Thr87Ala and p.Arg284Pro	1	0.218818		0	0		0	0		0	0		1	1.36986
400	ESX-4 (T7SS)	Mutant type	eccC4	(p.Ala669Val and p.Ser1082Gly)	1	0.218818		1	0.310559		0	0		0	0		0	0
401	ESX-4 (T7SS)	Mutant type	eccC4	(p.Gln578His and p.Ser1082Gly)	1	0.218818		1	0.310559		0	0		0	0		0	0
402	ESX-4 (T7SS)	Mutant type	eccC4	(p.Gly630Glu and p.Ser1082Gly)	1	0.218818		1	0.310559		0	0		0	0		0	0
403	ESX-4 (T7SS)	Mutant type	eccC4	(p.Leu1048Val and p.Ser1082Gly)	1	0.218818		0	0		0	0		0	0		1	1.36986
404	ESX-4 (T7SS)	Mutant type	eccC4	(p.Ser1082Gly and p.Gly308Asp)	1	0.218818		0	0		0	0		0	0		1	1.36986
405	ESX-4 (T7SS)	Mutant type	eccC4	(p.Ser1082Gly and p.His1154Gln)	3	0.656455		1	0.310559		1	4		0	0		1	1.36986
406	ESX-4 (T7SS)	Mutant type	eccC4	p.Ser1082Gly	47	10.2845		18	5.59006		1	4		0	0		28	38.3562
407	ESX-4 (T7SS)	Mutant type	eccC4 and eccD4	(p.Ser1082Gly and p.Gln171*) and p.Arg10Trp	11	2.407		5	1.5528		0	0		0	0		6	8.21918
408	ESX-4 (T7SS)	Mutant type	eccC4 and eccD4	p.Ser1082Gly and p.Gly78Ser	1	0.218818		0	0		0	0		0	0		1	1.36986
409	ESX-4 (T7SS)	Mutant type	eccC4 and eccD4 and esxT and mycP4	p.Ser1082Gly and p.Ile335Thr and p.Ala26Val and p.Thr87Ala	3	0.656455		1	0.310559		0	0		1	2.7027		1	1.36986
410	ESX-4 (T7SS)	Mutant type	eccC4 and eccD4 and esxU and mycP4 and Rv3446c	p.Ser1082Gly and p.Ala324Val and p.Pro43Ser and p.Thr87Ala and p.Arg284Pro	1	0.218818		0	0		0	0		0	0		1	1.36986
411	ESX-4 (T7SS)	Mutant type	eccC4 and eccD4 and mycP4	(p.Ser1082Gly and p.Ala1190Val) and p.Ile335Thr and p.Thr87Ala	1	0.218818		0	0		0	0		1	2.7027		0	0
412	ESX-4 (T7SS)	Mutant type	eccC4 and eccD4 and mycP4	(p.Ser1082Gly and p.Glu1225Ala) and p.Ile335Thr and p.Thr87Ala	1	0.218818		0	0		0	0		1	2.7027		0	0
413	ESX-4 (T7SS)	Mutant type	eccC4 and eccD4 and mycP4	(p.Ser1082Gly and p.Met280Ile and p.Ala305Gly) and p.Ile335Thr and p.Thr87Ala	6	1.31291		0	0		0	0		6	16.2162		0	0
414	ESX-4 (T7SS)	Mutant type	eccC4 and eccD4 and mycP4	(p.Ser1082Gly and p.Met280Ile) and (p.Ile335Thr and p.Ala421Thr) and p.Thr87Ala	1	0.218818		0	0		0	0		1	2.7027		0	0
415	ESX-4 (T7SS)	Mutant type	eccC4 and eccD4 and mycP4	(p.Ser1082Gly and p.Met280Ile) and p.Ile335Thr and p.Thr87Ala	9	1.96937		0	0		0	0		9	24.3243		0	0
416	ESX-4 (T7SS)	Mutant type	eccC4 and eccD4 and mycP4	(p.Ser1082Gly and p.Pro124Leu) and p.Ile335Thr and p.Thr87Ala	1	0.218818		0	0		0	0		1	2.7027		0	0
417	ESX-4 (T7SS)	Mutant type	eccC4 and eccD4 and mycP4	(p.Thr528Met and p.Ser1082Gly) and p.Ile335Thr and p.Thr87Ala	2	0.437637		0	0		0	0		2	5.40541		0	0
418	ESX-4 (T7SS)	Mutant type	eccC4 and eccD4 and mycP4	(p.Val997Ile and p.Ser1082Gly and p.Glu1225Ala) and p.Ile335Thr and p.Thr87Ala	1	0.218818		0	0		0	0		1	2.7027		0	0
419	ESX-4 (T7SS)	Mutant type	eccC4 and eccD4 and mycP4	p.Ser1082Gly and (p.Gly350Asp and p.Ala396Ser) and p.Thr87Ala	1	0.218818		1	0.310559		0	0		0	0		0	0
420	ESX-4 (T7SS)	Mutant type	eccC4 and eccD4 and mycP4	p.Ser1082Gly and p.Ala396Ser and (p.Thr87Ala and p.Gly242Ser)	1	0.218818		1	0.310559		0	0		0	0		0	0
421	ESX-4 (T7SS)	Mutant type	eccC4 and eccD4 and mycP4	p.Ser1082Gly and p.Ala396Ser and p.Thr87Ala	10	2.18818		9	2.79503		1	4		0	0		0	0
422	ESX-4 (T7SS)	Mutant type	eccC4 and eccD4 and mycP4	p.Ser1082Gly and p.Ile335Thr and (p.Thr87Ala and p.Val11Met)	1	0.218818		1	0.310559		0	0		0	0		0	0
423	ESX-4 (T7SS)	Mutant type	eccC4 and eccD4 and mycP4	p.Ser1082Gly and p.Ile335Thr and p.Thr87Ala	10	2.18818		0	0		0	0		8	21.6216		2	2.73973
424	ESX-4 (T7SS)	Mutant type	eccC4 and eccD4 and mycP4	p.Ser1082Gly and p.Thr92Ala and p.Thr87Ala	1	0.218818		0	0		1	4		0	0		0	0
425	ESX-4 (T7SS)	Mutant type	eccC4 and esxU	(p.Gly630Glu and p.Ser1082Gly) and p.Leu13Pro	1	0.218818		0	0		0	0		0	0		1	1.36986
426	ESX-4 (T7SS)	Mutant type	eccC4 and esxU	p.Ser1082Gly and p.Gly102Asp	1	0.218818		1	0.310559		0	0		0	0		0	0
427	ESX-4 (T7SS)	Mutant type	eccC4 and esxU and mycP4	p.Ser1082Gly and p.Thr67Met and p.Ala210Gly	1	0.218818		1	0.310559		0	0		0	0		0	0
428	ESX-4 (T7SS)	Mutant type	eccC4 and esxU and mycP4 and Rv3446c	(p.Asp462Gly and p.Ser1082Gly) and p.Pro43Ser and p.Thr87Ala and p.Arg284Pro	1	0.218818		1	0.310559		0	0		0	0		0	0
429	ESX-4 (T7SS)	Mutant type	eccC4 and esxU and mycP4 and Rv3446c	(p.Glu544Asp and p.Ser1082Gly) and p.Pro43Ser and p.Thr87Ala and p.Arg284Pro	1	0.218818		1	0.310559		0	0		0	0		0	0
430	ESX-4 (T7SS)	Mutant type	eccC4 and esxU and mycP4 and Rv3446c	p.Ser1082Gly and p.Pro43Ser and (p.Thr87Ala and p.Ala143Val) and p.Arg284Pro	4	0.875274		3	0.931677		0	0		0	0		1	1.36986
431	ESX-4 (T7SS)	Mutant type	eccC4 and esxU and mycP4 and Rv3446c	p.Ser1082Gly and p.Pro43Ser and (p.Thr87Ala and p.Ala297Thr) and p.Arg284Pro	1	0.218818		1	0.310559		0	0		0	0		0	0
432	ESX-4 (T7SS)	Mutant type	eccC4 and esxU and mycP4 and Rv3446c	p.Ser1082Gly and p.Pro43Ser and p.Thr87Ala and (p.Ala347Val and p.Arg284Pro)	2	0.437637		1	0.310559		0	0		0	0		1	1.36986
433	ESX-4 (T7SS)	Mutant type	eccC4 and esxU and mycP4 and Rv3446c	p.Ser1082Gly and p.Pro43Ser and p.Thr87Ala and (p.Asp53Asn and p.Arg284Pro)	1	0.218818		1	0.310559		0	0		0	0		0	0
434	ESX-4 (T7SS)	Mutant type	eccC4 and esxU and mycP4 and Rv3446c	p.Ser1082Gly and p.Pro43Ser and p.Thr87Ala and p.Arg284Pro	220	48.14		197	61.1801		5	20		4	10.8108		14	19.1781
435	ESX-4 (T7SS)	Mutant type	eccC4 and esxU and Rv3446c	(p.His1028Asp and p.Ser1082Gly and p.Gln880*) and p.Pro43Ser and p.Arg284Pro	1	0.218818		1	0.310559		0	0		0	0		0	0
436	ESX-4 (T7SS)	Mutant type	eccC4 and mycP4	(p.Ala840Thr and p.Ala999Asp and p.Ser1082Gly) and p.Thr87Ala	10	2.18818		9	2.79503		0	0		0	0		1	1.36986
437	ESX-4 (T7SS)	Mutant type	eccC4 and mycP4	(p.Ala999Asp and p.Ser1082Gly) and (p.Thr87Ala and p.Ala217Pro)	1	0.218818		1	0.310559		0	0		0	0		0	0
438	ESX-4 (T7SS)	Mutant type	eccC4 and mycP4	(p.Ala999Asp and p.Ser1082Gly) and p.Thr87Ala	10	2.18818		9	2.79503		0	0		0	0		1	1.36986
439	ESX-4 (T7SS)	Mutant type	eccC4 and mycP4	(p.Arg939Cys and p.Ala999Asp and p.Ser1082Gly) and p.Thr87Ala	1	0.218818		1	0.310559		0	0		0	0		0	0
440	ESX-4 (T7SS)	Mutant type	eccC4 and mycP4	(p.Ser1082Gly and p.Ala1104Thr) and p.Thr87Ala	1	0.218818		1	0.310559		0	0		0	0		0	0
441	ESX-4 (T7SS)	Mutant type	eccC4 and mycP4	(p.Ser1082Gly and p.Ala283Val) and p.Thr87Ala	1	0.218818		0	0		1	4		0	0		0	0
442	ESX-4 (T7SS)	Mutant type	eccC4 and mycP4	(p.Ser1082Gly and p.Gln171*) and p.Thr87Ala	1	0.218818		1	0.310559		0	0		0	0		0	0
443	ESX-4 (T7SS)	Mutant type	eccC4 and mycP4	(p.Ser1082Gly and p.Met1146Val) and (p.Thr87Ala and p.Met184Thr)	1	0.218818		1	0.310559		0	0		0	0		0	0
444	ESX-4 (T7SS)	Mutant type	eccC4 and mycP4	(p.Ser1082Gly and p.Met1146Val) and p.Thr87Ala	10	2.18818		10	3.10559		0	0		0	0		0	0
445	ESX-4 (T7SS)	Mutant type	eccC4 and mycP4	(p.Ser593Cys and p.Ala999Asp and p.Ser1082Gly) and p.Pro366Ser and p.Thr87Ala	1	0.218818		0	0		1	4		0	0		0	0
446	ESX-4 (T7SS)	Mutant type	eccC4 and mycP4	p.Ser1082Gly and p.Thr87Ala	47	10.2845		29	9.00621		14	56		1	2.7027		3	4.10959
447	ESX-4 (T7SS)	Mutant type	eccC4 and mycP4 and Rv3446c	(p.Ser1082Gly and p.Gly302Arg) and p.Thr87Ala and p.Arg284Pro	1	0.218818		1	0.310559		0	0		0	0		0	0
448	ESX-4 (T7SS)	Mutant type	eccC4 and mycP4 and Rv3446c	(p.Tyr616Cys and p.Ser1082Gly) and p.Thr87Ala and p.Arg284Pro	1	0.218818		1	0.310559		0	0		0	0		0	0
449	ESX-4 (T7SS)	Mutant type	eccC4 and mycP4 and Rv3446c	p.Ser1082Gly and p.Thr87Ala and p.Arg284Pro	2	0.437637		2	0.621118		0	0		0	0		0	0
450	ESX-4 (T7SS)	Mutant type	eccC4 and mycP4 and Rv3446c	p.Ser1082Gly and p.Thr87Ala and p.Gly348Asp	1	0.218818		0	0		0	0		0	0		1	1.36986
451	ESX-4 (T7SS)	Mutant type	eccC4 and mycP4 and Rv3446c	p.Ser1082Gly and p.Thr87Ala and p.Thr28Ser	1	0.218818		1	0.310559		0	0		0	0		0	0
452	ESX-5(ESAT-like secretion system)	Wild type	-	-	47	10.2845		15	4.65839		2	8		0	0		30	41.0959
453	ESX-5(ESAT-like secretion system)	Mutant type	cyp125 and cyp143	p.Ala224Thr and p.Gly334Ala	1	0.218818		1	0.310559		0	0		0	0		0	0
454	ESX-5(ESAT-like secretion system)	Mutant type	cyp125 and cyp143	p.Asp237Gly and p.Gly334Ala	1	0.218818		1	0.310559		0	0		0	0		0	0
455	ESX-5(ESAT-like secretion system)	Mutant type	cyp125 and cyp143	p.Leu265Arg and p.Gly334Ala	1	0.218818		1	0.310559		0	0		0	0		0	0
456	ESX-5(ESAT-like secretion system)	Mutant type	cyp125 and eccD5 and PE18	p.Trp3Gly and p.Val45Met and p.Ser2Pro	1	0.218818		0	0		0	0		0	0		1	1.36986
457	ESX-5(ESAT-like secretion system)	Mutant type	cyp125 and PE18 and PPE25	p.Trp3Gly and p.Ser2Pro and p.Ala283Val	1	0.218818		1	0.310559		0	0		0	0		0	0
458	ESX-5(ESAT-like secretion system)	Mutant type	cyp143	(p.Gly334Ala and p.Pro298Leu)	2	0.437637		2	0.621118		0	0		0	0		0	0
459	ESX-5(ESAT-like secretion system)	Mutant type	cyp143	(p.Gly334Ala and p.Val30Phe)	1	0.218818		1	0.310559		0	0		0	0		0	0
460	ESX-5(ESAT-like secretion system)	Mutant type	cyp143	p.Ala183Val	1	0.218818		1	0.310559		0	0		0	0		0	0
461	ESX-5(ESAT-like secretion system)	Mutant type	cyp143	p.Gly300Ala	1	0.218818		0	0		0	0		0	0		1	1.36986
462	ESX-5(ESAT-like secretion system)	Mutant type	cyp143	p.Gly334Ala	242	52.954		213	66.1491		8	32		5	13.5135		16	21.9178
463	ESX-5(ESAT-like secretion system)	Mutant type	cyp143	p.Tyr13Cys	1	0.218818		0	0		0	0		0	0		1	1.36986
464	ESX-5(ESAT-like secretion system)	Mutant type	cyp143 and eccB5	p.Gly334Ala and p.Ala454Val	2	0.437637		2	0.621118		0	0		0	0		0	0
465	ESX-5(ESAT-like secretion system)	Mutant type	cyp143 and eccB5 and PPE25	p.Gly334Ala and p.Ser218Ala and p.Ala314Ser	6	1.31291		6	1.86335		0	0		0	0		0	0
466	ESX-5(ESAT-like secretion system)	Mutant type	cyp143 and eccB5 and PPE25	p.Gly334Ala and p.Ser218Ala and p.Met143Ile	2	0.437637		2	0.621118		0	0		0	0		0	0
467	ESX-5(ESAT-like secretion system)	Mutant type	cyp143 and eccC5	(p.Gly334Ala and p.Glu214Lys) and p.Leu829His	1	0.218818		1	0.310559		0	0		0	0		0	0
468	ESX-5(ESAT-like secretion system)	Mutant type	cyp143 and eccC5	p.Gly334Ala and p.Ala1091Thr	1	0.218818		0	0		0	0		0	0		1	1.36986
469	ESX-5(ESAT-like secretion system)	Mutant type	cyp143 and eccC5	p.Gly334Ala and p.Leu829His	9	1.96937		8	2.48447		0	0		0	0		1	1.36986
470	ESX-5(ESAT-like secretion system)	Mutant type	cyp143 and eccC5	p.Gly334Ala and p.Lys152Arg	1	0.218818		1	0.310559		0	0		0	0		0	0
471	ESX-5(ESAT-like secretion system)	Mutant type	cyp143 and eccC5	p.Gly334Ala and p.Pro832Ser	1	0.218818		1	0.310559		0	0		0	0		0	0
472	ESX-5(ESAT-like secretion system)	Mutant type	cyp143 and eccC5	p.Gly334Ala and p.Ser952Asn	1	0.218818		1	0.310559		0	0		0	0		0	0
473	ESX-5(ESAT-like secretion system)	Mutant type	cyp143 and eccC5 and eccE5	p.Gly334Ala and p.Arg827Gln and p.Val313Ile	1	0.218818		1	0.310559		0	0		0	0		0	0
474	ESX-5(ESAT-like secretion system)	Mutant type	cyp143 and eccC5 and PPE25 and PPE26	p.Gly334Ala and p.Val1236Met and p.Ser205Pro and p.Ala81Thr	1	0.218818		0	0		1	4		0	0		0	0
475	ESX-5(ESAT-like secretion system)	Mutant type	cyp143 and eccD5	p.Gly334Ala and p.Leu281Val	8	1.75055		6	1.86335		1	4		1	2.7027		0	0
476	ESX-5(ESAT-like secretion system)	Mutant type	cyp143 and eccE5	p.Gly334Ala and p.Pro391Ser	2	0.437637		2	0.621118		0	0		0	0		0	0
477	ESX-5(ESAT-like secretion system)	Mutant type	cyp143 and eccE5	p.Gly334Ala and p.Ser365Thr	1	0.218818		1	0.310559		0	0		0	0		0	0
478	ESX-5(ESAT-like secretion system)	Mutant type	cyp143 and eccE5	p.Gly334Ala and p.Val313Ile	4	0.875274		4	1.24224		0	0		0	0		0	0
479	ESX-5(ESAT-like secretion system)	Mutant type	cyp143 and eccE5 and mycP5	p.Gly334Ala and p.Val313Ile and p.Ala23Val	2	0.437637		2	0.621118		0	0		0	0		0	0
480	ESX-5(ESAT-like secretion system)	Mutant type	cyp143 and esxN	p.Gly334Ala and p.Ala37Thr and p.Gly39Ser and p.Val32Ile	1	0.218818		1	0.310559		0	0		0	0		0	0
481	ESX-5(ESAT-like secretion system)	Mutant type	cyp143 and esxN	p.Gly334Ala and p.Asn80Asp	1	0.218818		0	0		0	0		0	0		1	1.36986
482	ESX-5(ESAT-like secretion system)	Mutant type	cyp143 and mycP5	p.Gly334Ala and p.Asp437Gly	1	0.218818		1	0.310559		0	0		0	0		0	0
483	ESX-5(ESAT-like secretion system)	Mutant type	cyp143 and mycP5	p.Gly334Ala and p.Gly241Asp	1	0.218818		0	0		1	4		0	0		0	0
484	ESX-5(ESAT-like secretion system)	Mutant type	cyp143 and mycP5	p.Gly334Ala and p.Leu382Ser	1	0.218818		0	0		0	0		0	0		1	1.36986
485	ESX-5(ESAT-like secretion system)	Mutant type	cyp143 and mycP5	p.Gly334Ala and p.Ser185Leu	1	0.218818		1	0.310559		0	0		0	0		0	0
486	ESX-5(ESAT-like secretion system)	Mutant type	cyp143 and mycP5	p.Gly334Ala and p.Val235Leu	1	0.218818		1	0.310559		0	0		0	0		0	0
487	ESX-5(ESAT-like secretion system)	Mutant type	cyp143 and PE18	p.Gly334Ala and p.Thr79Ile	1	0.218818		0	0		0	0		0	0		1	1.36986
488	ESX-5(ESAT-like secretion system)	Mutant type	cyp143 and PPE25	(p.Gly334Ala and p.Pro78Leu) and p.Thr226Arg	1	0.218818		0	0		0	0		1	2.7027		0	0
489	ESX-5(ESAT-like secretion system)	Mutant type	cyp143 and PPE25	p.Gly334Ala and p.Ala145Glu	2	0.437637		2	0.621118		0	0		0	0		0	0
490	ESX-5(ESAT-like secretion system)	Mutant type	cyp143 and PPE25	p.Gly334Ala and p.Ala265Ser	1	0.218818		0	0		1	4		0	0		0	0
491	ESX-5(ESAT-like secretion system)	Mutant type	cyp143 and PPE25	p.Gly334Ala and p.Gly22Ala	1	0.218818		1	0.310559		0	0		0	0		0	0
492	ESX-5(ESAT-like secretion system)	Mutant type	cyp143 and PPE25	p.Gly334Ala and p.His313Arg	1	0.218818		1	0.310559		0	0		0	0		0	0
493	ESX-5(ESAT-like secretion system)	Mutant type	cyp143 and PPE25	p.Gly334Ala and p.Phe236Leu	1	0.218818		1	0.310559		0	0		0	0		0	0
494	ESX-5(ESAT-like secretion system)	Mutant type	cyp143 and PPE25	p.Gly334Ala and p.Ser205Pro	2	0.437637		2	0.621118		0	0		0	0		0	0
495	ESX-5(ESAT-like secretion system)	Mutant type	cyp143 and PPE25	p.Gly334Ala and p.Thr226Arg	35	7.65864		3	0.931677		0	0		29	78.3784		3	4.10959
496	ESX-5(ESAT-like secretion system)	Mutant type	cyp143 and PPE25 and PPE26	p.Gly334Ala and (p.Ser205Pro and p.Ter366Tyrext*?) and p.Ala81Thr and p.Gly232Asp	1	0.218818		0	0		1	4		0	0		0	0
497	ESX-5(ESAT-like secretion system)	Mutant type	cyp143 and PPE25 and PPE26	p.Gly334Ala and p.Ser205Pro and p.Ala81Thr	5	1.09409		3	0.931677		2	8		0	0		0	0
498	ESX-5(ESAT-like secretion system)	Mutant type	cyp143 and PPE25 and PPE26	p.Gly334Ala and p.Ser205Pro and p.Ala81Thr and p.Gly232Asp	6	1.31291		2	0.621118		3	12		0	0		1	1.36986
499	ESX-5(ESAT-like secretion system)	Mutant type	cyp143 and PPE25 and PPE27	p.Gly334Ala and p.Ser205Pro and p.Leu221Phe and p.Arg227Gln	1	0.218818		1	0.310559		0	0		0	0		0	0
500	ESX-5(ESAT-like secretion system)	Mutant type	cyp143 and PPE25 and PPE41	p.Gly334Ala and p.Ser205Pro and p.Asn46Ser	1	0.218818		1	0.310559		0	0		0	0		0	0
501	ESX-5(ESAT-like secretion system)	Mutant type	cyp143 and PPE25 and PPE41	p.Gly334Ala and p.Thr226Arg and p.Trp56Arg	1	0.218818		0	0		0	0		1	2.7027		0	0
502	ESX-5(ESAT-like secretion system)	Mutant type	cyp143 and PPE26	p.Gly334Ala and p.Ala81Thr	10	2.18818		4	1.24224		5	20		0	0		1	1.36986
503	ESX-5(ESAT-like secretion system)	Mutant type	cyp143 and PPE26	p.Gly334Ala and p.Ala81Thr and p.Gly232Asp	1	0.218818		1	0.310559		0	0		0	0		0	0
504	ESX-5(ESAT-like secretion system)	Mutant type	cyp143 and PPE26	p.Gly334Ala and p.Leu38Arg	1	0.218818		1	0.310559		0	0		0	0		0	0
505	ESX-5(ESAT-like secretion system)	Mutant type	cyp143 and PPE26	p.Gly334Ala and p.Pro108Thr	1	0.218818		1	0.310559		0	0		0	0		0	0
506	ESX-5(ESAT-like secretion system)	Mutant type	cyp143 and PPE27	p.Gly334Ala and p.Ala250Val	1	0.218818		1	0.310559		0	0		0	0		0	0
507	ESX-5(ESAT-like secretion system)	Mutant type	cyp143 and PPE27	p.Gly334Ala and p.Leu221Phe and p.Gly263Ser	1	0.218818		1	0.310559		0	0		0	0		0	0
508	ESX-5(ESAT-like secretion system)	Mutant type	cyp143 and PPE27	p.Gly334Ala and p.Pro190Ser	4	0.875274		3	0.931677		0	0		0	0		1	1.36986
509	ESX-5(ESAT-like secretion system)	Mutant type	cyp143 and PPE41	p.Asn62His and p.Gln42Pro	4	0.875274		1	0.310559		0	0		0	0		3	4.10959
510	ESX-5(ESAT-like secretion system)	Mutant type	cyp143 and PPE41	p.Glu288Gln and p.Gln88Pro	1	0.218818		1	0.310559		0	0		0	0		0	0
511	ESX-5(ESAT-like secretion system)	Mutant type	cyp143 and PPE41	p.Gly334Ala and p.Ser51Phe	2	0.437637		2	0.621118		0	0		0	0		0	0
512	ESX-5(ESAT-like secretion system)	Mutant type	cyp143 and Rv1794	p.Gly334Ala and p.Pro275Leu	1	0.218818		1	0.310559		0	0		0	0		0	0
513	ESX-5(ESAT-like secretion system)	Mutant type	eccC5	p.Gln229Arg	1	0.218818		0	0		0	0		0	0		1	1.36986
514	ESX-5(ESAT-like secretion system)	Mutant type	eccD5	p.Ala295Thr	1	0.218818		0	0		0	0		0	0		1	1.36986
515	ESX-5(ESAT-like secretion system)	Mutant type	eccD5	p.Asp11Tyr	1	0.218818		1	0.310559		0	0		0	0		0	0
516	ESX-5(ESAT-like secretion system)	Mutant type	eccE5	p.Val172Ile	1	0.218818		1	0.310559		0	0		0	0		0	0
517	ESX-5(ESAT-like secretion system)	Mutant type	PPE25	p.Phe236Leu	3	0.656455		2	0.621118		0	0		0	0		1	1.36986
518	ESX-5(ESAT-like secretion system)	Mutant type	PPE27	p.Gly33Glu	2	0.437637		1	0.310559		0	0		0	0		1	1.36986
519	ESX-5(ESAT-like secretion system)	Mutant type	PPE27	p.Pro190Ser	7	1.53173		4	1.24224		0	0		0	0		3	4.10959
520	ESX-5(ESAT-like secretion system)	Mutant type	PPE27 and PPE41	p.Pro190Ser and p.Arg113His	1	0.218818		1	0.310559		0	0		0	0		0	0
521	ESX-5(ESAT-like secretion system)	Mutant type	PPE41	p.Gln42Pro	2	0.437637		0	0		0	0		0	0		2	2.73973
522	ESX-5(ESAT-like secretion system)	Mutant type	PPE41	p.Met103Ile	1	0.218818		0	0		0	0		0	0		1	1.36986
523	Zn++ metalloprotease	Wild type	-	-	441	96.4989		312	96.8944		24	96		37	100		68	93.1507
524	Zn++ metalloprotease	Mutant type	zmp1	p.Arg413Ser	1	0.218818		1	0.310559		0	0		0	0		0	0
525	Zn++ metalloprotease	Mutant type	zmp1	p.Asp519Asn	1	0.218818		1	0.310559		0	0		0	0		0	0
526	Zn++ metalloprotease	Mutant type	zmp1	p.Gly589Glu	1	0.218818		0	0		0	0		0	0		1	1.36986
527	Zn++ metalloprotease	Mutant type	zmp1	p.Leu62Pro	1	0.218818		1	0.310559		0	0		0	0		0	0
528	Zn++ metalloprotease	Mutant type	zmp1	p.Val633Ile	1	0.218818		1	0.310559		0	0		0	0		0	0
529	Zn++ metalloprotease	Mutant type	zmp1	p.Asn663Ser	1	0.218818		1	0.310559		0	0		0	0		0	0
530	Zn++ metalloprotease	Mutant type	zmp1	p.Asp76Tyr	2	0.437637		2	0.621118		0	0		0	0		0	0
531	Zn++ metalloprotease	Mutant type	zmp1	p.Arg146His	1	0.218818		0	0		1	4		0	0		0	0
532	Zn++ metalloprotease	Mutant type	zmp1	p.Gly178Glu	4	0.875274		1	0.310559		0	0		0	0		3	4.10959
533	Zn++ metalloprotease	Mutant type	zmp1	p.Asp282Gly	1	0.218818		1	0.310559		0	0		0	0		0	0
534	Zn++ metalloprotease	Mutant type	zmp1	p.Trp289*	1	0.218818		0	0		0	0		0	0		1	1.36986
535	Zn++ metalloprotease	Mutant type	zmp1	p.Trp403Cys	1	0.218818		1	0.310559		0	0		0	0		0	0
536	Phospholipase C	Wild type	-	-	82	17.9431		29	9.00621		3	12		15	40.5405		35	47.9452
537	Phospholipase C	Mutant type	plcA	(p.Thr446Ala and p.Ser303Ala)	8	1.75055		3	0.931677		4	16		0	0		1	1.36986
538	Phospholipase C	Mutant type	plcA	p.Asp284Tyr	11	2.407		5	1.5528		0	0		0	0		6	8.21918
539	Phospholipase C	Mutant type	plcA	p.Gly377Ala	2	0.437637		2	0.621118		0	0		0	0		0	0
540	Phospholipase C	Mutant type	plcA	p.Thr446Ala	13	2.84464		6	1.86335		6	24		0	0		1	1.36986
541	Phospholipase C	Mutant type	plcA and plcB	p.Thr446Ala and p.Thr279Ile	1	0.218818		0	0		1	4		0	0		0	0
542	Phospholipase C	Mutant type	plcA and plcB and plcC	p.Thr446Ala and p.Asp440Gly and p.Gly361Cys	4	0.875274		4	1.24224		0	0		0	0		0	0
543	Phospholipase C	Mutant type	plcA and plcB and plcC	p.Thr446Ala and p.Lys295Glu and p.Gly361Cys	1	0.218818		1	0.310559		0	0		0	0		0	0
544	Phospholipase C	Mutant type	plcA and plcB and plcC	p.Thr446Ala and p.Met496Val and p.Gly361Cys	2	0.437637		2	0.621118		0	0		0	0		0	0
545	Phospholipase C	Mutant type	plcA and plcB and plcC	p.Thr446Ala and p.Pro200Ala and p.Gly361Cys	1	0.218818		1	0.310559		0	0		0	0		0	0
546	Phospholipase C	Mutant type	plcA and plcC	(p.Thr446Ala and p.Ala33Val) and p.Gly361Cys	1	0.218818		1	0.310559		0	0		0	0		0	0
547	Phospholipase C	Mutant type	plcA and plcC	(p.Thr446Ala and p.Arg103*) and p.Gly361Cys	1	0.218818		1	0.310559		0	0		0	0		0	0
548	Phospholipase C	Mutant type	plcA and plcC	(p.Thr446Ala and p.Trp295Arg) and p.Gly361Cys	1	0.218818		1	0.310559		0	0		0	0		0	0
549	Phospholipase C	Mutant type	plcA and plcC	p.Thr446Ala and (p.Gly361Cys and p.Asp267Val)	1	0.218818		1	0.310559		0	0		0	0		0	0
550	Phospholipase C	Mutant type	plcA and plcC	p.Thr446Ala and (p.Gly361Cys and p.His162Pro)	1	0.218818		0	0		1	4		0	0		0	0
551	Phospholipase C	Mutant type	plcA and plcC	p.Thr446Ala and (p.Gly361Cys and p.Leu249Phe)	1	0.218818		1	0.310559		0	0		0	0		0	0
552	Phospholipase C	Mutant type	plcA and plcC	p.Thr446Ala and (p.Gly361Cys and p.Pro105Ser)	2	0.437637		2	0.621118		0	0		0	0		0	0
553	Phospholipase C	Mutant type	plcA and plcC	p.Thr446Ala and (p.Gly361Cys and p.Pro115Leu)	2	0.437637		1	0.310559		0	0		0	0		1	1.36986
554	Phospholipase C	Mutant type	plcA and plcC	p.Thr446Ala and (p.Gly361Cys and p.Ser248Cys)	1	0.218818		1	0.310559		0	0		0	0		0	0
555	Phospholipase C	Mutant type	plcA and plcC	p.Thr446Ala and (p.Gly361Cys and p.Val460Ala)	1	0.218818		1	0.310559		0	0		0	0		0	0
556	Phospholipase C	Mutant type	plcA and plcC	p.Thr446Ala and p.Gly361Cys	280	61.2691		245	76.087		9	36		6	16.2162		20	27.3973
557	Phospholipase C	Mutant type	plcA and plcC	p.Thr446Ala and p.Thr440Arg	1	0.218818		1	0.310559		0	0		0	0		0	0
558	Phospholipase C	Mutant type	plcB	p.Thr153Met	1	0.218818		0	0		0	0		0	0		1	1.36986
559	Phospholipase C	Mutant type	plcB	p.Val490Gly	1	0.218818		0	0		0	0		0	0		1	1.36986
560	Phospholipase C	Mutant type	plcB and plcC	p.Asp102Ala and p.Met439Ile	2	0.437637		0	0		0	0		2	5.40541		0	0
561	Phospholipase C	Mutant type	plcC	p.Cys469Arg	1	0.218818		0	0		0	0		0	0		1	1.36986
562	Phospholipase C	Mutant type	plcC	p.Gly361Cys	15	3.28228		13	4.03727		1	4		0	0		1	1.36986
563	Phospholipase C	Mutant type	plcC	p.Lys234Asn	5	1.09409		0	0		0	0		0	0		5	6.84932
564	Phospholipase C	Mutant type	plcC	p.Met439Ile	14	3.06346		0	0		0	0		14	37.8378		0	0
565	19-kD protein	Wild type	-	-	453	99.1247		319	99.0683		24	96		37	100		73	100
566	19-kD protein	Mutant type	lpqH	p.Asn120Asp	1	0.218818		1	0.310559		0	0		0	0		0	0
567	19-kD protein	Mutant type	lpqH	p.Glu155Asp	2	0.437637		2	0.621118		0	0		0	0		0	0
568	19-kD protein	Mutant type	lpqH	p.Gly103Ser	1	0.218818		0	0		1	4		0	0		0	0
569	GPL locus	Wild type	-	-	88	19.256		19	5.90062		2	8		30	81.0811		37	50.6849
570	GPL locus	Mutant type	fadE5	p.Ala265Pro	2	0.437637		2	0.621118		0	0		0	0		0	0
571	GPL locus	Mutant type	fadE5 and mmpL10	p.Arg534His and p.Thr408Ala	1	0.218818		1	0.310559		0	0		0	0		0	0
572	GPL locus	Mutant type	fadE5 and mmpL10	p.Arg5Gly and p.Ser584Asn	1	0.218818		0	0		0	0		0	0		1	1.36986
573	GPL locus	Mutant type	fadE5 and mmpL10	p.Gln334Pro and p.Thr408Ala	1	0.218818		0	0		0	0		0	0		1	1.36986
574	GPL locus	Mutant type	fadE5 and mmpL10	p.His257Tyr and p.Thr408Ala	1	0.218818		0	0		0	0		0	0		1	1.36986
575	GPL locus	Mutant type	fadE5 and mmpL10	p.Ile190Met and p.Thr408Ala	1	0.218818		1	0.310559		0	0		0	0		0	0
576	GPL locus	Mutant type	fadE5 and mmpL10	p.Met127Val and p.Thr408Ala	1	0.218818		1	0.310559		0	0		0	0		0	0
577	GPL locus	Mutant type	fadE5 and mmpL10	p.Thr357Pro and p.Thr408Ala	1	0.218818		1	0.310559		0	0		0	0		0	0
578	GPL locus	Mutant type	fadE5 and mmpL10	p.Thr416Pro and p.Thr408Ala	1	0.218818		1	0.310559		0	0		0	0		0	0
579	GPL locus	Mutant type	fadE5 and mmpL10	p.Lys441Glu and p.Thr408Ala	2	0.437637		2	0.621118		0	0		0	0		0	0
580	GPL locus	Mutant type	fadE5 and mmpL10	p.Ser83Ala and p.Thr408Ala	2	0.437637		2	0.621118		0	0		0	0		0	0
581	GPL locus	Mutant type	fadE5 and mmpL10	p.Thr178Ala and p.Thr408Ala	3	0.656455		3	0.931677		0	0		0	0		0	0
582	GPL locus	Mutant type	fadE5 and mmpL10	p.Arg494Leu and p.Thr408Ala	10	2.18818		9	2.79503		0	0		0	0		1	1.36986
583	GPL locus	Mutant type	fadE5 and papA3	p.Asp331His and p.Arg214His	1	0.218818		0	0		0	0		0	0		1	1.36986
584	GPL locus	Mutant type	mmpL10	(p.Thr408Ala and p.Arg291Ile)	1	0.218818		1	0.310559		0	0		0	0		0	0
585	GPL locus	Mutant type	mmpL10	(p.Thr408Ala and p.Asp122Gly)	1	0.218818		0	0		0	0		0	0		1	1.36986
586	GPL locus	Mutant type	mmpL10	(p.Thr408Ala and p.Ile202Val)	1	0.218818		1	0.310559		0	0		0	0		0	0
587	GPL locus	Mutant type	mmpL10	(p.Thr408Ala and p.Pro789Gln)	1	0.218818		1	0.310559		0	0		0	0		0	0
588	GPL locus	Mutant type	mmpL10	(p.Thr408Ala and p.Ser584Ile)	1	0.218818		1	0.310559		0	0		0	0		0	0
589	GPL locus	Mutant type	mmpL10	p.Ser584Asn	1	0.218818		1	0.310559		0	0		0	0		0	0
590	GPL locus	Mutant type	mmpL10	(p.Thr408Ala and p.Asp750Ala)	2	0.437637		2	0.621118		0	0		0	0		0	0
591	GPL locus	Mutant type	mmpL10	(p.Thr408Ala and p.Val16Gly)	2	0.437637		2	0.621118		0	0		0	0		0	0
592	GPL locus	Mutant type	mmpL10	p.Thr408Ala	304	66.5208		255	79.1925		23	92		6	16.2162		20	27.3973
593	GPL locus	Mutant type	mmpL10 and papA3	p.Thr408Ala and p.Ala348Val	1	0.218818		1	0.310559		0	0		0	0		0	0
594	GPL locus	Mutant type	mmpL10 and papA3	p.Thr408Ala and p.Met185Thr	1	0.218818		1	0.310559		0	0		0	0		0	0
595	GPL locus	Mutant type	mmpL10 and rmlA	p.Thr408Ala and p.Asn279Ser	1	0.218818		1	0.310559		0	0		0	0		0	0
596	GPL locus	Mutant type	mmpL10 and rmlA	p.Thr408Ala and p.Thr197Ile	1	0.218818		1	0.310559		0	0		0	0		0	0
597	GPL locus	Mutant type	mmpL10 and rmlA	p.Thr408Ala and p.Tyr194His	1	0.218818		1	0.310559		0	0		0	0		0	0
598	GPL locus	Mutant type	papA3	p.Ala232Val	1	0.218818		0	0		0	0		0	0		1	1.36986
599	GPL locus	Mutant type	papA3	p.Val265Ala	12	2.62582		7	2.17391		0	0		0	0		5	6.84932
600	GPL locus	Mutant type	papA3	p.Arg214His	7	1.53173		4	1.24224		0	0		0	0		3	4.10959
601	GPL locus	Mutant type	rmlA	p.Asn74Lys	2	0.437637		0	0		0	0		1	2.7027		1	1.36986
602	LAM(Lipoarabinomannan)	Wild type	-	-	34	7.43982		12	3.72671		2	8		0	0		20	27.3973
603	LAM(Lipoarabinomannan)	Mutant type	aftB	(p.Asp397Gly and p.Ala164Val)	1	0.218818		1	0.310559		0	0		0	0		0	0
604	LAM(Lipoarabinomannan)	Mutant type	aftB	(p.Val352Phe and p.Asp397Gly)	1	0.218818		1	0.310559		0	0		0	0		0	0
605	LAM(Lipoarabinomannan)	Mutant type	aftB	p.Asp397Gly	269	58.8621		234	72.6708		10	40		6	16.2162		19	26.0274
606	LAM(Lipoarabinomannan)	Mutant type	aftB	p.Tyr81His	5	1.09409		1	0.310559		0	0		0	0		4	5.47945
607	LAM(Lipoarabinomannan)	Mutant type	aftB and aftD	p.Ala223Val and (p.Asn768Asp and p.Pro274Thr)	1	0.218818		0	0		0	0		0	0		1	1.36986
608	LAM(Lipoarabinomannan)	Mutant type	aftB and aftD	p.Asp397Gly and (p.Arg397Pro and p.Ile1211Leu)	2	0.437637		2	0.621118		0	0		0	0		0	0
609	LAM(Lipoarabinomannan)	Mutant type	aftB and aftD	p.Asp397Gly and (p.His687Arg and p.Ser1080Gly)	6	1.31291		3	0.931677		2	8		0	0		1	1.36986
610	LAM(Lipoarabinomannan)	Mutant type	aftB and aftD	p.Asp397Gly and p.Gly576Cys	1	0.218818		1	0.310559		0	0		0	0		0	0
611	LAM(Lipoarabinomannan)	Mutant type	aftB and aftD	p.Asp397Gly and p.Gly576Ser	1	0.218818		1	0.310559		0	0		0	0		0	0
612	LAM(Lipoarabinomannan)	Mutant type	aftB and aftD	p.Asp397Gly and p.Gly755Glu	10	2.18818		10	3.10559		0	0		0	0		0	0
613	LAM(Lipoarabinomannan)	Mutant type	aftB and aftD	p.Asp397Gly and p.Gly966Ser	8	1.75055		7	2.17391		0	0		0	0		1	1.36986
614	LAM(Lipoarabinomannan)	Mutant type	aftB and aftD	p.Asp397Gly and p.His852Arg	1	0.218818		1	0.310559		0	0		0	0		0	0
615	LAM(Lipoarabinomannan)	Mutant type	aftB and aftD	p.Asp397Gly and p.Ile1211Leu	6	1.31291		6	1.86335		0	0		0	0		0	0
616	LAM(Lipoarabinomannan)	Mutant type	aftB and aftD	p.Asp397Gly and p.Ile157Met	1	0.218818		0	0		0	0		0	0		1	1.36986
617	LAM(Lipoarabinomannan)	Mutant type	aftB and aftD	p.Asp397Gly and p.Pro546Ala	1	0.218818		1	0.310559		0	0		0	0		0	0
618	LAM(Lipoarabinomannan)	Mutant type	aftB and aftD	p.Asp397Gly and p.Ser1005Asn	1	0.218818		0	0		0	0		0	0		1	1.36986
619	LAM(Lipoarabinomannan)	Mutant type	aftB and aftD	p.Asp397Gly and p.Ser1080Gly	18	3.93873		7	2.17391		10	40		0	0		1	1.36986
620	LAM(Lipoarabinomannan)	Mutant type	aftB and aftD	p.Asp397Gly and p.Ser286Leu	2	0.437637		2	0.621118		0	0		0	0		0	0
621	LAM(Lipoarabinomannan)	Mutant type	aftB and aftD	p.Asp397Gly and p.Ser382Thr	2	0.437637		2	0.621118		0	0		0	0		0	0
622	LAM(Lipoarabinomannan)	Mutant type	aftB and aftD	p.Asp397Gly and p.Thr797Ala	2	0.437637		2	0.621118		0	0		0	0		0	0
623	LAM(Lipoarabinomannan)	Mutant type	aftB and aftD	p.Asp397Gly and p.Val672Ala	1	0.218818		1	0.310559		0	0		0	0		0	0
624	LAM(Lipoarabinomannan)	Mutant type	aftB and aftD	p.Tyr81His and p.Thr445Ala	1	0.218818		0	0		0	0		0	0		1	1.36986
625	LAM(Lipoarabinomannan)	Mutant type	aftB and aftD and embC	p.Ala421Val and (p.Ser1080Gly and p.His1117Tyr) and p.Arg738Gln	1	0.218818		0	0		0	0		1	2.7027		0	0
626	LAM(Lipoarabinomannan)	Mutant type	aftB and aftD and embC	p.Asp397Gly and p.Ala1266Thr and p.Val625Leu	2	0.437637		2	0.621118		0	0		0	0		0	0
627	LAM(Lipoarabinomannan)	Mutant type	aftB and embC	p.Asp397Gly and p.Asp754His	1	0.218818		1	0.310559		0	0		0	0		0	0
628	LAM(Lipoarabinomannan)	Mutant type	aftB and embC	p.Asp397Gly and p.Gly789Asp	1	0.218818		1	0.310559		0	0		0	0		0	0
629	LAM(Lipoarabinomannan)	Mutant type	aftB and embC	p.Asp397Gly and p.Gly96Ala	1	0.218818		1	0.310559		0	0		0	0		0	0
630	LAM(Lipoarabinomannan)	Mutant type	aftB and embC	p.Asp397Gly and p.Pro849Thr	1	0.218818		1	0.310559		0	0		0	0		0	0
631	LAM(Lipoarabinomannan)	Mutant type	aftB and embC	p.Asp397Gly and p.Ser835Phe	1	0.218818		0	0		1	4		0	0		0	0
632	LAM(Lipoarabinomannan)	Mutant type	aftB and embC	p.Asp397Gly and p.Val885Met	1	0.218818		1	0.310559		0	0		0	0		0	0
633	LAM(Lipoarabinomannan)	Mutant type	aftD	(p.Ser1080Gly and p.Ala1112Thr)	1	0.218818		0	0		0	0		0	0		1	1.36986
634	LAM(Lipoarabinomannan)	Mutant type	aftD	(p.Ser1080Gly and p.Met146Lys)	2	0.437637		2	0.621118		0	0		0	0		0	0
635	LAM(Lipoarabinomannan)	Mutant type	aftD	(p.Ser1080Gly and p.Ser1119Leu)	1	0.218818		1	0.310559		0	0		0	0		0	0
636	LAM(Lipoarabinomannan)	Mutant type	aftD	p.Ala681Thr	1	0.218818		0	0		0	0		0	0		1	1.36986
637	LAM(Lipoarabinomannan)	Mutant type	aftD	p.Arg205Trp	1	0.218818		0	0		0	0		0	0		1	1.36986
638	LAM(Lipoarabinomannan)	Mutant type	aftD	p.Ser1080Gly	23	5.03282		11	3.41615		0	0		0	0		12	16.4384
639	LAM(Lipoarabinomannan)	Mutant type	aftD	p.Val1382Leu	1	0.218818		1	0.310559		0	0		0	0		0	0
640	LAM(Lipoarabinomannan)	Mutant type	aftD	p.Val322Leu	1	0.218818		0	0		0	0		0	0		1	1.36986
641	LAM(Lipoarabinomannan)	Mutant type	aftD and embC	(p.Ala1017Thr and p.Ser1080Gly) and p.Arg738Gln	1	0.218818		0	0		0	0		1	2.7027		0	0
642	LAM(Lipoarabinomannan)	Mutant type	aftD and embC	(p.Glu905Lys and p.Ser1080Gly) and p.Arg738Gln	5	1.09409		0	0		0	0		5	13.5135		0	0
643	LAM(Lipoarabinomannan)	Mutant type	aftD and embC	(p.Ser1080Gly and p.His1117Tyr) and p.Arg738Gln	2	0.437637		1	0.310559		0	0		1	2.7027		0	0
644	LAM(Lipoarabinomannan)	Mutant type	aftD and embC	(p.Ser1080Gly and p.Ser1119Leu) and p.Arg738Gln	4	0.875274		1	0.310559		0	0		2	5.40541		1	1.36986
645	LAM(Lipoarabinomannan)	Mutant type	aftD and embC	(p.Thr945Ser and p.Ser1080Gly) and p.Arg738Gln	1	0.218818		0	0		0	0		1	2.7027		0	0
646	LAM(Lipoarabinomannan)	Mutant type	aftD and embC	p.Ser1080Gly and (p.Arg738Gln and p.Asp805Gly)	1	0.218818		0	0		0	0		1	2.7027		0	0
647	LAM(Lipoarabinomannan)	Mutant type	aftD and embC	p.Ser1080Gly and (p.Arg738Gln and p.Val799Leu)	2	0.437637		0	0		0	0		1	2.7027		1	1.36986
648	LAM(Lipoarabinomannan)	Mutant type	aftD and embC	p.Ser1080Gly and p.Arg738Gln	19	4.15755		0	0		0	0		18	48.6486		1	1.36986
649	LAM(Lipoarabinomannan)	Mutant type	aftD and embC	p.Ser1080Gly and p.Val968Met	1	0.218818		1	0.310559		0	0		0	0		0	0
650	LAM(Lipoarabinomannan)	Mutant type	aftD and embC	p.Ser1080Gly and p.Val981Leu	2	0.437637		1	0.310559		0	0		0	0		1	1.36986
651	LAM(Lipoarabinomannan)	Mutant type	embC	p.Ala2Val	1	0.218818		1	0.310559		0	0		0	0		0	0
652	LAM(Lipoarabinomannan)	Mutant type	embC	p.Gly912Ser	2	0.437637		0	0		0	0		0	0		2	2.73973
653	LAM(Lipoarabinomannan)	Mutant type	embC	p.Leu281Pro	1	0.218818		0	0		0	0		0	0		1	1.36986
654	Lipid phosphatase	Wild type	-	-	424	92.779		321	99.6894		25	100		8	21.6216		70	95.8904
655	Lipid phosphatase	Mutant type	sapM	p.Gly242Asp	1	0.218818		0	0		0	0		0	0		1	1.36986
656	Lipid phosphatase	Mutant type	sapM	p.Leu130Phe	32	7.00219		1	0.310559		0	0		29	78.3784		2	2.73973
657	Lipoprotein	Wild type	-	-	451	98.6871		318	98.7578		25	100		37	100		71	97.2603
658	Lipoprotein	Mutant type	lprG	p.Leu95Gln	1	0.218818		1	0.310559		0	0		0	0		0	0
659	Lipoprotein	Mutant type	lprG	p.Asp158Asn	1	0.218818		0	0		0	0		0	0		1	1.36986
660	Lipoprotein	Mutant type	lprG	p.Lys171Glu	1	0.218818		1	0.310559		0	0		0	0		0	0
661	Lipoprotein	Mutant type	lprG	p.Gly212Asp	1	0.218818		1	0.310559		0	0		0	0		0	0
662	Lipoprotein	Mutant type	lprG	p.Ile68Val	2	0.437637		1	0.310559		0	0		0	0		1	1.36986
663	Mce2	Wild type	-	-	0	0		0	0		0	0		0	0		0	0
664	Mce2	Mutant type	mce2A	(p.Asp370Glu and p.Phe51Ser)	2	0.437637		0	0		0	0		2	5.40541		0	0
665	Mce2	Mutant type	mce2A	p.Phe51Ser	100	21.8818		33	10.2484		13	52		28	75.6757		26	35.6164
666	Mce2	Mutant type	mce2A and mce2C	(p.Phe51Ser and p.Val120Ile) and p.Ala281Gly	1	0.218818		0	0		0	0		1	2.7027		0	0
667	Mce2	Mutant type	mce2A and mce2C	p.Phe51Ser and (p.Pro370Leu and p.Pro378Leu)	1	0.218818		0	0		0	0		0	0		1	1.36986
668	Mce2	Mutant type	mce2A and mce2C	p.Phe51Ser and p.Pro378Leu	30	6.56455		8	2.48447		0	0		0	0		22	30.137
669	Mce2	Mutant type	mce2A and mce2C	p.Phe51Ser and p.Tyr314Asp	1	0.218818		1	0.310559		0	0		0	0		0	0
670	Mce2	Mutant type	mce2A and mce2C and mce2D	p.Phe51Ser and p.Pro378Leu and p.His422Tyr	3	0.656455		1	0.310559		1	4		0	0		1	1.36986
671	Mce2	Mutant type	mce2A and mce2C and mce2D	p.Phe51Ser and p.Pro378Leu and p.Thr47Ile	1	0.218818		0	0		0	0		0	0		1	1.36986
672	Mce2	Mutant type	mce2A and mce2C and mce2F	p.Phe51Ser and p.Gly86Cys and p.Asn432Ser	1	0.218818		0	0		1	4		0	0		0	0
673	Mce2	Mutant type	mce2A and mce2C and mce2F	p.Phe51Ser and p.Pro319Leu and p.Asn432Ser	2	0.437637		1	0.310559		1	4		0	0		0	0
674	Mce2	Mutant type	mce2A and mce2C and mce2F	p.Phe51Ser and p.Pro378Leu and p.Asn432Ser	1	0.218818		1	0.310559		0	0		0	0		0	0
675	Mce2	Mutant type	mce2A and mce2C and mce2F	p.Phe51Ser and p.Pro378Leu and p.Gly419Ser	1	0.218818		1	0.310559		0	0		0	0		0	0
676	Mce2	Mutant type	mce2A and mce2C and mce2F	p.Phe51Ser and p.Thr168Ala and p.Asn432Ser	1	0.218818		1	0.310559		0	0		0	0		0	0
677	Mce2	Mutant type	mce2A and mce2D and mce2F	(p.Glu39Lys and p.Phe51Ser) and p.Ala334Ser and p.Asn432Ser	1	0.218818		1	0.310559		0	0		0	0		0	0
678	Mce2	Mutant type	mce2A and mce2D and mce2F	p.Phe51Ser and p.Ala334Val and p.Asn432Ser	1	0.218818		0	0		1	4		0	0		0	0
679	Mce2	Mutant type	mce2A and mce2D and mce2F	p.Phe51Ser and p.Glu79Gly and p.Asn432Ser	1	0.218818		1	0.310559		0	0		0	0		0	0
680	Mce2	Mutant type	mce2A and mce2D and mce2F	p.Phe51Ser and p.Leu262Phe and p.Asn432Ser	1	0.218818		1	0.310559		0	0		0	0		0	0
681	Mce2	Mutant type	mce2A and mce2D and mce2F	p.Phe51Ser and p.Ser323Pro and p.Asn432Ser	1	0.218818		1	0.310559		0	0		0	0		0	0
682	Mce2	Mutant type	mce2A and mce2D and mce2F	p.Phe51Ser and p.Thr139Asn and p.Asn432Ser	2	0.437637		2	0.621118		0	0		0	0		0	0
683	Mce2	Mutant type	mce2A and mce2D and mce2F	p.Phe51Ser and p.Thr162Ala and p.Asn432Ser	1	0.218818		1	0.310559		0	0		0	0		0	0
684	Mce2	Mutant type	mce2A and mce2D and mce2F	p.Phe51Ser and p.Val261Ile and p.Asn432Ser	1	0.218818		1	0.310559		0	0		0	0		0	0
685	Mce2	Mutant type	mce2A and mce2F	(p.Lys43Asn and p.Phe51Ser) and p.Asn432Ser	2	0.437637		2	0.621118		0	0		0	0		0	0
686	Mce2	Mutant type	mce2A and mce2F	(p.Phe51Ser and p.Ala267Gly) and p.Asn432Ser	1	0.218818		1	0.310559		0	0		0	0		0	0
687	Mce2	Mutant type	mce2A and mce2F	(p.Phe51Ser and p.Phe115Ser) and p.Asn432Ser	1	0.218818		1	0.310559		0	0		0	0		0	0
688	Mce2	Mutant type	mce2A and mce2F	(p.Phe51Ser and p.Val221Ala) and p.Asn432Ser	1	0.218818		1	0.310559		0	0		0	0		0	0
689	Mce2	Mutant type	mce2A and mce2F	(p.Phe51Ser and p.Val281Ala) and p.Asn432Ser	2	0.437637		2	0.621118		0	0		0	0		0	0
690	Mce2	Mutant type	mce2A and mce2F	p.Phe51Ser and (p.Asn432Ser and p.Arg175Gly)	1	0.218818		1	0.310559		0	0		0	0		0	0
691	Mce2	Mutant type	mce2A and mce2F	p.Phe51Ser and (p.Asn432Ser and p.Arg200Cys)	1	0.218818		1	0.310559		0	0		0	0		0	0
692	Mce2	Mutant type	mce2A and mce2F	p.Phe51Ser and (p.Asn432Ser and p.Asn213Ser)	1	0.218818		1	0.310559		0	0		0	0		0	0
693	Mce2	Mutant type	mce2A and mce2F	p.Phe51Ser and (p.Asn432Ser and p.Ser211Ala)	1	0.218818		1	0.310559		0	0		0	0		0	0
694	Mce2	Mutant type	mce2A and mce2F	p.Phe51Ser and (p.Asn432Ser and p.Tyr60Cys)	2	0.437637		2	0.621118		0	0		0	0		0	0
695	Mce2	Mutant type	mce2A and mce2F	p.Phe51Ser and (p.Lys373Asn and p.Asn432Ser)	2	0.437637		2	0.621118		0	0		0	0		0	0
696	Mce2	Mutant type	mce2A and mce2F	p.Phe51Ser and p.Asn432Ser	288	63.0197		252	78.2609		8	32		6	16.2162		22	30.137
697	Mce3	Wild type	-	-	0	0		0	0		0	0		0	0		0	0
698	Mce3	Mutant type	mce3A	p.Ala47Thr	1	0.218818		1	0.310559		0	0		0	0		0	0
699	Mce3	Mutant type	mce3A and mce3B	p.Ala47Thr and p.Asp285Glu	1	0.218818		1	0.310559		0	0		0	0		0	0
700	Mce3	Mutant type	mce3A and mce3B	p.Ala47Thr and p.Ser225Ala	1	0.218818		1	0.310559		0	0		0	0		0	0
701	Mce3	Mutant type	mce3A and mce3B and mce3C and mce3F	p.Ala47Thr and p.Gly114Arg and p.Thr163Ala and p.Ala396Glu	1	0.218818		1	0.310559		0	0		0	0		0	0
702	Mce3	Mutant type	mce3A and mce3B and mce3F	p.Ala47Thr and p.Ala274Thr and p.Ala396Glu	1	0.218818		0	0		0	0		1	2.7027		0	0
703	Mce3	Mutant type	mce3A and mce3B and mce3F	p.Ala47Thr and p.Gln181* and p.Ala396Glu	1	0.218818		0	0		0	0		1	2.7027		0	0
704	Mce3	Mutant type	mce3A and mce3B and mce3F	p.Ala47Thr and p.Gly114Arg and p.Ala396Glu	3	0.656455		3	0.931677		0	0		0	0		0	0
705	Mce3	Mutant type	mce3A and mce3B and mce3F	p.Ala47Thr and p.Ser49Ala and p.Ala396Glu	1	0.218818		1	0.310559		0	0		0	0		0	0
706	Mce3	Mutant type	mce3A and mce3B and mce3F	p.Ala47Thr and p.Val327Leu and p.Ala396Glu	2	0.437637		2	0.621118		0	0		0	0		0	0
707	Mce3	Mutant type	mce3A and mce3B and mce3F	p.Ala47Thr and p.Val327Met and p.Ala396Glu	1	0.218818		1	0.310559		0	0		0	0		0	0
708	Mce3	Mutant type	mce3A and mce3B and mce3F	p.Pro161Ser and (p.Gln334Glu and p.Thr174Met) and (p.Ala396Glu and p.Glu260Gly)	7	1.53173		4	1.24224		0	0		0	0		3	4.10959
709	Mce3	Mutant type	mce3A and mce3C and mce3F	(p.Ala47Thr and p.Arg2Ser) and p.Ala142Thr and p.Ala396Glu	2	0.437637		1	0.310559		0	0		1	2.7027		0	0
710	Mce3	Mutant type	mce3A and mce3C and mce3F	p.Ala47Thr and p.Ala142Thr and (p.Ala396Glu and p.Gln82His)	1	0.218818		0	0		0	0		1	2.7027		0	0
711	Mce3	Mutant type	mce3A and mce3C and mce3F	p.Ala47Thr and p.Ala142Thr and p.Ala396Glu	1	0.218818		0	0		0	0		0	0		1	1.36986
712	Mce3	Mutant type	mce3A and mce3C and mce3F	p.Ala47Thr and p.Ala200Thr and p.Ala396Glu	1	0.218818		0	0		0	0		0	0		1	1.36986
713	Mce3	Mutant type	mce3A and mce3C and mce3F	p.Ala47Thr and p.Gly268Glu and p.Ala396Glu	1	0.218818		1	0.310559		0	0		0	0		0	0
714	Mce3	Mutant type	mce3A and mce3C and mce3F	p.Ala47Thr and p.Lys83Glu and p.Ala396Glu	2	0.437637		0	0		2	8		0	0		0	0
715	Mce3	Mutant type	mce3A and mce3C and mce3F	p.Ala47Thr and p.Pro371Ser and p.Ala396Glu	1	0.218818		1	0.310559		0	0		0	0		0	0
716	Mce3	Mutant type	mce3A and mce3D and mce3F	p.Ala47Thr and p.Ile181Leu and p.Ala396Glu	1	0.218818		1	0.310559		0	0		0	0		0	0
717	Mce3	Mutant type	mce3A and mce3D and mce3F	p.Ala47Thr and p.Lys270Arg and p.Ala396Glu	1	0.218818		0	0		0	0		0	0		1	1.36986
718	Mce3	Mutant type	mce3A and mce3D and mce3F	p.Ala47Thr and p.Lys62Thr and p.Ala396Glu	1	0.218818		1	0.310559		0	0		0	0		0	0
719	Mce3	Mutant type	mce3A and mce3D and mce3F	p.Ala47Thr and p.Pro149Arg and p.Ala396Glu	1	0.218818		1	0.310559		0	0		0	0		0	0
720	Mce3	Mutant type	mce3A and mce3D and mce3F	p.Ala47Thr and p.Pro419Leu and p.Ala396Glu	2	0.437637		1	0.310559		0	0		0	0		1	1.36986
721	Mce3	Mutant type	mce3A and mce3D and mce3F	p.Ala47Thr and p.Val378Gly and p.Ala396Glu	1	0.218818		1	0.310559		0	0		0	0		0	0
722	Mce3	Mutant type	mce3A and mce3F	(p.Ala47Thr and p.Ala236Val) and p.Ala396Glu	1	0.218818		1	0.310559		0	0		0	0		0	0
723	Mce3	Mutant type	mce3A and mce3F	(p.Ala47Thr and p.Arg2Ser) and p.Ala396Glu	1	0.218818		1	0.310559		0	0		0	0		0	0
724	Mce3	Mutant type	mce3A and mce3F	(p.Ala47Thr and p.Phe326Ser) and p.Ala396Glu	1	0.218818		1	0.310559		0	0		0	0		0	0
725	Mce3	Mutant type	mce3A and mce3F	(p.Cys389Arg and p.Ala47Thr) and p.Ala396Glu	1	0.218818		1	0.310559		0	0		0	0		0	0
726	Mce3	Mutant type	mce3A and mce3F	(p.Gly376Glu and p.Ala47Thr) and p.Ala396Glu	1	0.218818		1	0.310559		0	0		0	0		0	0
727	Mce3	Mutant type	mce3A and mce3F	p.Ala47Thr and (p.Ala386Thr and p.Ala396Glu)	2	0.437637		2	0.621118		0	0		0	0		0	0
728	Mce3	Mutant type	mce3A and mce3F	p.Ala47Thr and (p.Ala396Glu and p.Ala222Val)	2	0.437637		2	0.621118		0	0		0	0		0	0
729	Mce3	Mutant type	mce3A and mce3F	p.Ala47Thr and (p.Ala396Glu and p.Gln302Pro)	2	0.437637		1	0.310559		0	0		1	2.7027		0	0
730	Mce3	Mutant type	mce3A and mce3F	p.Ala47Thr and (p.Ala396Glu and p.Gly404Ser)	1	0.218818		0	0		1	4		0	0		0	0
731	Mce3	Mutant type	mce3A and mce3F	p.Ala47Thr and (p.Ala396Glu and p.Ser95Pro)	1	0.218818		1	0.310559		0	0		0	0		0	0
732	Mce3	Mutant type	mce3A and mce3F	p.Ala47Thr and p.Ala396Glu	336	73.523		261	81.0559		20	80		32	86.4865		23	31.5068
733	Mce3	Mutant type	mce3A and mce3F	p.Ile227Leu and p.Ala396Glu	1	0.218818		0	0		0	0		0	0		1	1.36986
734	Mce3	Mutant type	mce3B and mce3F	p.Asp293His and p.Ala396Glu	3	0.656455		0	0		0	0		0	0		3	4.10959
735	Mce3	Mutant type	mce3B and mce3F	p.Lys318Asn and p.Ala396Glu	1	0.218818		0	0		0	0		0	0		1	1.36986
736	Mce3	Mutant type	mce3B and mce3F	p.Tyr100Asn and p.Ala396Glu	1	0.218818		1	0.310559		0	0		0	0		0	0
737	Mce3	Mutant type	mce3C and mce3F	p.Ser61Ala and p.Ala396Glu	2	0.437637		0	0		0	0		0	0		2	2.73973
738	Mce3	Mutant type	mce3D and mce3F	p.Ala73Ser and p.Ala396Glu	1	0.218818		0	0		0	0		0	0		1	1.36986
739	Mce3	Mutant type	mce3F	(p.Ala396Glu and p.Arg193His)	1	0.218818		0	0		0	0		0	0		1	1.36986
740	Mce3	Mutant type	mce3F	(p.Ala396Glu and p.Glu260Gly)	3	0.656455		1	0.310559		0	0		0	0		2	2.73973
741	Mce3	Mutant type	mce3F	(p.Ala396Glu and p.Pro331Arg)	3	0.656455		2	0.621118		0	0		0	0		1	1.36986
742	Mce3	Mutant type	mce3F	(p.Ala396Glu and p.Pro434Ser and p.Glu260Gly)	1	0.218818		0	0		0	0		0	0		1	1.36986
743	Mce3	Mutant type	mce3F	p.Ala396Glu	55	12.035		23	7.14286		2	8		0	0		30	41.0959
744	Mce4	Wild type	-	-	199	43.5449		99	30.7453		20	80		31	83.7838		49	67.1233
745	Mce4	Mutant type	mce4B	p.Ser96Ala	2	0.437637		0	0		0	0		0	0		2	2.73973
746	Mce4	Mutant type	mce4B	p.Thr252Ser	1	0.218818		0	0		0	0		0	0		1	1.36986
747	Mce4	Mutant type	mce4B	p.Val232Phe	6	1.31291		3	0.931677		0	0		0	0		3	4.10959
748	Mce4	Mutant type	mce4B and mce4C	p.Arg90His and p.Arg191Ser	2	0.437637		2	0.621118		0	0		0	0		0	0
749	Mce4	Mutant type	mce4B and mce4F	p.Val232Phe and p.Thr473Arg	1	0.218818		1	0.310559		0	0		0	0		0	0
750	Mce4	Mutant type	mce4C	p.Ala214Val	2	0.437637		0	0		0	0		1	2.7027		1	1.36986
751	Mce4	Mutant type	mce4C	p.Arg191Ser	235	51.4223		210	65.2174		5	20		5	13.5135		15	20.5479
752	Mce4	Mutant type	mce4C	p.Arg191Ser and p.Glu215Gly	1	0.218818		0	0		0	0		0	0		1	1.36986
753	Mce4	Mutant type	mce4C and mce4D	p.Arg191Ser and p.Gly10Val	2	0.437637		2	0.621118		0	0		0	0		0	0
754	Mce4	Mutant type	mce4C and mce4D	p.Arg191Ser and p.Pro376Ser	1	0.218818		0	0		0	0		0	0		1	1.36986
755	Mce4	Mutant type	mce4C and mce4D	p.Arg191Ser and p.Val230Leu	1	0.218818		1	0.310559		0	0		0	0		0	0
756	Mce4	Mutant type	mce4D	p.Gly37Asp	1	0.218818		1	0.310559		0	0		0	0		0	0
757	Mce4	Mutant type	mce4D	p.Gly443Arg	2	0.437637		2	0.621118		0	0		0	0		0	0
758	Mce4	Mutant type	mce4D	p.Leu262Val	1	0.218818		1	0.310559		0	0		0	0		0	0
759	MymA operon	Wild type	-	-	428	93.6543		305	94.7205		24	96		36	97.2973		63	86.3014
760	MymA operon	Mutant type	adhD	p.Asp106Ala	1	0.218818		0	0		0	0		0	0		1	1.36986
761	MymA operon	Mutant type	adhD	p.Gly108Glu	2	0.437637		2	0.621118		0	0		0	0		0	0
762	MymA operon	Mutant type	adhD	p.Trp249Ser	1	0.218818		0	0		1	4		0	0		0	0
763	MymA operon	Mutant type	adhD	p.Val83Ala	1	0.218818		0	0		0	0		0	0		1	1.36986
764	MymA operon	Mutant type	fadD13	p.Asp382Gly	1	0.218818		0	0		0	0		0	0		1	1.36986
765	MymA operon	Mutant type	fadD13	p.Lys436Arg	1	0.218818		1	0.310559		0	0		0	0		0	0
766	MymA operon	Mutant type	fadD13	p.Met1?	2	0.437637		2	0.621118		0	0		0	0		0	0
767	MymA operon	Mutant type	fadD13	p.Thr214Ala	1	0.218818		1	0.310559		0	0		0	0		0	0
768	MymA operon	Mutant type	fadD13	p.Tyr391Asn	1	0.218818		1	0.310559		0	0		0	0		0	0
769	MymA operon	Mutant type	fadD13	p.Val501Leu	1	0.218818		1	0.310559		0	0		0	0		0	0
770	MymA operon	Mutant type	lipR	p.Ala156Val	2	0.437637		1	0.310559		0	0		0	0		1	1.36986
771	MymA operon	Mutant type	lipR	p.Arg262Gly	4	0.875274		1	0.310559		0	0		0	0		3	4.10959
772	MymA operon	Mutant type	lipR	p.Glu260Asp	1	0.218818		0	0		0	0		1	2.7027		0	0
773	MymA operon	Mutant type	tgs4	p.Ala216Glu	2	0.437637		2	0.621118		0	0		0	0		0	0
774	MymA operon	Mutant type	tgs4	p.Ala428Val	1	0.218818		1	0.310559		0	0		0	0		0	0
775	MymA operon	Mutant type	tgs4	p.Arg305Cys	1	0.218818		1	0.310559		0	0		0	0		0	0
776	MymA operon	Mutant type	tgs4	p.Asp213Ala	1	0.218818		0	0		0	0		0	0		1	1.36986
777	MymA operon	Mutant type	tgs4	p.Pro177Ser	1	0.218818		1	0.310559		0	0		0	0		0	0
778	MymA operon	Mutant type	tgs4	p.Ser308Pro	1	0.218818		0	0		0	0		0	0		1	1.36986
779	MymA operon	Mutant type	tgs4	p.Ser317Arg	1	0.218818		0	0		0	0		0	0		1	1.36986
780	MymA operon	Mutant type	tgs4	p.Ser407Arg	1	0.218818		1	0.310559		0	0		0	0		0	0
781	MymA operon	Mutant type	tgs4	p.Thr368Ala	1	0.218818		1	0.310559		0	0		0	0		0	0
782	NuoG	Wild type	-	-	0	0		0	0		0	0		0	0		0	0
783	NuoG	Mutant type	nuoG	p.Ile474Met and p.Cys538Ser and p.Thr604Ala	1	0.218818		0	0		0	0		0	0		1	1.36986
784	NuoG	Mutant type	nuoG	p.Ile474Met and p.Thr604Ala	446	97.593		322	100		25	100		37	100		62	84.9315
785	NuoG	Mutant type	nuoG	p.Ile474Met and p.Thr604Ala and p.Pro112Leu	1	0.218818		0	0		0	0		0	0		1	1.36986
786	NuoG	Mutant type	nuoG	p.Ile474Met and p.Thr604Ala and p.Met16Ile	1	0.218818		0	0		0	0		0	0		1	1.36986
787	NuoG	Mutant type	nuoG	p.Ile474Met and p.Thr604Ala and p.Arg169Gly	1	0.218818		0	0		0	0		0	0		1	1.36986
788	NuoG	Mutant type	nuoG	p.Ile474Met and p.Thr604Ala and p.Tyr205His	1	0.218818		0	0		0	0		0	0		1	1.36986
789	NuoG	Mutant type	nuoG	p.Thr604Ala	6	1.31291		0	0		0	0		0	0		6	8.21918
790	PDIM(Phthiocerol dimycocerosate)	Wild type	-	-	0	0		0	0		0	0		0	0		0	0
791	PDIM(Phthiocerol dimycocerosate)	Mutant type	drrC and fadD28 and mas and mmpL7 and pks15 and ppsA and Rv2952	p.Ala23Thr and p.Thr436Ala and p.Thr2005Pro and p.Ala92Val and p.Val333Ala and (p.Asp624Glu and p.Leu1194Arg) and p.Gly176Arg	1	0.218818		1	0.310559		0	0		0	0		0	0
792	PDIM(Phthiocerol dimycocerosate)	Mutant type	fadD22 and fadD28 and fadD29 and mas and pks15 and ppsA and Rv2952	p.Val507Leu and p.Thr436Ala and p.Arg600Gly and p.Thr2005Pro and p.Val333Ala and (p.Asp624Glu and p.Leu1194Arg) and p.Gly176Arg	1	0.218818		1	0.310559		0	0		0	0		0	0
793	PDIM(Phthiocerol dimycocerosate)	Mutant type	fadD22 and fadD28 and mas and pks15 and ppsA and Rv2952	p.Leu473Phe and p.Thr436Ala and p.Thr2005Pro and (p.Ala326Thr and p.Val333Ala) and (p.Asp624Glu and p.Leu1194Arg) and p.Gly176Arg	1	0.218818		1	0.310559		0	0		0	0		0	0
794	PDIM(Phthiocerol dimycocerosate)	Mutant type	fadD22 and fadD28 and mas and pks15 and ppsA and Rv2952	p.Ser54Arg and p.Thr436Ala and p.Thr2005Pro and (p.Pro471Arg and p.Val333Ala) and (p.Asp624Glu and p.Asp1186Asn and p.Leu1194Arg) and p.Gly176Arg	2	0.437637		2	0.621118		0	0		0	0		0	0
795	PDIM(Phthiocerol dimycocerosate)	Mutant type	fadD22 and fadD28 and mas and pks15 and ppsA and Rv2952 and Rv2954c	p.Arg263Gln and p.Thr436Ala and p.Thr2005Pro and p.Val333Ala and (p.Asp624Glu and p.Leu1194Arg) and p.Gly176Arg and p.Met1?	1	0.218818		1	0.310559		0	0		0	0		0	0
796	PDIM(Phthiocerol dimycocerosate)	Mutant type	fadD22 and fadD29 and mas and mmpL7 and pks1 and pks15 and ppsA and ppsE and Rv2952 and Rv2959c	p.Pro136Ala and p.Gln392* and p.Thr2005Pro and p.Arg185His and p.Gly1087Cys and p.Val333Ala and (p.Asp624Glu and p.Leu1194Arg) and p.Met967Ile and p.Gly176Arg and p.Ile146Met	1	0.218818		0	0		1	4		0	0		0	0
797	PDIM(Phthiocerol dimycocerosate)	Mutant type	fadD22 and fadD29 and mas and pks1 and pks15 and ppsA and ppsC and Rv2952	p.Asp389Asn and p.Met270Leu and p.Thr2005Pro and p.Trp902Arg and p.Val333Ala and (p.Asp624Glu and p.Leu1194Arg) and p.Glu1634Gln and p.Gly176Arg	1	0.218818		1	0.310559		0	0		0	0		0	0
798	PDIM(Phthiocerol dimycocerosate)	Mutant type	fadD22 and fadD29 and mas and pks15 and ppsA and ppsD and Rv2952	p.Ala537Asp and p.Met270Leu and p.Thr2005Pro and (p.Gly457Arg and p.Val333Ala) and (p.Asp624Glu and p.Leu1194Arg) and p.Val1719Ala and p.Gly176Arg	1	0.218818		1	0.310559		0	0		0	0		0	0
799	PDIM(Phthiocerol dimycocerosate)	Mutant type	fadD22 and fadD29 and mas and pks15 and ppsA and Rv2952	p.Ala77Asp and p.Met270Leu and p.Thr2005Pro and p.Val333Ala and (p.Asp624Glu and p.Leu1194Arg) and p.Gly176Arg	3	0.656455		3	0.931677		0	0		0	0		0	0
800	PDIM(Phthiocerol dimycocerosate)	Mutant type	fadD22 and mas and papA5 and pks15 and ppsA and ppsC and ppsD and Rv2949c and Rv2952	p.Gln35* and p.Thr2005Pro and p.His131Arg and p.Val333Ala and (p.Asp624Glu and p.Leu1194Arg) and p.Asn881Lys and p.Ile1508Leu and p.Asp37Gly and (p.Ser155Leu and p.Gly176Arg)	1	0.218818		1	0.310559		0	0		0	0		0	0
801	PDIM(Phthiocerol dimycocerosate)	Mutant type	fadD22 and mas and papA5 and pks15 and ppsA and ppsD and Rv2949c and Rv2952	p.Gln35* and p.Thr2005Pro and p.Ala195Asp and p.Val333Ala and (p.Asp624Glu and p.Leu1194Arg) and p.Ile1508Leu and p.Asp37Gly and p.Gly176Arg	1	0.218818		1	0.310559		0	0		0	0		0	0
802	PDIM(Phthiocerol dimycocerosate)	Mutant type	fadD22 and mas and papA5 and pks15 and ppsA and ppsD and Rv2949c and Rv2952	p.Gln35* and p.Thr2005Pro and p.His131Arg and p.Val333Ala and (p.Asp624Glu and p.Leu1194Arg) and p.Ile1508Leu and p.Asp37Gly and (p.Ser155Leu and p.Gly176Arg)	1	0.218818		1	0.310559		0	0		0	0		0	0
803	PDIM(Phthiocerol dimycocerosate)	Mutant type	fadD22 and mas and pks15 and ppsA and ppsD and ppsE and Rv2949c and Rv2952	p.Gln35* and p.Thr2005Pro and p.Val333Ala and (p.Asp624Glu and p.Leu1194Arg) and p.Ile1508Leu and p.Ile638Val and p.Asp37Gly and p.Gly176Arg	1	0.218818		1	0.310559		0	0		0	0		0	0
804	PDIM(Phthiocerol dimycocerosate)	Mutant type	fadD22 and mas and pks15 and ppsA and ppsD and Rv2949c and Rv2952	p.Gln35* and (p.Gly1429Arg and p.Thr2005Pro) and p.Val333Ala and (p.Asp624Glu and p.Leu1194Arg) and p.Ile1508Leu and p.Asp37Gly and p.Gly176Arg	1	0.218818		1	0.310559		0	0		0	0		0	0
805	PDIM(Phthiocerol dimycocerosate)	Mutant type	fadD22 and mas and pks15 and ppsA and ppsD and Rv2949c and Rv2952	p.Gln35* and p.Thr2005Pro and p.Val333Ala and (p.Asp624Glu and p.Leu1194Arg and p.Ala1338Thr) and p.Ile1508Leu and p.Asp37Gly and p.Gly176Arg	1	0.218818		1	0.310559		0	0		0	0		0	0
806	PDIM(Phthiocerol dimycocerosate)	Mutant type	fadD22 and mas and pks15 and ppsA and ppsD and Rv2949c and Rv2952	p.Gln35* and p.Thr2005Pro and p.Val333Ala and (p.Asp624Glu and p.Leu1194Arg) and p.Ile1508Leu and p.Asp37Gly and p.Gly176Arg	6	1.31291		5	1.5528		1	4		0	0		0	0
807	PDIM(Phthiocerol dimycocerosate)	Mutant type	fadD22 and pks1 and pks15 and ppsA and ppsC and ppsD and Rv2955c	p.Ala348Thr and p.Cys695Gly and p.Val333Ala and p.Asp624Glu and p.Pro1792Ser and p.Ala1639Val and p.Glu56Ala	1	0.218818		0	0		0	0		0	0		1	1.36986
808	PDIM(Phthiocerol dimycocerosate)	Mutant type	fadD22 and pks15 and ppsA and ppsC and ppsD	p.Thr101Met and p.Val333Ala and p.Asp624Glu and p.Ala724Thr and p.Ala1639Val	1	0.218818		0	0		0	0		0	0		1	1.36986
809	PDIM(Phthiocerol dimycocerosate)	Mutant type	fadD22 and pks15 and ppsA and ppsC and ppsE and Rv2962c	p.Pro66Ser and p.Val333Ala and p.Asp624Glu and p.Asn1899Ser and p.Thr1463Pro and p.Trp165*	1	0.218818		1	0.310559		0	0		0	0		0	0
810	PDIM(Phthiocerol dimycocerosate)	Mutant type	fadD22 and pks15 and ppsA and Rv2953 and Rv2959c	p.Thr157Met and p.Val333Ala and p.Ala1868Glu and p.Arg388Gln and p.Glu73Asp	2	0.437637		0	0		0	0		2	5.40541		0	0
811	PDIM(Phthiocerol dimycocerosate)	Mutant type	fadD26 and fadD28 and mas and mmpL7 and pks15 and ppsA and Rv2952	p.Val451Ala and p.Thr436Ala and p.Thr2005Pro and p.Ser562Ala and p.Val333Ala and (p.Asp624Glu and p.Leu1194Arg) and p.Gly176Arg	1	0.218818		1	0.310559		0	0		0	0		0	0
812	PDIM(Phthiocerol dimycocerosate)	Mutant type	fadD26 and fadD29 and mas and pks15 and ppsA and ppsE and Rv2952 and Rv2959c	p.Ala140Thr and p.Met270Leu and p.Thr2005Pro and p.Val333Ala and (p.Asp624Glu and p.Leu1194Arg) and p.Ala102Val and p.Gly176Arg and p.Val12Leu	1	0.218818		1	0.310559		0	0		0	0		0	0
813	PDIM(Phthiocerol dimycocerosate)	Mutant type	fadD26 and pks15 and ppsA and ppsD	p.Glu14Val and p.Val333Ala and (p.Asp624Glu and p.Pro824Gln) and p.Ala1639Val	1	0.218818		1	0.310559		0	0		0	0		0	0
814	PDIM(Phthiocerol dimycocerosate)	Mutant type	fadD26 and pks15 and ppsA and ppsD and Rv2953	p.Glu14Val and p.Val333Ala and (p.Asp624Glu and p.Pro824Gln) and p.Ala1639Val and p.Ala376Val	1	0.218818		0	0		0	0		0	0		1	1.36986
815	PDIM(Phthiocerol dimycocerosate)	Mutant type	fadD28 and fadD29 and mas and mmpL7 and pks15 and ppsA and Rv2952	p.Thr436Ala and p.Arg600Gly and p.Thr2005Pro and p.Arg88Trp and p.Val333Ala and (p.Asp624Glu and p.Leu1194Arg) and p.Gly176Arg	1	0.218818		1	0.310559		0	0		0	0		0	0
816	PDIM(Phthiocerol dimycocerosate)	Mutant type	fadD28 and fadD29 and mas and papA5 and pks15 and ppsA and ppsD and Rv2952	p.Thr436Ala and p.Asp319Ala and p.Thr2005Pro and p.His106Asn and p.Val333Ala and (p.Asp624Glu and p.Leu1194Arg) and p.Ile113Val and p.Gly176Arg	1	0.218818		0	0		1	4		0	0		0	0
817	PDIM(Phthiocerol dimycocerosate)	Mutant type	fadD28 and fadD29 and mas and papA5 and pks15 and ppsA and Rv2952	p.Thr436Ala and p.Arg600Gly and p.Thr2005Pro and p.Ala146Val and p.Val333Ala and (p.Asp624Glu and p.Leu1194Arg) and p.Gly176Arg	1	0.218818		1	0.310559		0	0		0	0		0	0
818	PDIM(Phthiocerol dimycocerosate)	Mutant type	fadD28 and fadD29 and mas and pks15 and ppsA and ppsB and Rv2952	p.Thr436Ala and p.Arg600Gly and p.Thr2005Pro and p.Val333Ala and (p.Asp624Glu and p.Leu1194Arg) and p.Ala272Ser and p.Gly176Arg	1	0.218818		1	0.310559		0	0		0	0		0	0
819	PDIM(Phthiocerol dimycocerosate)	Mutant type	fadD28 and fadD29 and mas and pks15 and ppsA and Rv2949c and Rv2952	p.Thr436Ala and p.Gly550Asp and p.Thr2005Pro and p.Val333Ala and (p.Asp624Glu and p.Leu1194Arg) and p.Trp189Leu and p.Gly176Arg	1	0.218818		1	0.310559		0	0		0	0		0	0
820	PDIM(Phthiocerol dimycocerosate)	Mutant type	fadD28 and fadD29 and mas and pks15 and ppsA and Rv2952	p.Thr436Ala and p.Arg57Cys and p.Thr2005Pro and (p.Glu469Gln and p.Val333Ala) and (p.Asp624Glu and p.Leu1194Arg) and p.Gly176Arg	1	0.218818		1	0.310559		0	0		0	0		0	0
821	PDIM(Phthiocerol dimycocerosate)	Mutant type	fadD28 and fadD29 and mas and pks15 and ppsA and Rv2952	p.Thr436Ala and p.Arg600Gly and p.Thr2005Pro and p.Val333Ala and (p.Asp624Glu and p.Leu1194Arg) and p.Gly176Arg	4	0.875274		4	1.24224		0	0		0	0		0	0
822	PDIM(Phthiocerol dimycocerosate)	Mutant type	fadD28 and fadD29 and mas and pks15 and ppsA and Rv2952	p.Thr436Ala and p.Arg600Gly and p.Thr2005Pro and p.Val333Ala and (p.Asp624Glu and p.Val716Ala and p.Leu1194Arg) and p.Gly176Arg	1	0.218818		1	0.310559		0	0		0	0		0	0
823	PDIM(Phthiocerol dimycocerosate)	Mutant type	fadD28 and fadD29 and mas and pks15 and ppsA and Rv2952	p.Thr436Ala and p.Glu90Gly and p.Thr2005Pro and p.Val333Ala and (p.Asp624Glu and p.Leu1194Arg) and p.Gly176Arg	1	0.218818		1	0.310559		0	0		0	0		0	0
824	PDIM(Phthiocerol dimycocerosate)	Mutant type	fadD28 and fadD29 and mas and pks15 and ppsA and Rv2952	p.Thr436Ala and p.Thr215Pro and (p.Ala957Val and p.Thr2005Pro) and p.Val333Ala and (p.Asp624Glu and p.Leu1194Arg) and p.Gly176Arg	1	0.218818		1	0.310559		0	0		0	0		0	0
825	PDIM(Phthiocerol dimycocerosate)	Mutant type	fadD28 and fadD29 and mas and pks15 and ppsA and Rv2952 and Rv2957	p.Thr436Ala and p.Arg600Gly and p.Thr2005Pro and p.Val333Ala and (p.Asp624Glu and p.Leu1194Arg and p.Arg1835Ser) and p.Gly176Arg and p.Arg97Ser	1	0.218818		1	0.310559		0	0		0	0		0	0
826	PDIM(Phthiocerol dimycocerosate)	Mutant type	fadD28 and fadD29 and mas and pks15 and ppsA and Rv2952 and tesA	p.Thr436Ala and p.Thr215Pro and p.Thr2005Pro and p.Val333Ala and (p.Asp624Glu and p.Leu1194Arg) and p.Gly176Arg and p.Gly10Ser	2	0.437637		2	0.621118		0	0		0	0		0	0
827	PDIM(Phthiocerol dimycocerosate)	Mutant type	fadD28 and lppX and pks1 and pks15 and ppsA and ppsE and Rv2953 and Rv2959c	p.Arg571Gln and p.Thr73Ala and p.Pro1308Ala and p.Val333Ala and p.Ala1868Glu and p.Arg112Pro and p.Arg388Gln and p.Glu73Asp	2	0.437637		0	0		0	0		2	5.40541		0	0
828	PDIM(Phthiocerol dimycocerosate)	Mutant type	fadD28 and mas and mmpL7 and pks15 and ppsA and ppsB and Rv2952 and Rv2954c	p.Thr436Ala and p.Thr2005Pro and p.Ala722Thr and p.Val333Ala and (p.Asp624Glu and p.Leu1194Arg) and p.Thr835Ser and p.Gly176Arg and p.Trp202Cys	1	0.218818		1	0.310559		0	0		0	0		0	0
829	PDIM(Phthiocerol dimycocerosate)	Mutant type	fadD28 and mas and mmpL7 and pks15 and ppsA and Rv2951c and Rv2952	p.Thr436Ala and p.Thr2005Pro and p.Leu336Pro and p.Val333Ala and (p.Asp624Glu and p.Leu1194Arg) and p.Lys67Thr and p.Gly176Arg	1	0.218818		1	0.310559		0	0		0	0		0	0
830	PDIM(Phthiocerol dimycocerosate)	Mutant type	fadD28 and mas and mmpL7 and pks15 and ppsA and Rv2952	p.Thr436Ala and p.Thr2005Pro and p.Ala722Thr and p.Val333Ala and (p.Asp624Glu and p.Leu1194Arg) and p.Gly176Arg	1	0.218818		1	0.310559		0	0		0	0		0	0
831	PDIM(Phthiocerol dimycocerosate)	Mutant type	fadD28 and mas and mmpL7 and pks15 and ppsA and Rv2952	p.Thr436Ala and p.Thr2005Pro and p.Arg627Trp and p.Val333Ala and (p.Asp624Glu and p.Leu1194Arg) and p.Gly176Arg	3	0.656455		2	0.621118		0	0		0	0		1	1.36986
832	PDIM(Phthiocerol dimycocerosate)	Mutant type	fadD28 and mas and mmpL7 and pks15 and ppsA and Rv2952	p.Thr436Ala and p.Thr2005Pro and p.Asp154Glu and p.Val333Ala and (p.Asp624Glu and p.Leu1194Arg) and p.Gly176Arg	6	1.31291		4	1.24224		1	4		1	2.7027		0	0
833	PDIM(Phthiocerol dimycocerosate)	Mutant type	fadD28 and mas and mmpL7 and pks15 and ppsA and Rv2952	p.Thr436Ala and p.Thr2005Pro and p.Leu891Pro and p.Val333Ala and (p.Asp624Glu and p.Leu1194Arg) and p.Gly176Arg	1	0.218818		1	0.310559		0	0		0	0		0	0
834	PDIM(Phthiocerol dimycocerosate)	Mutant type	fadD28 and mas and mmpL7 and pks15 and ppsA and Rv2952	p.Thr436Ala and p.Thr2005Pro and p.Thr246Ile and p.Val333Ala and (p.Asp624Glu and p.Leu1194Arg) and p.Gly176Arg	2	0.437637		2	0.621118		0	0		0	0		0	0
835	PDIM(Phthiocerol dimycocerosate)	Mutant type	fadD28 and mas and mmpL7 and pks15 and ppsA and Rv2952	p.Thr436Ala and p.Thr2005Pro and p.Val890Ala and p.Val333Ala and (p.Asp624Glu and p.Leu1194Arg) and p.Gly176Arg	1	0.218818		1	0.310559		0	0		0	0		0	0
836	PDIM(Phthiocerol dimycocerosate)	Mutant type	fadD28 and mas and mmpL7 and pks15 and ppsA and Rv2952 and Rv2954c	p.Thr436Ala and p.Thr2005Pro and p.Ala722Thr and p.Val333Ala and (p.Asp624Glu and p.Leu1194Arg and p.Glu1375Lys) and p.Gly176Arg and p.Trp202Cys	1	0.218818		1	0.310559		0	0		0	0		0	0
837	PDIM(Phthiocerol dimycocerosate)	Mutant type	fadD28 and mas and papA5 and pks15 and ppsA and Rv2952	p.Thr436Ala and p.Thr2005Pro and p.Thr310Lys and (p.Gly180Glu and p.Val333Ala) and (p.Asp624Glu and p.Leu1194Arg) and p.Gly176Arg	1	0.218818		1	0.310559		0	0		0	0		0	0
838	PDIM(Phthiocerol dimycocerosate)	Mutant type	fadD28 and mas and papA5 and pks15 and ppsA and Rv2952 and Rv2956	p.Thr436Ala and p.Thr2005Pro and p.Thr160Met and p.Val333Ala and (p.Asp624Glu and p.Leu1194Arg and p.Glu1308Gly) and p.Gly176Arg and p.Ala158Val	2	0.437637		1	0.310559		0	0		0	0		1	1.36986
839	PDIM(Phthiocerol dimycocerosate)	Mutant type	fadD28 and mas and papA5 and pks15 and ppsA and Rv2952 and Rv2959c	p.Thr436Ala and p.Thr2005Pro and p.Asn93Tyr and p.Val333Ala and (p.Asp624Glu and p.Leu1194Arg) and p.Gly176Arg and p.Asp114Gly	2	0.437637		2	0.621118		0	0		0	0		0	0
840	PDIM(Phthiocerol dimycocerosate)	Mutant type	fadD28 and mas and pks1 and pks15 and ppsA and ppsC and Rv2952	p.Thr436Ala and (p.Thr1111Ser and p.Thr2005Pro) and p.Asp1463Gly and p.Val333Ala and (p.Asp624Glu and p.Leu1194Arg) and p.Arg1456Ser and p.Gly176Arg	1	0.218818		0	0		0	0		0	0		1	1.36986
841	PDIM(Phthiocerol dimycocerosate)	Mutant type	fadD28 and mas and pks1 and pks15 and ppsA and ppsC and Rv2952 and Rv2959c	p.Thr436Ala and p.Thr2005Pro and p.Trp775Arg and (p.Pro375Arg and p.Lys26Glu and p.Val333Ala) and (p.Asp624Glu and p.Leu1194Arg) and p.Gly568Glu and p.Gly176Arg and p.Pro205Thr	1	0.218818		1	0.310559		0	0		0	0		0	0
842	PDIM(Phthiocerol dimycocerosate)	Mutant type	fadD28 and mas and pks1 and pks15 and ppsA and Rv2952	p.Thr436Ala and p.Thr2005Pro and p.Ala1460Val and p.Val333Ala and (p.Asp624Glu and p.Leu1194Arg) and p.Gly176Arg	1	0.218818		1	0.310559		0	0		0	0		0	0
843	PDIM(Phthiocerol dimycocerosate)	Mutant type	fadD28 and mas and pks1 and pks15 and ppsA and Rv2952	p.Thr436Ala and p.Thr2005Pro and p.Gln603Pro and p.Val333Ala and (p.Asp624Glu and p.Leu1194Arg) and p.Gly176Arg	1	0.218818		1	0.310559		0	0		0	0		0	0
844	PDIM(Phthiocerol dimycocerosate)	Mutant type	fadD28 and mas and pks1 and pks15 and ppsA and Rv2952	p.Thr436Ala and p.Thr2005Pro and p.Gly1398Arg and p.Val333Ala and (p.Asp624Glu and p.Leu1194Arg) and p.Gly176Arg	3	0.656455		3	0.931677		0	0		0	0		0	0
845	PDIM(Phthiocerol dimycocerosate)	Mutant type	fadD28 and mas and pks1 and pks15 and ppsA and Rv2952	p.Thr436Ala and p.Thr2005Pro and p.Ile253Leu and p.Val333Ala and (p.Asp624Glu and p.Leu1194Arg) and p.Gly176Arg	1	0.218818		0	0		0	0		0	0		1	1.36986
846	PDIM(Phthiocerol dimycocerosate)	Mutant type	fadD28 and mas and pks1 and pks15 and ppsA and Rv2952	p.Thr436Ala and p.Thr2005Pro and p.Leu1320Pro and p.Val333Ala and (p.Asp624Glu and p.Leu1194Arg) and p.Gly176Arg	1	0.218818		1	0.310559		0	0		0	0		0	0
847	PDIM(Phthiocerol dimycocerosate)	Mutant type	fadD28 and mas and pks1 and pks15 and ppsA and Rv2952	p.Thr436Ala and p.Thr2005Pro and p.Leu1567Arg and p.Val333Ala and (p.Asp624Glu and p.Leu1194Arg) and p.Gly176Arg	2	0.437637		1	0.310559		0	0		0	0		1	1.36986
848	PDIM(Phthiocerol dimycocerosate)	Mutant type	fadD28 and mas and pks1 and pks15 and ppsA and Rv2952 and Rv2954c	p.Thr436Ala and p.Thr2005Pro and p.Leu1187Ile and p.Val333Ala and (p.Asp624Glu and p.Leu1194Arg) and p.Gly176Arg and p.Cys110Tyr	1	0.218818		1	0.310559		0	0		0	0		0	0
849	PDIM(Phthiocerol dimycocerosate)	Mutant type	fadD28 and mas and pks1 and pks15 and ppsA and Rv2952 and Rv2954c	p.Thr436Ala and p.Thr2005Pro and p.Pro519Ser and p.Val333Ala and (p.Asp624Glu and p.Leu1194Arg) and p.Gly176Arg and p.Met1?	1	0.218818		1	0.310559		0	0		0	0		0	0
850	PDIM(Phthiocerol dimycocerosate)	Mutant type	fadD28 and mas and pks1 and pks15 and ppsA and Rv2952 and Rv2958c	p.Thr436Ala and p.Thr2005Pro and p.Leu1559Pro and p.Val333Ala and (p.Asp624Glu and p.Glu68Gly and p.Leu1194Arg) and p.Gly176Arg and p.Val427Ile	2	0.437637		2	0.621118		0	0		0	0		0	0
851	PDIM(Phthiocerol dimycocerosate)	Mutant type	fadD28 and mas and pks1 and pks15 and ppsA and Rv2952 and tesA	p.Thr436Ala and p.Thr2005Pro and p.Gln550Pro and p.Val333Ala and (p.Asp624Glu and p.Leu1194Arg) and p.Gly176Arg and p.Pro90Thr	1	0.218818		1	0.310559		0	0		0	0		0	0
852	PDIM(Phthiocerol dimycocerosate)	Mutant type	fadD28 and mas and pks15 and ppsA and ppsB and Rv2949c and Rv2952	p.Thr436Ala and p.Thr2005Pro and p.Val333Ala and (p.Asp624Glu and p.Leu1194Arg) and p.Pro890Ser and p.Trp189Leu and p.Gly176Arg	1	0.218818		1	0.310559		0	0		0	0		0	0
853	PDIM(Phthiocerol dimycocerosate)	Mutant type	fadD28 and mas and pks15 and ppsA and ppsB and Rv2952	p.Thr436Ala and p.Thr2005Pro and p.Val333Ala and (p.Asp624Glu and p.Leu1194Arg) and p.Glu618Ala and p.Gly176Arg	1	0.218818		1	0.310559		0	0		0	0		0	0
854	PDIM(Phthiocerol dimycocerosate)	Mutant type	fadD28 and mas and pks15 and ppsA and ppsB and Rv2952 and Rv2959c	p.Thr436Ala and p.Thr2005Pro and p.Val333Ala and (p.Asp624Glu and p.Leu1194Arg) and p.Ala1514Val and p.Gly176Arg and p.Asp225Glu	1	0.218818		1	0.310559		0	0		0	0		0	0
855	PDIM(Phthiocerol dimycocerosate)	Mutant type	fadD28 and mas and pks15 and ppsA and ppsC	p.Thr436Ala and p.Thr2005Pro and p.Val333Ala and (p.Asp624Glu and p.Leu1194Arg) and p.Gly2055Val	1	0.218818		0	0		0	0		0	0		1	1.36986
856	PDIM(Phthiocerol dimycocerosate)	Mutant type	fadD28 and mas and pks15 and ppsA and ppsC and ppsD and Rv2952 and Rv2956	p.Thr436Ala and p.Thr2005Pro and (p.Asp213Gly and p.Val333Ala) and (p.Asp624Glu and p.Leu1194Arg) and p.Ala303Val and p.Lys365Glu and p.Gly176Arg and p.Asp45Ala	1	0.218818		1	0.310559		0	0		0	0		0	0
857	PDIM(Phthiocerol dimycocerosate)	Mutant type	fadD28 and mas and pks15 and ppsA and ppsC and Rv2949c and Rv2952	p.Thr436Ala and p.Thr2005Pro and p.Val333Ala and (p.Asp624Glu and p.Leu1194Arg) and p.Arg2185Gln and p.Trp189Leu and p.Gly176Arg	1	0.218818		1	0.310559		0	0		0	0		0	0
858	PDIM(Phthiocerol dimycocerosate)	Mutant type	fadD28 and mas and pks15 and ppsA and ppsC and Rv2952	(p.Thr436Ala and p.Val114Met) and p.Thr2005Pro and p.Val333Ala and (p.Asp624Glu and p.Leu1194Arg) and p.Pro493Leu and p.Gly176Arg	1	0.218818		0	0		0	0		0	0		1	1.36986
859	PDIM(Phthiocerol dimycocerosate)	Mutant type	fadD28 and mas and pks15 and ppsA and ppsC and Rv2952	p.Thr436Ala and p.Thr2005Pro and (p.Tyr166Cys and p.Val333Ala) and (p.Asp624Glu and p.Leu1194Arg) and p.Ala1046Asp and p.Gly176Arg	1	0.218818		1	0.310559		0	0		0	0		0	0
860	PDIM(Phthiocerol dimycocerosate)	Mutant type	fadD28 and mas and pks15 and ppsA and ppsC and Rv2952	p.Thr436Ala and p.Thr2005Pro and p.Val333Ala and (p.Asp624Glu and p.Leu1194Arg) and p.Ala1046Asp and p.Gly176Arg	1	0.218818		1	0.310559		0	0		0	0		0	0
861	PDIM(Phthiocerol dimycocerosate)	Mutant type	fadD28 and mas and pks15 and ppsA and ppsC and Rv2952	p.Thr436Ala and p.Thr2005Pro and p.Val333Ala and (p.Asp624Glu and p.Leu1194Arg) and p.Ile631Val and p.Gly176Arg	1	0.218818		1	0.310559		0	0		0	0		0	0
862	PDIM(Phthiocerol dimycocerosate)	Mutant type	fadD28 and mas and pks15 and ppsA and ppsC and Rv2952	p.Thr436Ala and p.Thr2005Pro and p.Val333Ala and (p.Asp624Glu and p.Leu1194Arg) and p.Thr1396Ala and p.Gly176Arg	1	0.218818		1	0.310559		0	0		0	0		0	0
863	PDIM(Phthiocerol dimycocerosate)	Mutant type	fadD28 and mas and pks15 and ppsA and ppsC and Rv2952 and Rv2959c	p.Thr436Ala and p.Thr2005Pro and p.Val333Ala and (p.Asp624Glu and p.Leu1194Arg) and p.Ser185Leu and p.Gly176Arg and p.Pro201Ser	1	0.218818		0	0		0	0		0	0		1	1.36986
864	PDIM(Phthiocerol dimycocerosate)	Mutant type	fadD28 and mas and pks15 and ppsA and ppsD and ppsE and Rv2952	p.Thr436Ala and p.Thr2005Pro and p.Val333Ala and (p.Asp624Glu and p.Leu1194Arg) and p.Thr612Ala and p.Ile375Val and p.Gly176Arg	1	0.218818		1	0.310559		0	0		0	0		0	0
865	PDIM(Phthiocerol dimycocerosate)	Mutant type	fadD28 and mas and pks15 and ppsA and ppsD and Rv2952	p.Thr436Ala and p.Thr2005Pro and (p.Asp213Gly and p.Val333Ala) and (p.Asp624Glu and p.Leu1194Arg) and p.Lys365Glu and p.Gly176Arg	2	0.437637		2	0.621118		0	0		0	0		0	0
866	PDIM(Phthiocerol dimycocerosate)	Mutant type	fadD28 and mas and pks15 and ppsA and ppsD and Rv2952	p.Thr436Ala and p.Thr2005Pro and p.Val333Ala and (p.Asp624Glu and p.Leu1194Arg) and p.Ala908Gly and p.Gly176Arg	6	1.31291		6	1.86335		0	0		0	0		0	0
867	PDIM(Phthiocerol dimycocerosate)	Mutant type	fadD28 and mas and pks15 and ppsA and ppsD and Rv2952	p.Thr436Ala and p.Thr2005Pro and p.Val333Ala and (p.Asp624Glu and p.Leu1194Arg) and p.Pro508Ser and p.Gly176Arg	1	0.218818		1	0.310559		0	0		0	0		0	0
868	PDIM(Phthiocerol dimycocerosate)	Mutant type	fadD28 and mas and pks15 and ppsA and ppsD and Rv2952	p.Thr436Ala and p.Thr2005Pro and p.Val333Ala and (p.Asp624Glu and p.Leu1194Arg) and p.Thr969Ala and p.Gly176Arg	2	0.437637		2	0.621118		0	0		0	0		0	0
869	PDIM(Phthiocerol dimycocerosate)	Mutant type	fadD28 and mas and pks15 and ppsA and ppsD and Rv2952 and Rv2954c	p.Thr436Ala and p.Thr2005Pro and p.Val333Ala and (p.Asp624Glu and p.Leu1194Arg) and p.Ala1040Pro and p.Gly176Arg and p.His14Tyr	1	0.218818		1	0.310559		0	0		0	0		0	0
870	PDIM(Phthiocerol dimycocerosate)	Mutant type	fadD28 and mas and pks15 and ppsA and ppsD and Rv2952 and Rv2954c	p.Thr436Ala and p.Thr2005Pro and p.Val333Ala and (p.Asp624Glu and p.Leu1194Arg) and p.Val1619Ile and p.Gly176Arg and p.Trp202Cys	1	0.218818		1	0.310559		0	0		0	0		0	0
871	PDIM(Phthiocerol dimycocerosate)	Mutant type	fadD28 and mas and pks15 and ppsA and ppsD and Rv2952 and Rv2962c	p.Thr436Ala and p.Thr2005Pro and p.Val333Ala and (p.Asp624Glu and p.Leu1194Arg) and p.Ala908Gly and p.Gly176Arg and p.Ser166Arg	2	0.437637		2	0.621118		0	0		0	0		0	0
872	PDIM(Phthiocerol dimycocerosate)	Mutant type	fadD28 and mas and pks15 and ppsA and ppsE and Rv2952	p.Thr436Ala and p.Thr2005Pro and (p.Asp213Gly and p.Val333Ala) and (p.Asp624Glu and p.Leu1194Arg) and p.Glu936Lys and p.Gly176Arg	1	0.218818		1	0.310559		0	0		0	0		0	0
873	PDIM(Phthiocerol dimycocerosate)	Mutant type	fadD28 and mas and pks15 and ppsA and ppsE and Rv2952	p.Thr436Ala and p.Thr2005Pro and p.Val333Ala and (p.Asp624Glu and p.Leu1194Arg) and p.Ala1165Val and p.Gly176Arg	1	0.218818		1	0.310559		0	0		0	0		0	0
874	PDIM(Phthiocerol dimycocerosate)	Mutant type	fadD28 and mas and pks15 and ppsA and ppsE and Rv2952	p.Thr436Ala and p.Thr2005Pro and p.Val333Ala and (p.Asp624Glu and p.Leu1194Arg) and p.Ala450Pro and p.Gly176Arg	1	0.218818		1	0.310559		0	0		0	0		0	0
875	PDIM(Phthiocerol dimycocerosate)	Mutant type	fadD28 and mas and pks15 and ppsA and ppsE and Rv2952	p.Thr436Ala and p.Thr2005Pro and p.Val333Ala and (p.Asp624Glu and p.Leu1194Arg) and p.Pro1108Ala and p.Gly176Arg	1	0.218818		1	0.310559		0	0		0	0		0	0
876	PDIM(Phthiocerol dimycocerosate)	Mutant type	fadD28 and mas and pks15 and ppsA and ppsE and Rv2952	p.Thr436Ala and p.Thr2005Pro and p.Val333Ala and (p.Asp624Glu and p.Leu1194Arg) and p.Val1025Ile and p.Gly176Arg	1	0.218818		1	0.310559		0	0		0	0		0	0
877	PDIM(Phthiocerol dimycocerosate)	Mutant type	fadD28 and mas and pks15 and ppsA and ppsE and Rv2952 and Rv2957	(p.Thr436Ala and p.Val3Ala) and p.Thr2005Pro and p.Val333Ala and (p.Asp624Glu and p.Leu1194Arg) and p.Tyr409Cys and p.Gly176Arg and p.Asp64Asn	1	0.218818		1	0.310559		0	0		0	0		0	0
878	PDIM(Phthiocerol dimycocerosate)	Mutant type	fadD28 and mas and pks15 and ppsA and Rv2949c and Rv2952	p.Thr436Ala and p.Thr2005Pro and p.Val333Ala and (p.Asp624Glu and p.Leu1194Arg) and p.Trp189Leu and p.Gly176Arg	3	0.656455		3	0.931677		0	0		0	0		0	0
879	PDIM(Phthiocerol dimycocerosate)	Mutant type	fadD28 and mas and pks15 and ppsA and Rv2949c and Rv2952 and Rv2955c	p.Thr436Ala and p.Thr2005Pro and p.Val333Ala and (p.Asp624Glu and p.Leu1194Arg) and p.Gln108Pro and p.Gly176Arg and p.Lys238Glu	1	0.218818		1	0.310559		0	0		0	0		0	0
880	PDIM(Phthiocerol dimycocerosate)	Mutant type	fadD28 and mas and pks15 and ppsA and Rv2952	(p.Asp351Asn and p.Thr436Ala) and p.Thr2005Pro and (p.Asp213Gly and p.Val333Ala) and (p.Asp624Glu and p.Leu1194Arg) and p.Gly176Arg	1	0.218818		1	0.310559		0	0		0	0		0	0
881	PDIM(Phthiocerol dimycocerosate)	Mutant type	fadD28 and mas and pks15 and ppsA and Rv2952	(p.Thr436Ala and p.Asp282Asn) and p.Thr2005Pro and p.Val333Ala and (p.Asp624Glu and p.Leu1194Arg) and p.Gly176Arg	1	0.218818		1	0.310559		0	0		0	0		0	0
882	PDIM(Phthiocerol dimycocerosate)	Mutant type	fadD28 and mas and pks15 and ppsA and Rv2952	(p.Thr436Ala and p.Val3Met) and p.Thr2005Pro and (p.Val405Ala and p.Val333Ala) and (p.Asp624Glu and p.Glu68Gly and p.Leu1194Arg) and p.Gly176Arg	1	0.218818		1	0.310559		0	0		0	0		0	0
883	PDIM(Phthiocerol dimycocerosate)	Mutant type	fadD28 and mas and pks15 and ppsA and Rv2952	p.Thr436Ala and (p.Ala1199Thr and p.Thr2005Pro) and p.Val333Ala and (p.Asp624Glu and p.Leu693Phe and p.Leu1194Arg) and p.Gly176Arg	1	0.218818		1	0.310559		0	0		0	0		0	0
884	PDIM(Phthiocerol dimycocerosate)	Mutant type	fadD28 and mas and pks15 and ppsA and Rv2952	p.Thr436Ala and (p.Pro909Thr and p.Thr1111Ser and p.Thr2005Pro) and p.Val333Ala and (p.Asp624Glu and p.Leu1194Arg) and p.Gly176Arg	1	0.218818		1	0.310559		0	0		0	0		0	0
885	PDIM(Phthiocerol dimycocerosate)	Mutant type	fadD28 and mas and pks15 and ppsA and Rv2952	p.Thr436Ala and (p.Thr1433Ala and p.Thr2005Pro) and (p.Asp85Gly and p.Val333Ala) and (p.Asp624Glu and p.Leu1194Arg) and p.Gly176Arg	2	0.437637		2	0.621118		0	0		0	0		0	0
886	PDIM(Phthiocerol dimycocerosate)	Mutant type	fadD28 and mas and pks15 and ppsA and Rv2952	p.Thr436Ala and (p.Tyr1548His and p.His1883Tyr and p.Thr2005Pro) and p.Val333Ala and (p.Asp624Glu and p.Leu1194Arg) and p.Gly176Arg	4	0.875274		4	1.24224		0	0		0	0		0	0
887	PDIM(Phthiocerol dimycocerosate)	Mutant type	fadD28 and mas and pks15 and ppsA and Rv2952	p.Thr436Ala and p.Thr2005Pro and (p.Ala110Val and p.Val333Ala) and (p.Asp624Glu and p.Leu1194Arg) and p.Gly176Arg	1	0.218818		0	0		0	0		0	0		1	1.36986
888	PDIM(Phthiocerol dimycocerosate)	Mutant type	fadD28 and mas and pks15 and ppsA and Rv2952	p.Thr436Ala and p.Thr2005Pro and (p.Arg425Gly and p.Val333Ala) and (p.Asp624Glu and p.Leu1194Arg) and p.Gly176Arg	3	0.656455		3	0.931677		0	0		0	0		0	0
889	PDIM(Phthiocerol dimycocerosate)	Mutant type	fadD28 and mas and pks15 and ppsA and Rv2952	p.Thr436Ala and p.Thr2005Pro and (p.Arg76His and p.Val333Ala) and (p.Asp624Glu and p.Leu1194Arg) and p.Gly176Arg	8	1.75055		8	2.48447		0	0		0	0		0	0
890	PDIM(Phthiocerol dimycocerosate)	Mutant type	fadD28 and mas and pks15 and ppsA and Rv2952	p.Thr436Ala and p.Thr2005Pro and (p.Asn462His and p.Val333Ala) and (p.Asp624Glu and p.Leu1194Arg) and p.Gly176Arg	1	0.218818		1	0.310559		0	0		0	0		0	0
891	PDIM(Phthiocerol dimycocerosate)	Mutant type	fadD28 and mas and pks15 and ppsA and Rv2952	p.Thr436Ala and p.Thr2005Pro and (p.Asp213Gly and p.Val333Ala) and (p.Asp624Glu and p.Leu1194Arg and p.Val1729Ala) and p.Gly176Arg	1	0.218818		1	0.310559		0	0		0	0		0	0
892	PDIM(Phthiocerol dimycocerosate)	Mutant type	fadD28 and mas and pks15 and ppsA and Rv2952	p.Thr436Ala and p.Thr2005Pro and (p.Asp213Gly and p.Val333Ala) and (p.Asp624Glu and p.Leu1194Arg) and p.Gly176Arg	1	0.218818		1	0.310559		0	0		0	0		0	0
893	PDIM(Phthiocerol dimycocerosate)	Mutant type	fadD28 and mas and pks15 and ppsA and Rv2952	p.Thr436Ala and p.Thr2005Pro and (p.Glu469Gln and p.Val333Ala) and (p.Asp624Glu and p.Leu1194Arg) and p.Gly176Arg	2	0.437637		2	0.621118		0	0		0	0		0	0
894	PDIM(Phthiocerol dimycocerosate)	Mutant type	fadD28 and mas and pks15 and ppsA and Rv2952	p.Thr436Ala and p.Thr2005Pro and (p.Gly276Arg and p.Val333Ala) and (p.Asp624Glu and p.Leu1194Arg) and p.Gly176Arg	1	0.218818		1	0.310559		0	0		0	0		0	0
895	PDIM(Phthiocerol dimycocerosate)	Mutant type	fadD28 and mas and pks15 and ppsA and Rv2952	p.Thr436Ala and p.Thr2005Pro and (p.Leu417Ser and p.Val333Ala) and (p.Asp624Glu and p.Leu1194Arg) and p.Gly176Arg	2	0.437637		2	0.621118		0	0		0	0		0	0
896	PDIM(Phthiocerol dimycocerosate)	Mutant type	fadD28 and mas and pks15 and ppsA and Rv2952	p.Thr436Ala and p.Thr2005Pro and (p.Pro448Arg and p.Val333Ala) and (p.Asp624Glu and p.Glu68Gly and p.Leu1194Arg) and p.Gly176Arg	1	0.218818		1	0.310559		0	0		0	0		0	0
897	PDIM(Phthiocerol dimycocerosate)	Mutant type	fadD28 and mas and pks15 and ppsA and Rv2952	p.Thr436Ala and p.Thr2005Pro and (p.Thr320Ile and p.Val333Ala) and (p.Asp624Glu and p.Leu1194Arg) and p.Gly176Arg	2	0.437637		2	0.621118		0	0		0	0		0	0
898	PDIM(Phthiocerol dimycocerosate)	Mutant type	fadD28 and mas and pks15 and ppsA and Rv2952	p.Thr436Ala and p.Thr2005Pro and (p.Trp145Arg and p.Val333Ala) and (p.Asp624Glu and p.Leu1194Arg) and p.Gly176Arg	1	0.218818		1	0.310559		0	0		0	0		0	0
899	PDIM(Phthiocerol dimycocerosate)	Mutant type	fadD28 and mas and pks15 and ppsA and Rv2952	p.Thr436Ala and p.Thr2005Pro and (p.Val243Gly and p.Val333Ala) and (p.Asp624Glu and p.Val862Ile and p.Leu1194Arg) and p.Gly176Arg	1	0.218818		1	0.310559		0	0		0	0		0	0
900	PDIM(Phthiocerol dimycocerosate)	Mutant type	fadD28 and mas and pks15 and ppsA and Rv2952	p.Thr436Ala and p.Thr2005Pro and (p.Val405Ala and p.Val333Ala) and (p.Asp624Glu and p.Glu68Gly and p.Leu1194Arg) and p.Gly176Arg	1	0.218818		1	0.310559		0	0		0	0		0	0
901	PDIM(Phthiocerol dimycocerosate)	Mutant type	fadD28 and mas and pks15 and ppsA and Rv2952	p.Thr436Ala and p.Thr2005Pro and (p.Val51Met and p.Val333Ala) and (p.Asp624Glu and p.Glu68Gly and p.Leu1194Arg) and p.Gly176Arg	1	0.218818		1	0.310559		0	0		0	0		0	0
902	PDIM(Phthiocerol dimycocerosate)	Mutant type	fadD28 and mas and pks15 and ppsA and Rv2952	p.Thr436Ala and p.Thr2005Pro and p.Val333Ala and (p.Asp624Glu and p.Glu68Gly and p.Leu1194Arg) and p.Gly176Arg	6	1.31291		6	1.86335		0	0		0	0		0	0
903	PDIM(Phthiocerol dimycocerosate)	Mutant type	fadD28 and mas and pks15 and ppsA and Rv2952	p.Thr436Ala and p.Thr2005Pro and p.Val333Ala and (p.Asp624Glu and p.Leu1194Arg and p.Glu1308Asp) and p.Gly176Arg	1	0.218818		0	0		0	0		0	0		1	1.36986
904	PDIM(Phthiocerol dimycocerosate)	Mutant type	fadD28 and mas and pks15 and ppsA and Rv2952	p.Thr436Ala and p.Thr2005Pro and p.Val333Ala and (p.Asp624Glu and p.Leu1194Arg) and p.Gly176Arg	68	14.8796		60	18.6335		2	8		1	2.7027		5	6.84932
905	PDIM(Phthiocerol dimycocerosate)	Mutant type	fadD28 and mas and pks15 and ppsA and Rv2952	p.Thr436Ala and p.Thr2005Pro and p.Val333Ala and (p.Asp624Glu and p.Ser1107Thr and p.Leu1194Arg) and p.Gly176Arg	1	0.218818		0	0		0	0		1	2.7027		0	0
906	PDIM(Phthiocerol dimycocerosate)	Mutant type	fadD28 and mas and pks15 and ppsA and Rv2952 and Rv2953	p.Thr436Ala and p.Thr2005Pro and p.Val333Ala and (p.Asp624Glu and p.Leu1194Arg) and p.Gly176Arg and p.Gly40Ser	1	0.218818		1	0.310559		0	0		0	0		0	0
907	PDIM(Phthiocerol dimycocerosate)	Mutant type	fadD28 and mas and pks15 and ppsA and Rv2952 and Rv2954c	p.Thr436Ala and p.Thr2005Pro and p.Val333Ala and (p.Asp624Glu and p.Leu1194Arg) and p.Gly176Arg and p.Ala100Glu	1	0.218818		1	0.310559		0	0		0	0		0	0
908	PDIM(Phthiocerol dimycocerosate)	Mutant type	fadD28 and mas and pks15 and ppsA and Rv2952 and Rv2954c	p.Thr436Ala and p.Thr2005Pro and p.Val333Ala and (p.Asp624Glu and p.Leu1194Arg) and p.Gly176Arg and p.His14Tyr	1	0.218818		1	0.310559		0	0		0	0		0	0
909	PDIM(Phthiocerol dimycocerosate)	Mutant type	fadD28 and mas and pks15 and ppsA and Rv2952 and Rv2954c	p.Thr436Ala and p.Thr2005Pro and p.Val333Ala and (p.Asp624Glu and p.Leu1194Arg) and p.Gly176Arg and p.His23Pro	1	0.218818		1	0.310559		0	0		0	0		0	0
910	PDIM(Phthiocerol dimycocerosate)	Mutant type	fadD28 and mas and pks15 and ppsA and Rv2952 and Rv2954c	p.Thr436Ala and p.Thr2005Pro and p.Val333Ala and (p.Asp624Glu and p.Leu1194Arg) and p.Gly176Arg and p.Met1?	2	0.437637		1	0.310559		0	0		1	2.7027		0	0
911	PDIM(Phthiocerol dimycocerosate)	Mutant type	fadD28 and mas and pks15 and ppsA and Rv2952 and Rv2954c	p.Thr436Ala and p.Thr2005Pro and p.Val333Ala and (p.Asp624Glu and p.Leu1194Arg) and p.Gly176Arg and p.Trp202Cys	4	0.875274		3	0.931677		1	4		0	0		0	0
912	PDIM(Phthiocerol dimycocerosate)	Mutant type	fadD28 and mas and pks15 and ppsA and Rv2952 and Rv2954c and Rv2956	p.Thr436Ala and p.Thr2005Pro and p.Val333Ala and (p.Asp624Glu and p.Leu1194Arg) and p.Gly176Arg and p.Met1? and p.Gly109Val	2	0.437637		2	0.621118		0	0		0	0		0	0
913	PDIM(Phthiocerol dimycocerosate)	Mutant type	fadD28 and mas and pks15 and ppsA and Rv2952 and Rv2955c	p.Thr436Ala and p.Thr2005Pro and (p.Glu469Gln and p.Val333Ala) and (p.Asp624Glu and p.Leu1194Arg) and p.Gly176Arg and p.Tyr294*	1	0.218818		0	0		0	0		1	2.7027		0	0
914	PDIM(Phthiocerol dimycocerosate)	Mutant type	fadD28 and mas and pks15 and ppsA and Rv2952 and Rv2956	(p.Thr436Ala and p.Gly205Glu) and p.Thr2005Pro and p.Val333Ala and (p.Asp624Glu and p.Leu1194Arg) and p.Gly176Arg and p.Leu216Ser	1	0.218818		1	0.310559		0	0		0	0		0	0
915	PDIM(Phthiocerol dimycocerosate)	Mutant type	fadD28 and mas and pks15 and ppsA and Rv2952 and Rv2956	p.Thr436Ala and p.Thr2005Pro and p.Val333Ala and (p.Asp624Glu and p.Leu1194Arg) and p.Gly176Arg and p.Ser115Ile	1	0.218818		1	0.310559		0	0		0	0		0	0
916	PDIM(Phthiocerol dimycocerosate)	Mutant type	fadD28 and mas and pks15 and ppsA and Rv2952 and Rv2956	p.Thr436Ala and p.Thr2005Pro and p.Val333Ala and (p.Asp624Glu and p.Leu1194Arg) and p.Gly176Arg and p.Thr215Lys	1	0.218818		0	0		0	0		0	0		1	1.36986
917	PDIM(Phthiocerol dimycocerosate)	Mutant type	fadD28 and mas and pks15 and ppsA and Rv2952 and Rv2956 and Rv2957 and tesA	p.Thr436Ala and p.Thr2005Pro and p.Val333Ala and (p.Asp624Glu and p.Leu1194Arg) and p.Gly176Arg and p.Pro149Ser and p.Tyr173Cys and p.Lys253Thr	2	0.437637		2	0.621118		0	0		0	0		0	0
918	PDIM(Phthiocerol dimycocerosate)	Mutant type	fadD28 and mas and pks15 and ppsA and Rv2952 and Rv2957	p.Thr436Ala and p.Thr2005Pro and p.Val333Ala and (p.Asp624Glu and p.Leu1194Arg) and p.Gly176Arg and p.Cys200*	2	0.437637		2	0.621118		0	0		0	0		0	0
919	PDIM(Phthiocerol dimycocerosate)	Mutant type	fadD28 and mas and pks15 and ppsA and Rv2952 and Rv2957	p.Thr436Ala and p.Thr2005Pro and p.Val333Ala and (p.Asp624Glu and p.Leu1194Arg) and p.Gly176Arg and p.Val229Ala	1	0.218818		0	0		0	0		0	0		1	1.36986
920	PDIM(Phthiocerol dimycocerosate)	Mutant type	fadD28 and mas and pks15 and ppsA and Rv2952 and Rv2958c	p.Thr436Ala and p.Thr2005Pro and p.Val333Ala and (p.Asp624Glu and p.Leu1194Arg) and p.Gly176Arg and p.Gln341Arg	2	0.437637		2	0.621118		0	0		0	0		0	0
921	PDIM(Phthiocerol dimycocerosate)	Mutant type	fadD28 and mas and pks15 and ppsA and Rv2952 and Rv2959c	p.Thr436Ala and p.Thr2005Pro and p.Val333Ala and (p.Asp624Glu and p.Leu1194Arg) and p.Gly176Arg and p.Asp114Gly	1	0.218818		1	0.310559		0	0		0	0		0	0
922	PDIM(Phthiocerol dimycocerosate)	Mutant type	fadD28 and mas and pks15 and ppsA and Rv2952 and Rv2962c	p.Thr436Ala and p.Thr2005Pro and p.Val333Ala and (p.Asp624Glu and p.Leu1194Arg) and p.Gly176Arg and p.Arg387Gln	2	0.437637		2	0.621118		0	0		0	0		0	0
923	PDIM(Phthiocerol dimycocerosate)	Mutant type	fadD28 and mas and pks15 and ppsA and Rv2952 and Rv2962c	p.Thr436Ala and p.Thr2005Pro and p.Val333Ala and (p.Asp624Glu and p.Leu1194Arg) and p.Gly176Arg and p.Val189Gly	3	0.656455		2	0.621118		0	0		0	0		1	1.36986
924	PDIM(Phthiocerol dimycocerosate)	Mutant type	fadD28 and mas and ppsA and ppsE and Rv2952	p.Thr436Ala and p.Thr2005Pro and (p.Asp624Glu and p.Glu68Gly and p.Leu1194Arg) and p.Val191Met and p.Gly176Arg	1	0.218818		1	0.310559		0	0		0	0		0	0
925	PDIM(Phthiocerol dimycocerosate)	Mutant type	fadD28 and pks15 and ppsA and ppsD	p.Asp282Asn and p.Val333Ala and p.Asp624Glu and p.Ala1639Val	1	0.218818		0	0		0	0		0	0		1	1.36986
926	PDIM(Phthiocerol dimycocerosate)	Mutant type	fadD29 and mas and mmpL7 and pks15 and ppsA and Rv2951c and Rv2952 and Rv2959c	p.Gln392* and p.Thr2005Pro and p.Arg185His and p.Val333Ala and (p.Asp624Glu and p.Leu1194Arg) and p.Ile68Val and p.Gly176Arg and p.Ile146Met	1	0.218818		1	0.310559		0	0		0	0		0	0
927	PDIM(Phthiocerol dimycocerosate)	Mutant type	fadD29 and mas and mmpL7 and pks15 and ppsA and Rv2952 and Rv2957 and Rv2959c	p.Met270Leu and p.Thr2005Pro and p.Asp248Ala and p.Val333Ala and (p.Asp624Glu and p.Val1034Leu and p.Leu1194Arg) and p.Gly176Arg and p.Ser225Arg and p.Val12Leu	1	0.218818		1	0.310559		0	0		0	0		0	0
928	PDIM(Phthiocerol dimycocerosate)	Mutant type	fadD29 and mas and mmpL7 and pks15 and ppsA and Rv2952 and Rv2959c	p.Gln392* and p.Thr2005Pro and p.Arg185His and p.Val333Ala and (p.Asp624Glu and p.Leu1194Arg) and p.Gly176Arg and p.Ile146Met	2	0.437637		1	0.310559		1	4		0	0		0	0
929	PDIM(Phthiocerol dimycocerosate)	Mutant type	fadD29 and mas and pks1 and pks15 and ppsA and Rv2952	p.Met270Leu and p.Thr2005Pro and (p.Val516Met and p.Gly1398Arg) and p.Val333Ala and (p.Asp624Glu and p.Ala651Thr and p.Leu1194Arg) and p.Gly176Arg	1	0.218818		0	0		0	0		0	0		1	1.36986
930	PDIM(Phthiocerol dimycocerosate)	Mutant type	fadD29 and mas and pks1 and pks15 and ppsA and Rv2952	p.Met270Leu and p.Thr2005Pro and p.Gly1398Arg and p.Val333Ala and (p.Asp624Glu and p.Leu1194Arg) and p.Gly176Arg	1	0.218818		1	0.310559		0	0		0	0		0	0
931	PDIM(Phthiocerol dimycocerosate)	Mutant type	fadD29 and mas and pks15 and ppsA and ppsB and ppsC and Rv2952	p.Met270Leu and p.Thr2005Pro and p.Val333Ala and (p.Asp624Glu and p.Leu1194Arg) and p.Val657Met and p.Glu1634Gln and p.Gly176Arg	1	0.218818		1	0.310559		0	0		0	0		0	0
932	PDIM(Phthiocerol dimycocerosate)	Mutant type	fadD29 and mas and pks15 and ppsA and ppsD and Rv2952 and Rv2959c	p.Met270Leu and (p.Phe1587Cys and p.Thr2005Pro) and p.Val333Ala and (p.Asp624Glu and p.Leu1194Arg) and p.Val1324Ala and p.Gly176Arg and p.Val12Leu	1	0.218818		0	0		0	0		0	0		1	1.36986
933	PDIM(Phthiocerol dimycocerosate)	Mutant type	fadD29 and mas and pks15 and ppsA and ppsE and Rv2952 and Rv2959c	p.Met270Leu and p.Thr2005Pro and p.Val333Ala and (p.Asp624Glu and p.Leu1194Arg) and p.Asp703Asn and p.Gly176Arg and p.Val12Leu	1	0.218818		1	0.310559		0	0		0	0		0	0
934	PDIM(Phthiocerol dimycocerosate)	Mutant type	fadD29 and mas and pks15 and ppsA and Rv2952	p.Ala337Thr and p.Thr2005Pro and p.Val333Ala and (p.Asp624Glu and p.Leu1194Arg) and (p.Gly176Arg and p.Asp270Gly)	1	0.218818		1	0.310559		0	0		0	0		0	0
935	PDIM(Phthiocerol dimycocerosate)	Mutant type	fadD29 and mas and pks15 and ppsA and Rv2952	p.Met270Leu and p.Thr2005Pro and (p.Pro360Leu and p.Val333Ala) and (p.Asp624Glu and p.Leu1194Arg) and p.Gly176Arg	1	0.218818		1	0.310559		0	0		0	0		0	0
936	PDIM(Phthiocerol dimycocerosate)	Mutant type	fadD29 and mas and pks15 and ppsA and Rv2952	p.Met270Leu and p.Thr2005Pro and p.Val333Ala and (p.Asp624Glu and p.Leu1194Arg) and p.Gly176Arg	7	1.53173		6	1.86335		1	4		0	0		0	0
937	PDIM(Phthiocerol dimycocerosate)	Mutant type	fadD29 and mas and pks15 and ppsA and Rv2952 and Rv2957 and Rv2959c	p.Thr537Ser and p.Thr2005Pro and p.Val333Ala and (p.Asp624Glu and p.Leu1194Arg) and p.Gly176Arg and p.Gln3His and p.Ile146Met	2	0.437637		0	0		2	8		0	0		0	0
938	PDIM(Phthiocerol dimycocerosate)	Mutant type	fadD29 and mas and pks15 and ppsA and Rv2952 and Rv2958c	p.Asp68Gly and p.Thr2005Pro and p.Val333Ala and (p.Asp624Glu and p.Leu1194Arg) and p.Gly176Arg and p.Asp358Asn	1	0.218818		1	0.310559		0	0		0	0		0	0
939	PDIM(Phthiocerol dimycocerosate)	Mutant type	fadD29 and mas and pks15 and ppsA and Rv2952 and Rv2959c	p.Met270Leu and p.Thr2005Pro and p.Val333Ala and (p.Asp624Glu and p.Leu1194Arg) and p.Gly176Arg and p.Val12Leu	5	1.09409		5	1.5528		0	0		0	0		0	0
940	PDIM(Phthiocerol dimycocerosate)	Mutant type	fadD29 and mas and pks15 and ppsA and Rv2952 and Rv2959c	p.Trp253Ser and p.Thr2005Pro and p.Val333Ala and (p.Asp624Glu and p.Leu1194Arg) and p.Gly176Arg and p.Ile146Met	2	0.437637		0	0		2	8		0	0		0	0
941	PDIM(Phthiocerol dimycocerosate)	Mutant type	fadD29 and mas and pks15 and ppsA and Rv2952 and Rv2959c	p.Trp253Ser and p.Thr2005Pro and p.Val333Ala and (p.Gly428Ser and p.Asp624Glu and p.Leu1194Arg) and p.Gly176Arg and p.Ile146Met	6	1.31291		3	0.931677		2	8		0	0		1	1.36986
942	PDIM(Phthiocerol dimycocerosate)	Mutant type	mas and pks1 and pks15 and ppsA and ppsD	p.Gly1119Ser and p.Ser316* and p.Val333Ala and p.Asp624Glu and p.Ala1639Val	1	0.218818		0	0		0	0		0	0		1	1.36986
943	PDIM(Phthiocerol dimycocerosate)	Mutant type	mas and pks1 and pks15 and ppsA and Rv2952 and Rv2956	p.Thr2005Pro and p.Asp458Gly and p.Val333Ala and (p.Asp624Glu and p.Leu1194Arg) and p.Gly176Arg and p.Val117Phe	1	0.218818		0	0		1	4		0	0		0	0
944	PDIM(Phthiocerol dimycocerosate)	Mutant type	mas and pks1 and pks15 and ppsA and Rv2952 and Rv2958c	p.Thr2005Pro and p.Asp1074Tyr and p.Val333Ala and (p.Asp624Glu and p.Leu1194Arg) and p.Gly176Arg and p.Asp358Asn	1	0.218818		1	0.310559		0	0		0	0		0	0
945	PDIM(Phthiocerol dimycocerosate)	Mutant type	mas and pks15 and ppsA and ppsB and ppsD and ppsE	p.Gly900Arg and p.Val333Ala and p.Asp624Glu and p.Asp322Asn and p.Ala1639Val and p.Gly49Ser	1	0.218818		0	0		0	0		0	0		1	1.36986
946	PDIM(Phthiocerol dimycocerosate)	Mutant type	mas and pks15 and ppsA and ppsB and Rv2952 and Rv2958c	p.Thr2005Pro and p.Val333Ala and (p.Asp624Glu and p.Leu1194Arg) and p.Pro894Ser and p.Gly176Arg and p.Pro256Leu	1	0.218818		0	0		0	0		0	0		1	1.36986
947	PDIM(Phthiocerol dimycocerosate)	Mutant type	mas and pks15 and ppsA and ppsC and ppsD	p.Val1442Phe and p.Val333Ala and p.Asp624Glu and p.Gly671Arg and p.Ala1639Val	1	0.218818		0	0		0	0		0	0		1	1.36986
948	PDIM(Phthiocerol dimycocerosate)	Mutant type	mas and pks15 and ppsA and ppsC and Rv2952 and Rv2955c and Rv2958c	p.Thr2005Pro and p.Val333Ala and (p.Asp624Glu and p.Leu1194Arg) and p.Glu1241Lys and p.Gly176Arg and p.Ile284Met and p.Asp358Asn	1	0.218818		1	0.310559		0	0		0	0		0	0
949	PDIM(Phthiocerol dimycocerosate)	Mutant type	mas and pks15 and ppsA and ppsD	p.Gly1119Ser and p.Val333Ala and p.Asp624Glu and p.Ala1639Val	1	0.218818		0	0		0	0		0	0		1	1.36986
950	PDIM(Phthiocerol dimycocerosate)	Mutant type	mas and pks15 and ppsA and ppsD	p.Ile1449Val and p.Val333Ala and p.Asp624Glu and p.Ala1639Val	1	0.218818		1	0.310559		0	0		0	0		0	0
951	PDIM(Phthiocerol dimycocerosate)	Mutant type	mas and pks15 and ppsA and ppsD and ppsE and Rv2949c and Rv2952	p.Thr2005Pro and (p.Arg259Trp and p.Val333Ala) and (p.Asp624Glu and p.Leu1194Arg) and p.Ile1508Leu and p.Thr935Asn and p.Asp37Gly and p.Gly176Arg	1	0.218818		1	0.310559		0	0		0	0		0	0
952	PDIM(Phthiocerol dimycocerosate)	Mutant type	mas and pks15 and ppsA and ppsD and Rv2952 and Rv2957 and Rv2958c and Rv2959c	p.Thr2005Pro and p.Val333Ala and (p.Asp624Glu and p.Leu1194Arg) and p.Gln59Lys and p.Gly176Arg and p.Asp52Asn and p.Thr223Ala and p.Ile146Met	1	0.218818		0	0		0	0		0	0		1	1.36986
953	PDIM(Phthiocerol dimycocerosate)	Mutant type	mas and pks15 and ppsA and ppsD and Rv2952 and Rv2959c	p.Thr2005Pro and p.Val333Ala and (p.Ile470Leu and p.Asp624Glu and p.Leu1194Arg) and p.Thr909Ile and p.Gly176Arg and p.Ile146Met	1	0.218818		0	0		1	4		0	0		0	0
954	PDIM(Phthiocerol dimycocerosate)	Mutant type	mas and pks15 and ppsA and ppsD and Rv2953 and Rv2959c	p.Ala1546Asp and p.Val333Ala and p.Ala1868Glu and p.Glu1529Ala and p.Arg388Gln and p.Glu73Asp	1	0.218818		0	0		0	0		1	2.7027		0	0
955	PDIM(Phthiocerol dimycocerosate)	Mutant type	mas and pks15 and ppsA and ppsD and Rv2956	p.Gly1119Ser and p.Val333Ala and p.Asp624Glu and p.Ala1639Val and p.Ala60Thr	4	0.875274		1	0.310559		0	0		0	0		3	4.10959
956	PDIM(Phthiocerol dimycocerosate)	Mutant type	mas and pks15 and ppsA and ppsE and Rv2952 and Rv2958c and Rv2959c and Rv2962c	p.Thr2005Pro and p.Val333Ala and (p.Ser539Asn and p.Asp624Glu and p.Val1101Ala and p.Leu1194Arg) and p.Asp605Gly and p.Gly176Arg and p.Asp358Asn and p.Ile142Met and p.Pro207Thr	1	0.218818		1	0.310559		0	0		0	0		0	0
957	PDIM(Phthiocerol dimycocerosate)	Mutant type	mas and pks15 and ppsA and ppsE and Rv2959c	(p.Leu37Val and p.Arg1349Trp) and p.Val333Ala and p.Asp624Glu and p.Ile3Val and p.Trp69*	1	0.218818		0	0		0	0		0	0		1	1.36986
958	PDIM(Phthiocerol dimycocerosate)	Mutant type	mas and pks15 and ppsA and Rv2952	p.Thr2005Pro and p.Val333Ala and (p.Asp624Glu and p.Leu1194Arg) and p.Gly176Arg	7	1.53173		4	1.24224		2	8		1	2.7027		0	0
959	PDIM(Phthiocerol dimycocerosate)	Mutant type	mas and pks15 and ppsA and Rv2952 and Rv2957	p.Gly168Ser and p.Val333Ala and p.Asp624Glu and p.Tyr177Cys and p.Asp100Asn	1	0.218818		1	0.310559		0	0		0	0		0	0
960	PDIM(Phthiocerol dimycocerosate)	Mutant type	mas and pks15 and ppsA and Rv2952 and Rv2957 and Rv2958c and Rv2959c and Rv2962c	p.Thr2005Pro and p.Val333Ala and (p.Ser539Asn and p.Asp624Glu and p.Leu1194Arg) and p.Gly176Arg and p.Met211Val and p.Asp358Asn and p.Ile142Met and p.Pro207Thr	1	0.218818		1	0.310559		0	0		0	0		0	0
961	PDIM(Phthiocerol dimycocerosate)	Mutant type	mas and pks15 and ppsA and Rv2952 and Rv2957 and Rv2959c	p.Thr2005Pro and p.Val333Ala and (p.Asp624Glu and p.Leu1194Arg) and p.Gly176Arg and p.Gln3His and p.Ile146Met	2	0.437637		1	0.310559		1	4		0	0		0	0
962	PDIM(Phthiocerol dimycocerosate)	Mutant type	mas and pks15 and ppsA and Rv2952 and Rv2958c	p.Thr2005Pro and p.Val333Ala and (p.Asp624Glu and p.Leu1194Arg) and p.Gly176Arg and (p.Asp358Asn and p.Ser394Gly)	1	0.218818		1	0.310559		0	0		0	0		0	0
963	PDIM(Phthiocerol dimycocerosate)	Mutant type	mas and pks15 and ppsA and Rv2952 and Rv2958c	p.Thr2005Pro and p.Val333Ala and (p.Asp624Glu and p.Leu1194Arg) and p.Gly176Arg and p.Asp358Asn	4	0.875274		3	0.931677		1	4		0	0		0	0
964	PDIM(Phthiocerol dimycocerosate)	Mutant type	mas and pks15 and ppsA and Rv2952 and Rv2958c and Rv2959c and Rv2962c	p.Thr2005Pro and p.Val333Ala and (p.Ser539Asn and p.Asp624Glu and p.Leu1194Arg) and p.Gly176Arg and p.Asp358Asn and p.Ile142Met and p.Pro207Thr	8	1.75055		8	2.48447		0	0		0	0		0	0
965	PDIM(Phthiocerol dimycocerosate)	Mutant type	mas and pks15 and ppsA and Rv2952 and Rv2958c and Rv2959c and Rv2962c and tesA	p.Thr2005Pro and p.Val333Ala and (p.Ser539Asn and p.Asp624Glu and p.Leu1194Arg) and p.Gly176Arg and p.Asp358Asn and p.Ile142Met and p.Pro207Thr and p.Asp19Glu	1	0.218818		1	0.310559		0	0		0	0		0	0
966	PDIM(Phthiocerol dimycocerosate)	Mutant type	mas and pks15 and ppsA and Rv2952 and Rv2958c and Rv2962c	p.Thr2005Pro and p.Val333Ala and (p.Asp624Glu and p.Leu1194Arg) and p.Gly176Arg and p.Asp358Asn and p.Arg71His	8	1.75055		7	2.17391		0	0		0	0		1	1.36986
967	PDIM(Phthiocerol dimycocerosate)	Mutant type	mas and pks15 and ppsA and Rv2952 and Rv2959c	(p.Leu1896Met and p.Thr2005Pro) and p.Val333Ala and (p.Asp624Glu and p.Leu1194Arg) and p.Gly176Arg and p.Ile146Met	1	0.218818		0	0		1	4		0	0		0	0
968	PDIM(Phthiocerol dimycocerosate)	Mutant type	mas and pks15 and ppsA and Rv2952 and Rv2959c	p.Thr2005Pro and p.Val333Ala and (p.Asp624Glu and p.Leu1194Arg) and p.Gly176Arg and p.Ile146Met	3	0.656455		2	0.621118		1	4		0	0		0	0
969	PDIM(Phthiocerol dimycocerosate)	Mutant type	mas and pks15 and ppsA and Rv2952 and Rv2959c	p.Thr2005Pro and p.Val333Ala and (p.Thr449Ile and p.Asp624Glu and p.Leu1194Arg) and p.Gly176Arg and p.Ile146Met	2	0.437637		2	0.621118		0	0		0	0		0	0
970	PDIM(Phthiocerol dimycocerosate)	Mutant type	mas and pks15 and ppsA and Rv2953 and Rv2959c	p.Val5Gly and p.Val333Ala and p.Ala1868Glu and p.Arg388Gln and p.Glu73Asp	1	0.218818		0	0		0	0		1	2.7027		0	0
971	PDIM(Phthiocerol dimycocerosate)	Mutant type	mmpL7 and pks15 and ppsA and ppsB and ppsD	p.Pro463Leu and p.Val333Ala and (p.Asp624Glu and p.Val862Ile) and p.Gln641Arg and p.Lys1821Arg	1	0.218818		0	0		0	0		0	0		1	1.36986
972	PDIM(Phthiocerol dimycocerosate)	Mutant type	mmpL7 and pks15 and ppsA and ppsD	p.Ser861Phe and p.Val333Ala and p.Asp624Glu and p.Ala1639Val	1	0.218818		0	0		0	0		0	0		1	1.36986
973	PDIM(Phthiocerol dimycocerosate)	Mutant type	mmpL7 and pks15 and ppsA and Rv2953 and Rv2954c and Rv2959c	p.Leu818Val and p.Val333Ala and p.Ala1868Glu and p.Arg388Gln and p.Leu21Phe and p.Glu73Asp	1	0.218818		0	0		0	0		1	2.7027		0	0
974	PDIM(Phthiocerol dimycocerosate)	Mutant type	pks1 and pks15 and ppsA	p.Lys1212Glu and p.Val333Ala and (p.Asp624Glu and p.Pro150Ser)	3	0.656455		0	0		0	0		0	0		3	4.10959
975	PDIM(Phthiocerol dimycocerosate)	Mutant type	pks1 and pks15 and ppsA and ppsB	p.Glu658Asp and p.Val333Ala and p.Asp624Glu and p.His551Leu	1	0.218818		0	0		0	0		0	0		1	1.36986
976	PDIM(Phthiocerol dimycocerosate)	Mutant type	pks1 and pks15 and ppsA and ppsD and Rv2949c	p.Pro432Ser and p.Val333Ala and (p.Asp624Glu and p.Ala80Thr) and p.Ala1639Val and p.Thr27Ala	1	0.218818		0	0		0	0		0	0		1	1.36986
977	PDIM(Phthiocerol dimycocerosate)	Mutant type	pks1 and pks15 and ppsA and ppsD and Rv2953 and Rv2959c	p.Tyr543Cys and p.Val333Ala and p.Ala1868Glu and p.Pro563His and p.Arg388Gln and p.Glu73Asp	1	0.218818		0	0		0	0		1	2.7027		0	0
978	PDIM(Phthiocerol dimycocerosate)	Mutant type	pks1 and pks15 and ppsA and ppsE and Rv2952	p.Val370Met and p.Val333Ala and p.Asp624Glu and p.Glu445Ala and p.Tyr177Cys	1	0.218818		1	0.310559		0	0		0	0		0	0
979	PDIM(Phthiocerol dimycocerosate)	Mutant type	pks1 and pks15 and ppsA and Rv2953 and Rv2959c	(p.Val881Ala and p.His1505Tyr) and p.Val333Ala and p.Ala1868Glu and p.Arg388Gln and p.Glu73Asp	2	0.437637		0	0		0	0		1	2.7027		1	1.36986
980	PDIM(Phthiocerol dimycocerosate)	Mutant type	pks1 and pks15 and ppsA and Rv2953 and Rv2959c	p.His1505Tyr and p.Val333Ala and (p.Val862Ile and p.Ala1868Glu) and p.Arg388Gln and p.Glu73Asp	2	0.437637		0	0		0	0		2	5.40541		0	0
981	PDIM(Phthiocerol dimycocerosate)	Mutant type	pks1 and pks15 and ppsA and Rv2953 and Rv2959c	p.His1505Tyr and p.Val333Ala and p.Ala1868Glu and p.Arg388Gln and p.Glu73Asp	1	0.218818		0	0		0	0		0	0		1	1.36986
982	PDIM(Phthiocerol dimycocerosate)	Mutant type	pks15 and ppsA	p.Val333Ala and p.Asp624Glu	7	1.53173		5	1.5528		1	4		0	0		1	1.36986
983	PDIM(Phthiocerol dimycocerosate)	Mutant type	pks15 and ppsA and ppsB and ppsC	p.Val333Ala and p.Asp624Glu and p.Ala584Asp and p.Ser864Arg	1	0.218818		1	0.310559		0	0		0	0		0	0
984	PDIM(Phthiocerol dimycocerosate)	Mutant type	pks15 and ppsA and ppsC	p.Val333Ala and p.Asp624Glu and p.Ser864Arg	1	0.218818		0	0		0	0		0	0		1	1.36986
985	PDIM(Phthiocerol dimycocerosate)	Mutant type	pks15 and ppsA and ppsC and ppsD and ppsE	p.Val333Ala and p.Asp624Glu and p.Ala724Thr and p.Ala1639Val and p.Pro1390Ala	1	0.218818		1	0.310559		0	0		0	0		0	0
986	PDIM(Phthiocerol dimycocerosate)	Mutant type	pks15 and ppsA and ppsC and ppsE and Rv2962c	p.Val333Ala and p.Asp624Glu and p.Asn1899Ser and p.Thr1463Pro and p.Trp165*	1	0.218818		1	0.310559		0	0		0	0		0	0
987	PDIM(Phthiocerol dimycocerosate)	Mutant type	pks15 and ppsA and ppsC and Rv2952	(p.Gly164Trp and p.Val333Ala) and p.Asp624Glu and p.Asp1450Ala and p.Tyr177Cys	2	0.437637		1	0.310559		0	0		0	0		1	1.36986
988	PDIM(Phthiocerol dimycocerosate)	Mutant type	pks15 and ppsA and ppsC and Rv2952	p.Val333Ala and p.Asp624Glu and p.Ala1700Val and p.Tyr177Cys	1	0.218818		0	0		0	0		0	0		1	1.36986
989	PDIM(Phthiocerol dimycocerosate)	Mutant type	pks15 and ppsA and ppsC and Rv2952	p.Val333Ala and p.Asp624Glu and p.Trp1035Arg and p.Tyr177Cys	1	0.218818		0	0		0	0		0	0		1	1.36986
990	PDIM(Phthiocerol dimycocerosate)	Mutant type	pks15 and ppsA and ppsC and Rv2956	p.Val333Ala and (p.Asp624Glu and p.Ala1689Ser) and (p.Asp517Asn and p.Arg616His) and p.Pro203Arg	1	0.218818		0	0		0	0		0	0		1	1.36986
991	PDIM(Phthiocerol dimycocerosate)	Mutant type	pks15 and ppsA and ppsC and Rv2956	p.Val333Ala and p.Asp624Glu and (p.Asp517Asn and p.Arg616His) and p.Pro203Arg	6	1.31291		4	1.24224		0	0		0	0		2	2.73973
992	PDIM(Phthiocerol dimycocerosate)	Mutant type	pks15 and ppsA and ppsD	p.Val333Ala and (p.Asp624Glu and p.Asn1287Thr) and p.Ala1639Val	1	0.218818		1	0.310559		0	0		0	0		0	0
993	PDIM(Phthiocerol dimycocerosate)	Mutant type	pks15 and ppsA and ppsD	p.Val333Ala and p.Asp624Glu and (p.Ala1639Val and p.Pro1693Leu)	1	0.218818		1	0.310559		0	0		0	0		0	0
994	PDIM(Phthiocerol dimycocerosate)	Mutant type	pks15 and ppsA and ppsD	p.Val333Ala and p.Asp624Glu and (p.Glu69Asp and p.Ala1639Val)	3	0.656455		1	0.310559		1	4		0	0		1	1.36986
995	PDIM(Phthiocerol dimycocerosate)	Mutant type	pks15 and ppsA and ppsD	p.Val333Ala and p.Asp624Glu and p.Ala1639Val	7	1.53173		2	0.621118		0	0		0	0		5	6.84932
996	PDIM(Phthiocerol dimycocerosate)	Mutant type	pks15 and ppsA and ppsD and Rv2949c	p.Val333Ala and (p.Asp624Glu and p.Asn1287Thr) and p.Ala1639Val and p.Gly114Arg	1	0.218818		1	0.310559		0	0		0	0		0	0
997	PDIM(Phthiocerol dimycocerosate)	Mutant type	pks15 and ppsA and ppsD and Rv2949c and Rv2953 and Rv2962c	p.Val333Ala and p.Asp624Glu and p.Ala1639Val and p.Val159Gly and p.Ser30Asn and p.Val258Leu	1	0.218818		0	0		0	0		0	0		1	1.36986
998	PDIM(Phthiocerol dimycocerosate)	Mutant type	pks15 and ppsA and ppsD and Rv2953 and Rv2959c	p.Val333Ala and p.Ala1868Glu and p.Gly1502Arg and p.Arg388Gln and p.Glu73Asp	1	0.218818		1	0.310559		0	0		0	0		0	0
999	PDIM(Phthiocerol dimycocerosate)	Mutant type	pks15 and ppsA and ppsD and Rv2958c	p.Val333Ala and (p.Asp624Glu and p.Pro988Arg) and p.Ala1639Val and p.Ala139Val	1	0.218818		0	0		0	0		0	0		1	1.36986
1000	PDIM(Phthiocerol dimycocerosate)	Mutant type	pks15 and ppsA and ppsD and Rv2958c	p.Val333Ala and p.Asp624Glu and p.Ala1639Val and p.Ala139Val	1	0.218818		0	0		0	0		0	0		1	1.36986
1001	PDIM(Phthiocerol dimycocerosate)	Mutant type	pks15 and ppsA and ppsD and Rv2958c and Rv2962c	p.Val333Ala and p.Asp624Glu and (p.Ala1639Val and p.Asp290Gly) and p.Ala139Val and p.Ile179Val	1	0.218818		0	0		0	0		0	0		1	1.36986
1002	PDIM(Phthiocerol dimycocerosate)	Mutant type	pks15 and ppsA and ppsD and Rv2959c	p.Val333Ala and p.Asp624Glu and p.Ala1639Val and p.Ala38Thr	2	0.437637		0	0		0	0		0	0		2	2.73973
1003	PDIM(Phthiocerol dimycocerosate)	Mutant type	pks15 and ppsA and ppsD and Rv2962c	p.Val333Ala and p.Asp624Glu and p.Lys1821Arg and p.Val138Ile	1	0.218818		0	0		0	0		0	0		1	1.36986
1004	PDIM(Phthiocerol dimycocerosate)	Mutant type	pks15 and ppsA and ppsD and tesA	p.Val333Ala and p.Asp624Glu and p.Asn415His and p.Pro29Leu	2	0.437637		0	0		0	0		0	0		2	2.73973
1005	PDIM(Phthiocerol dimycocerosate)	Mutant type	pks15 and ppsA and ppsE and Rv2952	p.Val333Ala and p.Asp624Glu and p.Ala348Thr and p.Tyr177Cys	1	0.218818		1	0.310559		0	0		0	0		0	0
1006	PDIM(Phthiocerol dimycocerosate)	Mutant type	pks15 and ppsA and Rv2952	p.Val333Ala and (p.Asp624Glu and p.Ala1774Thr) and p.Tyr177Cys	1	0.218818		1	0.310559		0	0		0	0		0	0
1007	PDIM(Phthiocerol dimycocerosate)	Mutant type	pks15 and ppsA and Rv2952	p.Val333Ala and p.Asp624Glu and p.Tyr177Cys	5	1.09409		2	0.621118		0	0		0	0		3	4.10959
1008	PDIM(Phthiocerol dimycocerosate)	Mutant type	pks15 and ppsA and Rv2953 and Rv2954c and Rv2959c	p.Val333Ala and p.Ala1868Glu and p.Arg388Gln and p.Leu21Phe and p.Glu73Asp	9	1.96937		0	0		0	0		9	24.3243		0	0
1009	PDIM(Phthiocerol dimycocerosate)	Mutant type	pks15 and ppsA and Rv2953 and Rv2954c and Rv2959c and tesA	p.Val333Ala and p.Ala1868Glu and p.Arg388Gln and p.Leu21Phe and p.Glu73Asp and p.Ile204Val	6	1.31291		0	0		0	0		6	16.2162		0	0
1010	PDIM(Phthiocerol dimycocerosate)	Mutant type	pks15 and ppsA and Rv2953 and Rv2959c	p.Val333Ala and p.Ala1868Glu and p.Arg388Gln and p.Glu73Asp	2	0.437637		0	0		0	0		2	5.40541		0	0
1011	PDIM(Phthiocerol dimycocerosate)	Mutant type	pks15 and ppsA and Rv2955c	p.Val333Ala and (p.Asp624Glu and p.Pro150Ser) and p.Gly109Arg	1	0.218818		0	0		0	0		0	0		1	1.36986
1012	PDIM(Phthiocerol dimycocerosate)	Mutant type	pks15 and ppsA and Rv2962c	p.Val333Ala and p.Asp624Glu and p.Arg2His	1	0.218818		1	0.310559		0	0		0	0		0	0
1013	PDIM(Phthiocerol dimycocerosate)	Mutant type	pks15 and ppsE and Rv2953 and Rv2959c	p.Val333Ala and p.Arg1097Trp and p.Arg388Gln and p.Glu73Asp	3	0.656455		2	0.621118		0	0		1	2.7027		0	0
1014	PDIM(Phthiocerol dimycocerosate)	Mutant type	pks15 and Rv2953 and Rv2959c	p.Val333Ala and p.Arg388Gln and p.Glu73Asp	3	0.656455		0	0		0	0		2	5.40541		1	1.36986
1015	PE/PE-PGRS	Wild type	-	-	389	85.1204		295	91.6149		23	92		6	16.2162		65	89.0411
1016	PE/PE-PGRS	Mutant type	PE_PGRS30	p.Gly431Asp	1	0.218818		0	0		0	0		0	0		1	1.36986
1017	PE/PE-PGRS	Mutant type	PE_PGRS30	p.Leu511Ile and p.Thr600Asn	1	0.218818		0	0		0	0		1	2.7027		0	0
1018	PE/PE-PGRS	Mutant type	PE_PGRS30	p.Gly565Ala	2	0.437637		2	0.621118		0	0		0	0		0	0
1019	PE/PE-PGRS	Mutant type	PE_PGRS30	p.Thr600Asn	35	7.65864		3	0.931677		0	0		30	81.0811		2	2.73973
1020	PE/PE-PGRS	Mutant type	PE_PGRS30	p.Ser643Thr	1	0.218818		1	0.310559		0	0		0	0		0	0
1021	PE/PE-PGRS	Mutant type	PE_PGRS30	p.Gly667Ser	1	0.218818		1	0.310559		0	0		0	0		0	0
1022	PE/PE-PGRS	Mutant type	PE_PGRS30	p.Trp744Gly	1	0.218818		0	0		0	0		0	0		1	1.36986
1023	PE/PE-PGRS	Mutant type	PE_PGRS30	p.Glu75Lys	1	0.218818		0	0		0	0		0	0		1	1.36986
1024	PE/PE-PGRS	Mutant type	PE_PGRS30	p.Leu756Arg	2	0.437637		1	0.310559		0	0		0	0		1	1.36986
1025	PE/PE-PGRS	Mutant type	PE_PGRS30	p.Ser801Asn	10	2.18818		9	2.79503		0	0		0	0		1	1.36986
1026	PE/PE-PGRS	Mutant type	PE_PGRS30	p.Gly809Glu	1	0.218818		1	0.310559		0	0		0	0		0	0
1027	PE/PE-PGRS	Mutant type	PE_PGRS30	p.Gln970His	1	0.218818		1	0.310559		0	0		0	0		0	0
1028	PE/PE-PGRS	Mutant type	PE_PGRS30	p.Pro976Ser	1	0.218818		1	0.310559		0	0		0	0		0	0
1029	PE/PE-PGRS	Mutant type	PE_PGRS30	p.Gly987Ser	2	0.437637		0	0		2	8		0	0		0	0
1030	PE/PE-PGRS	Mutant type	PE_PGRS30	p.Thr12Ser	1	0.218818		1	0.310559		0	0		0	0		0	0
1031	PE/PE-PGRS	Mutant type	PE_PGRS30	p.Ser130Ala	2	0.437637		2	0.621118		0	0		0	0		0	0
1032	PE/PE-PGRS	Mutant type	PE_PGRS30	p.Asn191Ser	2	0.437637		1	0.310559		0	0		0	0		1	1.36986
1033	PE/PE-PGRS	Mutant type	PE_PGRS30	p.Gly196Ser	1	0.218818		1	0.310559		0	0		0	0		0	0
1034	PE/PE-PGRS	Mutant type	PE_PGRS30	p.Ser265Gly	1	0.218818		1	0.310559		0	0		0	0		0	0
1035	PE/PE-PGRS	Mutant type	PE_PGRS30	p.Gly336Ser	1	0.218818		1	0.310559		0	0		0	0		0	0
1036	Protein kinase G	Wild type	-	-	447	97.8118		316	98.1366		24	96		37	100		70	95.8904
1037	Protein kinase G	Mutant type	pknG	p.Thr413Ala	2	0.437637		2	0.621118		0	0		0	0		0	0
1038	Protein kinase G	Mutant type	pknG	p.His430Arg	1	0.218818		1	0.310559		0	0		0	0		0	0
1039	Protein kinase G	Mutant type	pknG	p.Asp59Gly	1	0.218818		1	0.310559		0	0		0	0		0	0
1040	Protein kinase G	Mutant type	pknG	p.Val620Leu	1	0.218818		1	0.310559		0	0		0	0		0	0
1041	Protein kinase G	Mutant type	pknG	p.Arg624His	1	0.218818		0	0		1	4		0	0		0	0
1042	Protein kinase G	Mutant type	pknG	p.Glu119Gly	1	0.218818		0	0		0	0		0	0		1	1.36986
1043	Protein kinase G	Mutant type	pknG	p.Ala17Glu	1	0.218818		1	0.310559		0	0		0	0		0	0
1044	Protein kinase G	Mutant type	pknG	p.Val350Ala	2	0.437637		0	0		0	0		0	0		2	2.73973
1045	Sulfolipid-1 biosynthesis and transport	Wild type	-	-	65	14.2232		25	7.76398		2	8		9	24.3243		29	39.726
1046	Sulfolipid-1 biosynthesis and transport	Mutant type	mmpL8	p.Val879Gly	2	0.437637		0	0		0	0		0	0		2	2.73973
1047	Sulfolipid-1 biosynthesis and transport	Mutant type	mmpL8 and papA1	p.Ala1042Glu and p.Leu35Phe	1	0.218818		0	0		0	0		0	0		1	1.36986
1048	Sulfolipid-1 biosynthesis and transport	Mutant type	mmpL8 and papA2	p.Ala895Val and p.Pro466Leu	1	0.218818		1	0.310559		0	0		0	0		0	0
1049	Sulfolipid-1 biosynthesis and transport	Mutant type	mmpL8 and papA2	p.Asp125Gly and p.Pro466Leu	1	0.218818		1	0.310559		0	0		0	0		0	0
1050	Sulfolipid-1 biosynthesis and transport	Mutant type	mmpL8 and papA2	p.Gln187Arg and p.Pro466Leu	3	0.656455		3	0.931677		0	0		0	0		0	0
1051	Sulfolipid-1 biosynthesis and transport	Mutant type	mmpL8 and papA2	p.Gln725His and p.Pro466Leu	1	0.218818		0	0		1	4		0	0		0	0
1052	Sulfolipid-1 biosynthesis and transport	Mutant type	mmpL8 and papA2	p.Phe1014Leu and p.Pro466Leu	1	0.218818		1	0.310559		0	0		0	0		0	0
1053	Sulfolipid-1 biosynthesis and transport	Mutant type	mmpL8 and papA2	p.Phe49Ser and p.Pro466Leu	1	0.218818		1	0.310559		0	0		0	0		0	0
1054	Sulfolipid-1 biosynthesis and transport	Mutant type	mmpL8 and papA2 and pks2	p.Cys416Phe and p.Pro314Thr and p.Ala622Ser	1	0.218818		0	0		0	0		0	0		1	1.36986
1055	Sulfolipid-1 biosynthesis and transport	Mutant type	mmpL8 and papA2 and pks2	p.Val894Met and (p.Val419Gly and p.His109Arg) and p.Met1438Ile	3	0.656455		0	0		0	0		0	0		3	4.10959
1056	Sulfolipid-1 biosynthesis and transport	Mutant type	mmpL8 and pks2	p.Arg256Ser and p.His1177Asp	2	0.437637		0	0		0	0		2	5.40541		0	0
1057	Sulfolipid-1 biosynthesis and transport	Mutant type	papA1	p.Ala192Ser	1	0.218818		1	0.310559		0	0		0	0		0	0
1058	Sulfolipid-1 biosynthesis and transport	Mutant type	papA1	p.Asn499Asp	1	0.218818		0	0		0	0		0	0		1	1.36986
1059	Sulfolipid-1 biosynthesis and transport	Mutant type	papA1	p.Gly356Ser	1	0.218818		0	0		0	0		0	0		1	1.36986
1060	Sulfolipid-1 biosynthesis and transport	Mutant type	papA1	p.Leu35Phe	2	0.437637		2	0.621118		0	0		0	0		0	0
1061	Sulfolipid-1 biosynthesis and transport	Mutant type	papA1	p.Thr127Ala	1	0.218818		0	0		0	0		0	0		1	1.36986
1062	Sulfolipid-1 biosynthesis and transport	Mutant type	papA1 and papA2	p.Arg477Gln and p.Pro466Leu	2	0.437637		2	0.621118		0	0		0	0		0	0
1063	Sulfolipid-1 biosynthesis and transport	Mutant type	papA1 and papA2	p.Cys257Arg and p.Pro466Leu	1	0.218818		1	0.310559		0	0		0	0		0	0
1064	Sulfolipid-1 biosynthesis and transport	Mutant type	papA1 and papA2	p.Cys31* and p.Pro466Leu	1	0.218818		1	0.310559		0	0		0	0		0	0
1065	Sulfolipid-1 biosynthesis and transport	Mutant type	papA1 and papA2	p.Cys489Ser and p.Pro466Leu	3	0.656455		2	0.621118		1	4		0	0		0	0
1066	Sulfolipid-1 biosynthesis and transport	Mutant type	papA1 and papA2	p.Glu510Gly and p.Pro466Leu	1	0.218818		0	0		0	0		0	0		1	1.36986
1067	Sulfolipid-1 biosynthesis and transport	Mutant type	papA1 and papA2	p.Lys501Asn and p.Pro466Leu	1	0.218818		1	0.310559		0	0		0	0		0	0
1068	Sulfolipid-1 biosynthesis and transport	Mutant type	papA1 and papA2	p.Ser254Ala and p.Pro466Leu	1	0.218818		1	0.310559		0	0		0	0		0	0
1069	Sulfolipid-1 biosynthesis and transport	Mutant type	papA1 and papA2 and pks2	p.Ser382Pro and (p.Ser399Tyr and p.Pro466Leu) and p.Asp321Glu	1	0.218818		1	0.310559		0	0		0	0		0	0
1070	Sulfolipid-1 biosynthesis and transport	Mutant type	papA2	(p.Ile454Thr and p.Pro466Leu)	1	0.218818		1	0.310559		0	0		0	0		0	0
1071	Sulfolipid-1 biosynthesis and transport	Mutant type	papA2	(p.Ile66Asn and p.His206Tyr)	1	0.218818		0	0		0	0		0	0		1	1.36986
1072	Sulfolipid-1 biosynthesis and transport	Mutant type	papA2	(p.Pro466Leu and p.Arg225Ser)	1	0.218818		1	0.310559		0	0		0	0		0	0
1073	Sulfolipid-1 biosynthesis and transport	Mutant type	papA2	(p.Pro466Leu and p.Pro251Ser)	1	0.218818		0	0		1	4		0	0		0	0
1074	Sulfolipid-1 biosynthesis and transport	Mutant type	papA2	(p.Ser416Ala and p.Pro466Leu)	1	0.218818		1	0.310559		0	0		0	0		0	0
1075	Sulfolipid-1 biosynthesis and transport	Mutant type	papA2	(p.Val344Leu and p.Pro466Leu)	1	0.218818		0	0		1	4		0	0		0	0
1076	Sulfolipid-1 biosynthesis and transport	Mutant type	papA2	p.Pro466Leu	299	65.4267		254	78.882		18	72		5	13.5135		22	30.137
1077	Sulfolipid-1 biosynthesis and transport	Mutant type	papA2	p.Val419Gly	3	0.656455		0	0		0	0		0	0		3	4.10959
1078	Sulfolipid-1 biosynthesis and transport	Mutant type	papA2 and pks2	(p.Ser394Phe and p.Pro466Leu) and p.Gly1955Ala	1	0.218818		1	0.310559		0	0		0	0		0	0
1079	Sulfolipid-1 biosynthesis and transport	Mutant type	papA2 and pks2	p.Pro314Thr and p.Ala622Ser	1	0.218818		0	0		0	0		0	0		1	1.36986
1080	Sulfolipid-1 biosynthesis and transport	Mutant type	papA2 and pks2	p.Pro433Ala and p.His1177Asp	1	0.218818		0	0		0	0		1	2.7027		0	0
1081	Sulfolipid-1 biosynthesis and transport	Mutant type	papA2 and pks2	p.Pro466Leu and p.Asp1667Gly	2	0.437637		2	0.621118		0	0		0	0		0	0
1082	Sulfolipid-1 biosynthesis and transport	Mutant type	papA2 and pks2	p.Pro466Leu and p.Asp321Glu	2	0.437637		0	0		1	4		0	0		1	1.36986
1083	Sulfolipid-1 biosynthesis and transport	Mutant type	papA2 and pks2	p.Pro466Leu and p.Asp72Glu	1	0.218818		1	0.310559		0	0		0	0		0	0
1084	Sulfolipid-1 biosynthesis and transport	Mutant type	papA2 and pks2	p.Pro466Leu and p.Asp793Glu	1	0.218818		1	0.310559		0	0		0	0		0	0
1085	Sulfolipid-1 biosynthesis and transport	Mutant type	papA2 and pks2	p.Pro466Leu and p.Asp810Gly	2	0.437637		2	0.621118		0	0		0	0		0	0
1086	Sulfolipid-1 biosynthesis and transport	Mutant type	papA2 and pks2	p.Pro466Leu and p.Glu1612Asp	1	0.218818		1	0.310559		0	0		0	0		0	0
1087	Sulfolipid-1 biosynthesis and transport	Mutant type	papA2 and pks2	p.Pro466Leu and p.His127Tyr	2	0.437637		2	0.621118		0	0		0	0		0	0
1088	Sulfolipid-1 biosynthesis and transport	Mutant type	papA2 and pks2	p.Pro466Leu and p.Ile520Val	1	0.218818		1	0.310559		0	0		0	0		0	0
1089	Sulfolipid-1 biosynthesis and transport	Mutant type	papA2 and pks2	p.Pro466Leu and p.Leu1801Val	1	0.218818		0	0		0	0		1	2.7027		0	0
1090	Sulfolipid-1 biosynthesis and transport	Mutant type	papA2 and pks2	p.Pro466Leu and p.Leu852Phe	1	0.218818		1	0.310559		0	0		0	0		0	0
1091	Sulfolipid-1 biosynthesis and transport	Mutant type	papA2 and pks2	p.Pro466Leu and p.Pro1038Leu	2	0.437637		2	0.621118		0	0		0	0		0	0
1092	Sulfolipid-1 biosynthesis and transport	Mutant type	papA2 and pks2	p.Pro466Leu and p.Ser1960Pro	1	0.218818		1	0.310559		0	0		0	0		0	0
1093	Sulfolipid-1 biosynthesis and transport	Mutant type	papA2 and pks2	p.Pro466Leu and p.Trp1260Cys	1	0.218818		1	0.310559		0	0		0	0		0	0
1094	Sulfolipid-1 biosynthesis and transport	Mutant type	pks2	p.Ala344Val	1	0.218818		0	0		0	0		0	0		1	1.36986
1095	Sulfolipid-1 biosynthesis and transport	Mutant type	pks2	p.Ala628Val	1	0.218818		0	0		0	0		1	2.7027		0	0
1096	Sulfolipid-1 biosynthesis and transport	Mutant type	pks2	p.Gln559His	3	0.656455		2	0.621118		0	0		1	2.7027		0	0
1097	Sulfolipid-1 biosynthesis and transport	Mutant type	pks2	p.Glu1205Asp	1	0.218818		1	0.310559		0	0		0	0		0	0
1098	Sulfolipid-1 biosynthesis and transport	Mutant type	pks2	p.Glu162Ala	1	0.218818		0	0		0	0		0	0		1	1.36986
1099	Sulfolipid-1 biosynthesis and transport	Mutant type	pks2	p.Gly177Val	1	0.218818		0	0		0	0		0	0		1	1.36986
1100	Sulfolipid-1 biosynthesis and transport	Mutant type	pks2	p.His1177Asp	3	0.656455		0	0		0	0		3	8.10811		0	0
1101	Sulfolipid-1 biosynthesis and transport	Mutant type	pks2	p.Leu1365Val	14	3.06346		0	0		0	0		14	37.8378		0	0
1102	Sulfolipid-1 biosynthesis and transport	Mutant type	pks2	p.Pro1500Ala	1	0.218818		1	0.310559		0	0		0	0		0	0
1103	Sulfolipid-1 biosynthesis and transport	Mutant type	pks2	p.Pro1961Arg	1	0.218818		0	0		0	0		0	0		1	1.36986
1104	Sulfolipid-1 biosynthesis and transport	Mutant type	pks2	p.Ser1252Ile	1	0.218818		1	0.310559		0	0		0	0		0	0
1105	Sulfolipid-1 biosynthesis and transport	Mutant type	pks2	p.Ser432Trp	1	0.218818		0	0		0	0		0	0		1	1.36986
1106	Tyrosine phosphatase	Wild type	-	-	450	98.4683		321	99.6894		25	100		37	100		67	91.7808
1107	Tyrosine phosphatase	Mutant type	ptpA	p.Thr8Lys and p.Asp90Asn	1	0.218818		1	0.310559		0	0		0	0		0	0
1108	Tyrosine phosphatase	Mutant type	ptpA	p.Ala37Thr	6	1.31291		0	0		0	0		0	0		6	8.21918
1109	ABC transporter	Wild type	-	-	409	89.4967		312	96.8944		25	100		6	16.2162		66	90.411
1110	ABC transporter	Mutant type	irtA	p.Val436Ile	1	0.218818		0	0		0	0		0	0		1	1.36986
1111	ABC transporter	Mutant type	irtA	p.Ala46Ser	1	0.218818		1	0.310559		0	0		0	0		0	0
1112	ABC transporter	Mutant type	irtA	p.Ala48Val	34	7.43982		2	0.621118		0	0		30	81.0811		2	2.73973
1113	ABC transporter	Mutant type	irtA	p.Ala506Val	1	0.218818		1	0.310559		0	0		0	0		0	0
1114	ABC transporter	Mutant type	irtA	p.Asp737Gly	1	0.218818		1	0.310559		0	0		0	0		0	0
1115	ABC transporter	Mutant type	irtA	p.Thr858Ala	2	0.437637		1	0.310559		0	0		0	0		1	1.36986
1116	ABC transporter	Mutant type	irtA	p.Arg369Trp	1	0.218818		1	0.310559		0	0		0	0		0	0
1117	ABC transporter	Mutant type	irtB	p.Ala571Val	1	0.218818		1	0.310559		0	0		0	0		0	0
1118	ABC transporter	Mutant type	irtB	p.Ala111Pro	1	0.218818		1	0.310559		0	0		0	0		0	0
1119	ABC transporter	Mutant type	irtB	p.Leu311Phe	1	0.218818		0	0		0	0		0	0		1	1.36986
1120	ABC transporter	Mutant type	irtB	p.Pro314Ser	1	0.218818		0	0		0	0		0	0		1	1.36986
1121	ABC transporter	Mutant type	irtB	p.Ala511Thr	1	0.218818		1	0.310559		0	0		0	0		0	0
1122	ABC transporter	Mutant type	irtA and irtB	p.Ala48Val and p.Phe561Leu	2	0.437637		0	0		0	0		1	2.7027		1	1.36986
1123	Copper exporter	Wild type	-	-	66	14.442		25	7.76398		2	8		0	0		39	53.4247
1124	Copper exporter	Mutant type	ctpV	p.Asp484Asn	324	70.8972		243	75.4658		21	84		36	97.2973		24	32.8767
1125	Copper exporter	Mutant type	ctpV	p.Asp484Asn and p.Pro65Leu	1	0.218818		0	0		0	0		1	2.7027		0	0
1126	Copper exporter	Mutant type	ctpV	p.Asp484Asn and p.Val669Ile	1	0.218818		1	0.310559		0	0		0	0		0	0
1127	Copper exporter	Mutant type	ctpV	p.Asp484Asn and p.Ala144Val	1	0.218818		1	0.310559		0	0		0	0		0	0
1128	Copper exporter	Mutant type	ctpV	p.Asp484Asn and p.Gln281His and p.Val319Leu	1	0.218818		0	0		0	0		0	0		1	1.36986
1129	Copper exporter	Mutant type	ctpV	p.Asp484Asn and p.Val319Leu	51	11.1597		47	14.5963		2	8		0	0		2	2.73973
1130	Copper exporter	Mutant type	ctpV	p.Leu585Arg	5	1.09409		1	0.310559		0	0		0	0		4	5.47945
1131	Copper exporter	Mutant type	ctpV	p.Ala586Thr	1	0.218818		1	0.310559		0	0		0	0		0	0
1132	Copper exporter	Mutant type	ctpV	p.Ala596Thr	2	0.437637		1	0.310559		0	0		0	0		1	1.36986
1133	Copper exporter	Mutant type	ctpV	p.Ala249Val	1	0.218818		1	0.310559		0	0		0	0		0	0
1134	Copper exporter	Mutant type	ctpV	p.Ala33Ser	2	0.437637		0	0		0	0		0	0		2	2.73973
1135	Copper exporter	Mutant type	ctpV	p.Tyr34Asp and p.Asp484Asn and p.Asp589Gly	1	0.218818		1	0.310559		0	0		0	0		0	0
1136	Cyp125	Wild type	-	-	452	98.9059		318	98.7578		25	100		37	100		72	98.6301
1137	Cyp125	Mutant type	cyp125	p.Asp237Gly	1	0.218818		1	0.310559		0	0		0	0		0	0
1138	Cyp125	Mutant type	cyp125	p.Leu265Arg	1	0.218818		1	0.310559		0	0		0	0		0	0
1139	Cyp125	Mutant type	cyp125	p.Trp3Gly	2	0.437637		1	0.310559		0	0		0	0		1	1.36986
1140	Cyp125	Mutant type	cyp125	p.Ala224Thr	1	0.218818		1	0.310559		0	0		0	0		0	0
1141	FadE28	Wild type	-	-	444	97.1554		312	96.8944		25	100		36	97.2973		71	97.2603
1142	FadE28	Mutant type	fadE28	p.Ala118Val	8	1.75055		7	2.17391		0	0		0	0		1	1.36986
1143	FadE28	Mutant type	fadE28	p.Ala201Thr	1	0.218818		1	0.310559		0	0		0	0		0	0
1144	FadE28	Mutant type	fadE28	p.Ile292Leu	3	0.656455		2	0.621118		0	0		0	0		1	1.36986
1145	FadE28	Mutant type	fadE28	p.Pro40Leu	1	0.218818		0	0		0	0		1	2.7027		0	0
1146	FadE29	Wild type	-	-	450	98.4683		316	98.1366		24	96		37	100		73	100
1147	FadE29	Mutant type	fadE29	p.Thr139Ser	2	0.437637		1	0.310559		1	4		0	0		0	0
1148	FadE29	Mutant type	fadE29	p.Ala202Gly	2	0.437637		2	0.621118		0	0		0	0		0	0
1149	FadE29	Mutant type	fadE29	p.Ile288Val	2	0.437637		2	0.621118		0	0		0	0		0	0
1150	FadE29	Mutant type	fadE29	p.Arg46Gln	1	0.218818		1	0.310559		0	0		0	0		0	0
1151	FAS-II	Wild type	-	-	455	99.5624		321	99.6894		25	100		37	100		72	98.6301
1152	FAS-II	Mutant type	kasB	p.Asn240Ser	1	0.218818		1	0.310559		0	0		0	0		0	0
1153	FAS-II	Mutant type	kasB	p.Ile95Val	1	0.218818		0	0		0	0		0	0		1	1.36986
1154	Fused nitrate reductase	Wild type	-	-	445	97.3742		313	97.205		23	92		37	100		72	98.6301
1155	Fused nitrate reductase	Mutant type	narX	p.Asp87Asn	1	0.218818		0	0		1	4		0	0		0	0
1156	Fused nitrate reductase	Mutant type	narX	p.Met131Ile	3	0.656455		3	0.931677		0	0		0	0		0	0
1157	Fused nitrate reductase	Mutant type	narX	p.Arg154Gln	3	0.656455		3	0.931677		0	0		0	0		0	0
1158	Fused nitrate reductase	Mutant type	narX	p.Ala197Thr	1	0.218818		0	0		1	4		0	0		0	0
1159	Fused nitrate reductase	Mutant type	narX	p.Val3Met	1	0.218818		1	0.310559		0	0		0	0		0	0
1160	Fused nitrate reductase	Mutant type	narX	p.Phe315Ser	1	0.218818		1	0.310559		0	0		0	0		0	0
1161	Fused nitrate reductase	Mutant type	narX	p.Cys393Gly	2	0.437637		1	0.310559		0	0		0	0		1	1.36986
1162	Glutamine synthesis	Wild type	-	-	451	98.6871		317	98.4472		25	100		37	100		72	98.6301
1163	Glutamine synthesis	Mutant type	glnA1	p.Arg456His	1	0.218818		1	0.310559		0	0		0	0		0	0
1164	Glutamine synthesis	Mutant type	glnA1	p.Arg79Cys	1	0.218818		1	0.310559		0	0		0	0		0	0
1165	Glutamine synthesis	Mutant type	glnA1	p.His311Arg	3	0.656455		3	0.931677		0	0		0	0		0	0
1166	Glutamine synthesis	Mutant type	glnA1	p.Ser415Thr	1	0.218818		0	0		0	0		0	0		1	1.36986
1167	Heme uptake	Wild type	-	-	383	83.8074		281	87.2671		12	48		33	89.1892		57	78.0822
1168	Heme uptake	Mutant type	mmpL11	(p.Phe520Leu and p.Met319Leu)	1	0.218818		0	0		1	4		0	0		0	0
1169	Heme uptake	Mutant type	mmpL11	p.Ala813Thr	3	0.656455		1	0.310559		1	4		0	0		1	1.36986
1170	Heme uptake	Mutant type	mmpL11	p.Arg745Gln	2	0.437637		2	0.621118		0	0		0	0		0	0
1171	Heme uptake	Mutant type	mmpL11	p.Arg9Leu	1	0.218818		1	0.310559		0	0		0	0		0	0
1172	Heme uptake	Mutant type	mmpL11	p.Asp760Gly	2	0.437637		2	0.621118		0	0		0	0		0	0
1173	Heme uptake	Mutant type	mmpL11	p.Asp887Glu	2	0.437637		1	0.310559		0	0		0	0		1	1.36986
1174	Heme uptake	Mutant type	mmpL11	p.Cys826Phe	1	0.218818		1	0.310559		0	0		0	0		0	0
1175	Heme uptake	Mutant type	mmpL11	p.Glu949Gly	2	0.437637		2	0.621118		0	0		0	0		0	0
1176	Heme uptake	Mutant type	mmpL11	p.Gly914Glu	1	0.218818		1	0.310559		0	0		0	0		0	0
1177	Heme uptake	Mutant type	mmpL11	p.His345Arg	2	0.437637		1	0.310559		0	0		1	2.7027		0	0
1178	Heme uptake	Mutant type	mmpL11	p.Phe520Leu	23	5.03282		10	3.10559		11	44		0	0		2	2.73973
1179	Heme uptake	Mutant type	mmpL11	p.Phe695Leu	1	0.218818		1	0.310559		0	0		0	0		0	0
1180	Heme uptake	Mutant type	mmpL11	p.Trp370Arg	2	0.437637		2	0.621118		0	0		0	0		0	0
1181	Heme uptake	Mutant type	mmpL11	p.Val362Ala	2	0.437637		2	0.621118		0	0		0	0		0	0
1182	Heme uptake	Mutant type	mmpL11	p.Val814Ala	1	0.218818		1	0.310559		0	0		0	0		0	0
1183	Heme uptake	Mutant type	mmpL3	p.Arg873Trp	2	0.437637		2	0.621118		0	0		0	0		0	0
1184	Heme uptake	Mutant type	mmpL3	p.Gln98Arg	1	0.218818		1	0.310559		0	0		0	0		0	0
1185	Heme uptake	Mutant type	mmpL3	p.Gly772Arg	2	0.437637		2	0.621118		0	0		0	0		0	0
1186	Heme uptake	Mutant type	mmpL3	p.Gly78Asp	11	2.407		1	0.310559		0	0		0	0		10	13.6986
1187	Heme uptake	Mutant type	mmpL3	p.Ile359Thr	1	0.218818		1	0.310559		0	0		0	0		0	0
1188	Heme uptake	Mutant type	mmpL3	p.Met599Val	2	0.437637		0	0		0	0		1	2.7027		1	1.36986
1189	Heme uptake	Mutant type	Rv0203	p.Gly82Glu	5	1.09409		2	0.621118		0	0		2	5.40541		1	1.36986
1190	Heme uptake	Mutant type	Rv0203	p.Ser44Gly	3	0.656455		3	0.931677		0	0		0	0		0	0
1191	Heme uptake	Mutant type	Rv0203	p.Thr113Ser	1	0.218818		1	0.310559		0	0		0	0		0	0
1192	Leucine synthesis	Wild type	-	-	448	98.0306		316	98.1366		25	100		37	100		70	95.8904
1193	Leucine synthesis	Mutant type	leuD	p.Gly166Ala	7	1.53173		4	1.24224		0	0		0	0		3	4.10959
1194	Leucine synthesis	Mutant type	leuD	p.Ter199Cysext*?	1	0.218818		1	0.310559		0	0		0	0		0	0
1195	Leucine synthesis	Mutant type	leuD	p.Thr136Ala	1	0.218818		1	0.310559		0	0		0	0		0	0
1196	LipF	Wild type	-	-	112	24.5077		33	10.2484		2	8		29	78.3784		48	65.7534
1197	LipF	Mutant type	lipF	p.Gln121Pro and p.Arg233Cys	2	0.437637		2	0.621118		0	0		0	0		0	0
1198	LipF	Mutant type	lipF	p.Lys124Thr and p.Arg233Cys	1	0.218818		1	0.310559		0	0		0	0		0	0
1199	LipF	Mutant type	lipF	p.Gly187Arg and p.Arg233Cys	2	0.437637		1	0.310559		1	4		0	0		0	0
1200	LipF	Mutant type	lipF	p.His20Arg and p.Arg233Cys	1	0.218818		1	0.310559		0	0		0	0		0	0
1201	LipF	Mutant type	lipF	p.Gly21Asp and p.Arg233Cys	1	0.218818		1	0.310559		0	0		0	0		0	0
1202	LipF	Mutant type	lipF	p.Gly216Ser	1	0.218818		0	0		0	0		0	0		1	1.36986
1203	LipF	Mutant type	lipF	p.Arg233Cys	334	73.0853		282	87.5776		22	88		6	16.2162		24	32.8767
1204	LipF	Mutant type	lipF	p.Arg233Cys and p.Ser252Arg	1	0.218818		1	0.310559		0	0		0	0		0	0
1205	LipF	Mutant type	lipF	p.Gly78Glu	2	0.437637		0	0		0	0		2	5.40541		0	0
1206	Lysine synthesis	Wild type	-	-	454	99.3435		319	99.0683		25	100		37	100		73	100
1207	Lysine synthesis	Mutant type	lysA	p.Val44Ile	1	0.218818		1	0.310559		0	0		0	0		0	0
1208	Lysine synthesis	Mutant type	lysA	p.Val21Gly	1	0.218818		1	0.310559		0	0		0	0		0	0
1209	Lysine synthesis	Mutant type	lysA	p.Ala363Asp	1	0.218818		1	0.310559		0	0		0	0		0	0
1210	Mce1	Wild type	-	-	0	0		0	0		0	0		0	0		0	0
1211	Mce1	Mutant type	mce1A and mce1B and mce1D and mce1F	p.Ser313Ala and p.Ala191Thr and p.Ile188Thr and p.Leu370Pro	3	0.656455		3	0.931677		0	0		0	0		0	0
1212	Mce1	Mutant type	mce1A and mce1B and mce1F	p.Ser313Ala and p.Ser247Arg and p.Leu370Pro	1	0.218818		0	0		0	0		0	0		1	1.36986
1213	Mce1	Mutant type	mce1A and mce1C and mce1D and mce1F	(p.Lys63Glu and p.Ser313Ala) and p.Asp255Tyr and p.Ile188Thr and p.Leu370Pro	1	0.218818		1	0.310559		0	0		0	0		0	0
1214	Mce1	Mutant type	mce1A and mce1C and mce1D and mce1F	p.Ala108Val and p.Ala117Val and p.Ile67Thr and p.Leu370Pro	2	0.437637		0	0		0	0		0	0		2	2.73973
1215	Mce1	Mutant type	mce1A and mce1C and mce1D and mce1F	p.Ser313Ala and p.Leu197Val and p.Ile188Thr and p.Leu370Pro	1	0.218818		1	0.310559		0	0		0	0		0	0
1216	Mce1	Mutant type	mce1A and mce1C and mce1D and mce1F	p.Ser313Ala and p.Leu272Pro and p.Ile188Thr and p.Leu370Pro	1	0.218818		1	0.310559		0	0		0	0		0	0
1217	Mce1	Mutant type	mce1A and mce1C and mce1D and mce1F	p.Ser313Ala and p.Pro34Ser and p.Ile188Thr and p.Leu370Pro	4	0.875274		3	0.931677		0	0		0	0		1	1.36986
1218	Mce1	Mutant type	mce1A and mce1C and mce1D and mce1F	p.Ser313Ala and p.Pro387Leu and p.Ile188Thr and p.Leu370Pro	2	0.437637		2	0.621118		0	0		0	0		0	0
1219	Mce1	Mutant type	mce1A and mce1C and mce1D and mce1F	p.Ser313Ala and p.Thr91Ala and p.Ile188Thr and p.Leu370Pro	1	0.218818		1	0.310559		0	0		0	0		0	0
1220	Mce1	Mutant type	mce1A and mce1C and mce1F	p.Ser313Ala and p.Gly340Arg and p.Leu370Pro	3	0.656455		1	0.310559		0	0		2	5.40541		0	0
1221	Mce1	Mutant type	mce1A and mce1D and mce1F	(p.Gly21Ser and p.Ser313Ala) and p.Ile188Thr and p.Leu370Pro	1	0.218818		1	0.310559		0	0		0	0		0	0
1222	Mce1	Mutant type	mce1A and mce1D and mce1F	(p.Gly84Ser and p.Ser313Ala) and (p.Ile188Thr and p.Leu261Phe) and p.Leu370Pro	1	0.218818		1	0.310559		0	0		0	0		0	0
1223	Mce1	Mutant type	mce1A and mce1D and mce1F	(p.Gly84Ser and p.Ser313Ala) and p.Ile188Thr and p.Leu370Pro	1	0.218818		1	0.310559		0	0		0	0		0	0
1224	Mce1	Mutant type	mce1A and mce1D and mce1F	(p.Leu200Phe and p.Ser313Ala) and p.Ile188Thr and p.Leu370Pro	1	0.218818		1	0.310559		0	0		0	0		0	0
1225	Mce1	Mutant type	mce1A and mce1D and mce1F	(p.Lys63Glu and p.Ser313Ala) and (p.Ile188Thr and p.Leu233Phe) and p.Leu370Pro	1	0.218818		1	0.310559		0	0		0	0		0	0
1226	Mce1	Mutant type	mce1A and mce1D and mce1F	(p.Lys63Glu and p.Ser313Ala) and p.Ile188Thr and p.Leu370Pro	7	1.53173		7	2.17391		0	0		0	0		0	0
1227	Mce1	Mutant type	mce1A and mce1D and mce1F	(p.Thr45Ala and p.Lys63Glu and p.Ser313Ala) and p.Ile188Thr and (p.Leu370Pro and p.Thr472Pro)	1	0.218818		1	0.310559		0	0		0	0		0	0
1228	Mce1	Mutant type	mce1A and mce1D and mce1F	(p.Val80Ala and p.Ser313Ala) and p.Ile188Thr and p.Leu370Pro	1	0.218818		1	0.310559		0	0		0	0		0	0
1229	Mce1	Mutant type	mce1A and mce1D and mce1F	p.Ala108Val and p.Ile67Thr and p.Leu370Pro	1	0.218818		0	0		0	0		0	0		1	1.36986
1230	Mce1	Mutant type	mce1A and mce1D and mce1F	p.Ser313Ala and (p.Glu137Gln and p.Ile188Thr) and p.Leu370Pro	1	0.218818		1	0.310559		0	0		0	0		0	0
1231	Mce1	Mutant type	mce1A and mce1D and mce1F	p.Ser313Ala and (p.Gly168Trp and p.Ile188Thr) and p.Leu370Pro	2	0.437637		2	0.621118		0	0		0	0		0	0
1232	Mce1	Mutant type	mce1A and mce1D and mce1F	p.Ser313Ala and p.His224Tyr and (p.Leu370Pro and p.Leu300Val)	1	0.218818		0	0		0	0		1	2.7027		0	0
1233	Mce1	Mutant type	mce1A and mce1D and mce1F	p.Ser313Ala and p.Ile188Thr and (p.Leu370Pro and p.Asn223Tyr)	2	0.437637		2	0.621118		0	0		0	0		0	0
1234	Mce1	Mutant type	mce1A and mce1D and mce1F	p.Ser313Ala and p.Ile188Thr and (p.Leu370Pro and p.Gln450Arg)	1	0.218818		1	0.310559		0	0		0	0		0	0
1235	Mce1	Mutant type	mce1A and mce1D and mce1F	p.Ser313Ala and p.Ile188Thr and (p.Leu370Pro and p.Ser515Asn)	1	0.218818		1	0.310559		0	0		0	0		0	0
1236	Mce1	Mutant type	mce1A and mce1D and mce1F	p.Ser313Ala and p.Ile188Thr and p.Leu370Pro	283	61.9256		245	76.087		11	44		6	16.2162		21	28.7671
1237	Mce1	Mutant type	mce1A and mce1F	(p.Arg390Gly and p.Ser313Ala) and p.Leu370Pro	1	0.218818		0	0		0	0		1	2.7027		0	0
1238	Mce1	Mutant type	mce1A and mce1F	(p.Val145Leu and p.Ser313Ala) and p.Leu370Pro	1	0.218818		1	0.310559		0	0		0	0		0	0
1239	Mce1	Mutant type	mce1A and mce1F	p.Arg322Lys and p.Leu370Pro	1	0.218818		1	0.310559		0	0		0	0		0	0
1240	Mce1	Mutant type	mce1A and mce1F	p.Pro13Thr and p.Leu370Pro	1	0.218818		0	0		0	0		0	0		1	1.36986
1241	Mce1	Mutant type	mce1A and mce1F	p.Ser313Ala and (p.Leu370Pro and p.Leu300Val)	5	1.09409		0	0		0	0		5	13.5135		0	0
1242	Mce1	Mutant type	mce1A and mce1F	p.Ser313Ala and (p.Leu370Pro and p.Tyr386His)	1	0.218818		0	0		0	0		1	2.7027		0	0
1243	Mce1	Mutant type	mce1A and mce1F	p.Ser313Ala and p.Leu370Pro	50	10.9409		13	4.03727		12	48		21	56.7568		4	5.47945
1244	Mce1	Mutant type	mce1B and mce1F	p.Gly249Ser and p.Leu370Pro	2	0.437637		0	0		0	0		0	0		2	2.73973
1245	Mce1	Mutant type	mce1B and mce1F	p.Val8Ile and p.Leu370Pro	1	0.218818		1	0.310559		0	0		0	0		0	0
1246	Mce1	Mutant type	mce1C and mce1F	p.Leu14Pro and p.Leu370Pro	1	0.218818		0	0		0	0		0	0		1	1.36986
1247	Mce1	Mutant type	mce1C and mce1F	p.Thr422Met and p.Leu370Pro	1	0.218818		0	0		0	0		0	0		1	1.36986
1248	Mce1	Mutant type	mce1D and mce1F	p.Ala182Val and p.Leu370Pro	1	0.218818		0	0		0	0		0	0		1	1.36986
1249	Mce1	Mutant type	mce1D and mce1F	p.Ala265Val and p.Leu370Pro	3	0.656455		2	0.621118		0	0		0	0		1	1.36986
1250	Mce1	Mutant type	mce1D and mce1F	p.Asn253Ser and p.Leu370Pro	1	0.218818		1	0.310559		0	0		0	0		0	0
1251	Mce1	Mutant type	mce1D and mce1F	p.Ile67Thr and (p.Leu370Pro and p.Ser499Leu)	1	0.218818		1	0.310559		0	0		0	0		0	0
1252	Mce1	Mutant type	mce1D and mce1F	p.Ile67Thr and p.Leu370Pro	7	1.53173		4	1.24224		0	0		0	0		3	4.10959
1253	Mce1	Mutant type	mce1F	(p.Leu370Pro and p.Asp505His)	1	0.218818		0	0		0	0		0	0		1	1.36986
1254	Mce1	Mutant type	mce1F	(p.Leu370Pro and p.Ser329Leu)	1	0.218818		0	0		0	0		0	0		1	1.36986
1255	Mce1	Mutant type	mce1F	(p.Pro341Thr and p.Leu370Pro)	1	0.218818		0	0		0	0		0	0		1	1.36986
1256	Mce1	Mutant type	mce1F	p.Leu370Pro	51	11.1597		19	5.90062		2	8		0	0		30	41.0959
1257	MgtC	Wild type	-	-	447	97.8118		316	98.1366		22	88		37	100		72	98.6301
1258	MgtC	Mutant type	mgtC	p.Arg129Leu	1	0.218818		1	0.310559		0	0		0	0		0	0
1259	MgtC	Mutant type	mgtC	p.Arg182His	2	0.437637		1	0.310559		0	0		0	0		1	1.36986
1260	MgtC	Mutant type	mgtC	p.Arg27Cys	4	0.875274		1	0.310559		3	12		0	0		0	0
1261	MgtC	Mutant type	mgtC	p.Gly89Ala	3	0.656455		3	0.931677		0	0		0	0		0	0
1262	Mycobactin	Wild type	-	-	4	0.875274		0	0		0	0		0	0		4	5.47945
1263	Mycobactin	Mutant type	mbtA and mbtB and mbtF	(p.Glu163Gln and p.Gly181Arg) and (p.Val674Leu and p.Ala975Thr) and p.Glu589Asp	1	0.218818		1	0.310559		0	0		0	0		0	0
1264	Mycobactin	Mutant type	mbtA and mbtB and mbtF	p.Gly69Asp and p.Val674Leu and p.Glu589Asp	1	0.218818		1	0.310559		0	0		0	0		0	0
1265	Mycobactin	Mutant type	mbtA and mbtB and mbtF	p.Thr217Ile and p.Val674Leu and p.Glu589Asp	1	0.218818		1	0.310559		0	0		0	0		0	0
1266	Mycobactin	Mutant type	mbtA and mbtB and mbtF	p.Val438Ala and p.Val674Leu and p.Glu589Asp	1	0.218818		1	0.310559		0	0		0	0		0	0
1267	Mycobactin	Mutant type	mbtA and mbtB and mbtF	p.Val455Ala and p.Val674Leu and p.Glu589Asp	2	0.437637		2	0.621118		0	0		0	0		0	0
1268	Mycobactin	Mutant type	mbtA and mbtC and mbtF	p.Ala290Thr and p.Asp25Glu and p.Glu589Asp	1	0.218818		0	0		0	0		0	0		1	1.36986
1269	Mycobactin	Mutant type	mbtA and mbtD and mbtF	p.Ala290Thr and p.Leu493Val and p.Glu589Asp	1	0.218818		0	0		0	0		0	0		1	1.36986
1270	Mycobactin	Mutant type	mbtA and mbtF	p.Ala290Thr and p.Glu589Asp	9	1.96937		1	0.310559		0	0		0	0		8	10.9589
1271	Mycobactin	Mutant type	mbtA and mbtF	p.Leu515Phe and p.Glu589Asp	1	0.218818		0	0		0	0		0	0		1	1.36986
1272	Mycobactin	Mutant type	mbtB and mbtD and mbtE and mbtF	(p.Arg411Cys and p.Val674Leu) and p.Pro332Ser and p.Asp25Asn and p.Glu589Asp	1	0.218818		1	0.310559		0	0		0	0		0	0
1273	Mycobactin	Mutant type	mbtB and mbtD and mbtF	(p.Arg411Cys and p.Val674Leu) and p.Pro332Ser and p.Glu589Asp	2	0.437637		2	0.621118		0	0		0	0		0	0
1274	Mycobactin	Mutant type	mbtB and mbtD and mbtF	p.Val674Leu and p.Ala626Thr and p.Glu589Asp	1	0.218818		1	0.310559		0	0		0	0		0	0
1275	Mycobactin	Mutant type	mbtB and mbtD and mbtF	p.Val674Leu and p.Ala687Val and p.Glu589Asp	1	0.218818		1	0.310559		0	0		0	0		0	0
1276	Mycobactin	Mutant type	mbtB and mbtD and mbtF	p.Val674Leu and p.Arg471Gln and p.Glu589Asp	1	0.218818		1	0.310559		0	0		0	0		0	0
1277	Mycobactin	Mutant type	mbtB and mbtD and mbtF	p.Val674Leu and p.Arg96Ser and p.Glu589Asp	8	1.75055		7	2.17391		0	0		0	0		1	1.36986
1278	Mycobactin	Mutant type	mbtB and mbtD and mbtF	p.Val674Leu and p.Leu865Phe and p.Glu589Asp	1	0.218818		0	0		1	4		0	0		0	0
1279	Mycobactin	Mutant type	mbtB and mbtD and mbtF	p.Val674Leu and p.Pro477Ser and p.Glu589Asp	8	1.75055		8	2.48447		0	0		0	0		0	0
1280	Mycobactin	Mutant type	mbtB and mbtD and mbtF	p.Val674Leu and p.Ser516Gly and p.Glu589Asp	2	0.437637		2	0.621118		0	0		0	0		0	0
1281	Mycobactin	Mutant type	mbtB and mbtD and mbtF	p.Val674Leu and p.Ser583Leu and p.Glu589Asp	2	0.437637		1	0.310559		0	0		1	2.7027		0	0
1282	Mycobactin	Mutant type	mbtB and mbtE and mbtF	p.Val674Leu and p.Ala1294Thr and p.Glu589Asp	8	1.75055		7	2.17391		0	0		0	0		1	1.36986
1283	Mycobactin	Mutant type	mbtB and mbtE and mbtF	p.Val674Leu and p.Ala1530Val and p.Glu589Asp	1	0.218818		0	0		0	0		0	0		1	1.36986
1284	Mycobactin	Mutant type	mbtB and mbtE and mbtF	p.Val674Leu and p.Ala1641Val and p.Glu589Asp	8	1.75055		8	2.48447		0	0		0	0		0	0
1285	Mycobactin	Mutant type	mbtB and mbtE and mbtF	p.Val674Leu and p.Ala389Val and p.Glu589Asp	1	0.218818		0	0		1	4		0	0		0	0
1286	Mycobactin	Mutant type	mbtB and mbtE and mbtF	p.Val674Leu and p.Ala946Ser and p.Glu589Asp	1	0.218818		0	0		0	0		0	0		1	1.36986
1287	Mycobactin	Mutant type	mbtB and mbtE and mbtF	p.Val674Leu and p.Glu1130Ala and p.Glu589Asp	1	0.218818		1	0.310559		0	0		0	0		0	0
1288	Mycobactin	Mutant type	mbtB and mbtE and mbtF	p.Val674Leu and p.Gly1478Cys and p.Glu589Asp	9	1.96937		8	2.48447		0	0		1	2.7027		0	0
1289	Mycobactin	Mutant type	mbtB and mbtE and mbtF	p.Val674Leu and p.Ile486Val and p.Glu589Asp	1	0.218818		1	0.310559		0	0		0	0		0	0
1290	Mycobactin	Mutant type	mbtB and mbtE and mbtF	p.Val674Leu and p.Leu1165Trp and p.Glu589Asp	1	0.218818		1	0.310559		0	0		0	0		0	0
1291	Mycobactin	Mutant type	mbtB and mbtE and mbtF	p.Val674Leu and p.Met365Ile and p.Glu589Asp	3	0.656455		3	0.931677		0	0		0	0		0	0
1292	Mycobactin	Mutant type	mbtB and mbtE and mbtF	p.Val674Leu and p.Phe1233Leu and (p.Glu589Asp and p.His929Asp)	1	0.218818		1	0.310559		0	0		0	0		0	0
1293	Mycobactin	Mutant type	mbtB and mbtE and mbtF	p.Val674Leu and p.Phe1233Leu and p.Glu589Asp	1	0.218818		0	0		1	4		0	0		0	0
1294	Mycobactin	Mutant type	mbtB and mbtE and mbtF and mbtI	p.Val674Leu and p.Ala616Ser and p.Glu589Asp and p.Arg98Pro	1	0.218818		1	0.310559		0	0		0	0		0	0
1295	Mycobactin	Mutant type	mbtB and mbtE and mbtF and mbtK	p.Val674Leu and p.Ala1294Thr and p.Glu589Asp and p.Arg163Pro	1	0.218818		1	0.310559		0	0		0	0		0	0
1296	Mycobactin	Mutant type	mbtB and mbtF	(p.Arg411Cys and p.Val674Leu) and p.Glu589Asp	1	0.218818		0	0		0	0		0	0		1	1.36986
1297	Mycobactin	Mutant type	mbtB and mbtF	(p.Asp567His and p.Val674Leu) and p.Glu589Asp	6	1.31291		3	0.931677		2	8		0	0		1	1.36986
1298	Mycobactin	Mutant type	mbtB and mbtF	(p.Gly626Arg and p.Val674Leu) and p.Glu589Asp	1	0.218818		1	0.310559		0	0		0	0		0	0
1299	Mycobactin	Mutant type	mbtB and mbtF	(p.Ser358Pro and p.Val674Leu) and (p.Glu589Asp and p.Ala1430Val)	1	0.218818		1	0.310559		0	0		0	0		0	0
1300	Mycobactin	Mutant type	mbtB and mbtF	(p.Val674Leu and p.Ala91Val) and p.Glu589Asp	1	0.218818		1	0.310559		0	0		0	0		0	0
1301	Mycobactin	Mutant type	mbtB and mbtF	(p.Val674Leu and p.Asp713Asn) and p.Glu589Asp	1	0.218818		1	0.310559		0	0		0	0		0	0
1302	Mycobactin	Mutant type	mbtB and mbtF	(p.Val674Leu and p.His1251Pro) and p.Glu589Asp	1	0.218818		1	0.310559		0	0		0	0		0	0
1303	Mycobactin	Mutant type	mbtB and mbtF	(p.Val674Leu and p.Pro168Gln) and p.Glu589Asp	1	0.218818		0	0		0	0		0	0		1	1.36986
1304	Mycobactin	Mutant type	mbtB and mbtF	(p.Val674Leu and p.Thr937Ala) and p.Glu589Asp	1	0.218818		1	0.310559		0	0		0	0		0	0
1305	Mycobactin	Mutant type	mbtB and mbtF	p.Arg907His and p.Glu589Asp	2	0.437637		0	0		0	0		0	0		2	2.73973
1306	Mycobactin	Mutant type	mbtB and mbtF	p.Asp883His and p.Glu589Asp	1	0.218818		0	0		0	0		0	0		1	1.36986
1307	Mycobactin	Mutant type	mbtB and mbtF	p.Glu1046Gly and p.Glu589Asp	1	0.218818		0	0		0	0		0	0		1	1.36986
1308	Mycobactin	Mutant type	mbtB and mbtF	p.Val674Leu and (p.Ala348Thr and p.Glu589Asp)	2	0.437637		2	0.621118		0	0		0	0		0	0
1309	Mycobactin	Mutant type	mbtB and mbtF	p.Val674Leu and (p.Ala493Val and p.Glu589Asp)	2	0.437637		2	0.621118		0	0		0	0		0	0
1310	Mycobactin	Mutant type	mbtB and mbtF	p.Val674Leu and (p.Glu589Asp and p.Pro1160Ser)	1	0.218818		1	0.310559		0	0		0	0		0	0
1311	Mycobactin	Mutant type	mbtB and mbtF	p.Val674Leu and (p.Glu589Asp and p.Thr1460Pro)	1	0.218818		0	0		0	0		0	0		1	1.36986
1312	Mycobactin	Mutant type	mbtB and mbtF	p.Val674Leu and p.Glu589Asp	245	53.6105		207	64.2857		18	72		4	10.8108		16	21.9178
1313	Mycobactin	Mutant type	mbtB and mbtF and mbtG	p.Arg921Cys and p.Glu589Asp and p.Pro357Ser	1	0.218818		0	0		0	0		1	2.7027		0	0
1314	Mycobactin	Mutant type	mbtB and mbtF and mbtG	p.Val674Leu and p.Glu589Asp and p.Ala142Val	1	0.218818		1	0.310559		0	0		0	0		0	0
1315	Mycobactin	Mutant type	mbtB and mbtF and mbtI	p.Val674Leu and p.Glu589Asp and p.Asp162Gly	1	0.218818		1	0.310559		0	0		0	0		0	0
1316	Mycobactin	Mutant type	mbtB and mbtF and mbtI	p.Val674Leu and p.Glu589Asp and p.Cys50Arg	1	0.218818		1	0.310559		0	0		0	0		0	0
1317	Mycobactin	Mutant type	mbtB and mbtF and mbtJ	p.Val674Leu and p.Glu589Asp and p.Gly188Asp	2	0.437637		2	0.621118		0	0		0	0		0	0
1318	Mycobactin	Mutant type	mbtB and mbtF and mbtJ	p.Val674Leu and p.Glu589Asp and p.Leu246Arg	1	0.218818		1	0.310559		0	0		0	0		0	0
1319	Mycobactin	Mutant type	mbtE and mbtF	p.Ala63Val and p.Glu589Asp	1	0.218818		1	0.310559		0	0		0	0		0	0
1320	Mycobactin	Mutant type	mbtE and mbtF	p.Arg177Cys and p.Glu589Asp	1	0.218818		0	0		0	0		0	0		1	1.36986
1321	Mycobactin	Mutant type	mbtE and mbtF	p.Tyr1538His and p.Glu589Asp	3	0.656455		1	0.310559		1	4		0	0		1	1.36986
1322	Mycobactin	Mutant type	mbtE and mbtF and mbtG	p.Val1396Leu and p.Glu589Asp and p.Pro357Ser	1	0.218818		0	0		0	0		0	0		1	1.36986
1323	Mycobactin	Mutant type	mbtE and mbtF and mbtG	p.Val438Ala and p.Glu589Asp and p.Pro357Ser	1	0.218818		0	0		0	0		1	2.7027		0	0
1324	Mycobactin	Mutant type	mbtF	(p.Glu589Asp and p.Leu1013Val)	2	0.437637		0	0		0	0		0	0		2	2.73973
1325	Mycobactin	Mutant type	mbtF	(p.Glu589Asp and p.Val1019Ala)	1	0.218818		0	0		0	0		0	0		1	1.36986
1326	Mycobactin	Mutant type	mbtF	(p.Pro458Leu and p.Glu589Asp)	1	0.218818		0	0		0	0		0	0		1	1.36986
1327	Mycobactin	Mutant type	mbtF	p.Glu589Asp	38	8.3151		24	7.45342		1	4		0	0		13	17.8082
1328	Mycobactin	Mutant type	mbtF and mbtG	(p.Leu426Val and p.Glu589Asp) and p.Pro357Ser	2	0.437637		0	0		0	0		2	5.40541		0	0
1329	Mycobactin	Mutant type	mbtF and mbtG	p.Glu589Asp and p.His322Tyr	1	0.218818		0	0		0	0		0	0		1	1.36986
1330	Mycobactin	Mutant type	mbtF and mbtG	p.Glu589Asp and p.Pro357Ser	30	6.56455		3	0.931677		0	0		25	67.5676		2	2.73973
1331	Mycobactin	Mutant type	mbtF and mbtG and mbtI	p.Glu589Asp and p.Pro357Ser and p.Ala407Ser	2	0.437637		0	0		0	0		2	5.40541		0	0
1332	Mycobactin	Mutant type	mbtF and mbtI	p.Glu589Asp and p.Leu46Val	3	0.656455		0	0		0	0		0	0		3	4.10959
1333	Mycobactin	Mutant type	mbtF and mbtJ	p.Glu589Asp and p.Glu244Lys	1	0.218818		1	0.310559		0	0		0	0		0	0
1334	Mycobactin	Mutant type	mbtF and mbtK	p.Glu589Asp and (p.Glu58Ala and p.Asp192Ala)	1	0.218818		1	0.310559		0	0		0	0		0	0
1335	Mycobactin	Mutant type	mbtF and mbtK	p.Glu589Asp and p.Asp192Ala	2	0.437637		1	0.310559		0	0		0	0		1	1.36986
1336	Mycobactin	Mutant type	mbtF and mbtL	p.Glu589Asp and p.Pro27Leu	1	0.218818		0	0		0	0		0	0		1	1.36986
1337	Mycobactin	Mutant type	mbtK	p.Asn83Ser	2	0.437637		0	0		0	0		0	0		2	2.73973
1338	Nitrate reductase	Wild type	-	-	189	41.3567		106	32.9193		20	80		16	43.2432		47	64.3836
1339	Nitrate reductase	Mutant type	narG	p.Ala107Pro	1	0.218818		0	0		0	0		0	0		1	1.36986
1340	Nitrate reductase	Mutant type	narG	p.Gly357Cys	1	0.218818		1	0.310559		0	0		0	0		0	0
1341	Nitrate reductase	Mutant type	narG	p.Gly9Arg	1	0.218818		0	0		0	0		0	0		1	1.36986
1342	Nitrate reductase	Mutant type	narG and narJ	p.Gly720Ser and p.Pro179Arg	1	0.218818		1	0.310559		0	0		0	0		0	0
1343	Nitrate reductase	Mutant type	narG and narJ	p.Lys428Asn and p.Pro179Arg	1	0.218818		1	0.310559		0	0		0	0		0	0
1344	Nitrate reductase	Mutant type	narG and narJ	p.Lys522Asn and p.Pro179Arg	1	0.218818		1	0.310559		0	0		0	0		0	0
1345	Nitrate reductase	Mutant type	narG and narJ	p.Pro153Leu and p.Pro179Arg	1	0.218818		1	0.310559		0	0		0	0		0	0
1346	Nitrate reductase	Mutant type	narG and narJ	p.Thr1221Ile and p.Pro179Arg	2	0.437637		2	0.621118		0	0		0	0		0	0
1347	Nitrate reductase	Mutant type	narH	(p.Glu404Asp and p.Gly487Ser)	1	0.218818		1	0.310559		0	0		0	0		0	0
1348	Nitrate reductase	Mutant type	narH	p.Ala467Val	2	0.437637		1	0.310559		0	0		0	0		1	1.36986
1349	Nitrate reductase	Mutant type	narH	p.Ala542Thr	16	3.50109		0	0		0	0		16	43.2432		0	0
1350	Nitrate reductase	Mutant type	narH	p.Val453Met	1	0.218818		1	0.310559		0	0		0	0		0	0
1351	Nitrate reductase	Mutant type	narH and narJ	p.Ala116Glu and p.Pro179Arg	5	1.09409		4	1.24224		0	0		0	0		1	1.36986
1352	Nitrate reductase	Mutant type	narI	p.Leu196Val	6	1.31291		1	0.310559		0	0		0	0		5	6.84932
1353	Nitrate reductase	Mutant type	narI	p.Val190Met	1	0.218818		0	0		0	0		0	0		1	1.36986
1354	Nitrate reductase	Mutant type	narI and narJ	p.Val192Ala and p.Pro179Arg	1	0.218818		1	0.310559		0	0		0	0		0	0
1355	Nitrate reductase	Mutant type	narJ	p.Pro179Arg	226	49.453		200	62.1118		5	20		5	13.5135		16	21.9178
1356	Nitrate/nitrite transporter	Wild type	-	-	438	95.8425		311	96.5839		25	100		37	100		65	89.0411
1357	Nitrate/nitrite transporter	Mutant type	narK2	p.Val53Met	1	0.218818		0	0		0	0		0	0		1	1.36986
1358	Nitrate/nitrite transporter	Mutant type	narK2	p.Gly54Cys	2	0.437637		2	0.621118		0	0		0	0		0	0
1359	Nitrate/nitrite transporter	Mutant type	narK2	p.Ala80Thr	12	2.62582		6	1.86335		0	0		0	0		6	8.21918
1360	Nitrate/nitrite transporter	Mutant type	narK2	p.Val116Ala	1	0.218818		1	0.310559		0	0		0	0		0	0
1361	Nitrate/nitrite transporter	Mutant type	narK2	p.Asp193Asn	1	0.218818		0	0		0	0		0	0		1	1.36986
1362	Nitrate/nitrite transporter	Mutant type	narK2	p.Ala203Val	1	0.218818		1	0.310559		0	0		0	0		0	0
1363	Nitrate/nitrite transporter	Mutant type	narK2	p.Thr49Asn	1	0.218818		1	0.310559		0	0		0	0		0	0
1364	P(1)-type Mn2+ transporting ATPase	Wild type	-	-	451	98.6871		322	100		24	96		35	94.5946		70	95.8904
1365	P(1)-type Mn2+ transporting ATPase	Mutant type	ctpC	p.Val560Ala	1	0.218818		0	0		0	0		0	0		1	1.36986
1366	P(1)-type Mn2+ transporting ATPase	Mutant type	ctpC	p.Gln571Arg	1	0.218818		0	0		0	0		1	2.7027		0	0
1367	P(1)-type Mn2+ transporting ATPase	Mutant type	ctpC	p.Thr131Ile	1	0.218818		0	0		0	0		0	0		1	1.36986
1368	P(1)-type Mn2+ transporting ATPase	Mutant type	ctpC	p.Glu246Asp	1	0.218818		0	0		0	0		0	0		1	1.36986
1369	P(1)-type Mn2+ transporting ATPase	Mutant type	ctpC	p.Ala300Thr	1	0.218818		0	0		0	0		1	2.7027		0	0
1370	P(1)-type Mn2+ transporting ATPase	Mutant type	ctpC	p.Thr481Ile	1	0.218818		0	0		1	4		0	0		0	0
1371	PanC/PanD	Wild type	-	-	451	98.6871		318	98.7578		25	100		37	100		71	97.2603
1372	PanC/PanD	Mutant type	panC	p.Asp112Asn	1	0.218818		1	0.310559		0	0		0	0		0	0
1373	PanC/PanD	Mutant type	panD	p.Asp116Ala	2	0.437637		2	0.621118		0	0		0	0		0	0
1374	PanC/PanD	Mutant type	panC	p.Gly258Ala	1	0.218818		1	0.310559		0	0		0	0		0	0
1375	PanC/PanD	Mutant type	panD	p.Leu136Phe	1	0.218818		0	0		0	0		0	0		1	1.36986
1376	PanC/PanD	Mutant type	panD	p.Pro134Ala	1	0.218818		0	0		0	0		0	0		1	1.36986
1377	Proline synthesis	Wild type	-	-	454	99.3435		320	99.3789		25	100		37	100		72	98.6301
1378	Proline synthesis	Mutant type	proC	p.Arg286Cys	1	0.218818		1	0.310559		0	0		0	0		0	0
1379	Proline synthesis	Mutant type	proC	p.Met1?	1	0.218818		0	0		0	0		0	0		1	1.36986
1380	Proline synthesis	Mutant type	proC	p.Arg265Gln	1	0.218818		1	0.310559		0	0		0	0		0	0
1381	Purine synthesis	Wild type	-	-	444	97.1554		320	99.3789		24	96		28	75.6757		72	98.6301
1382	Purine synthesis	Mutant type	purC	p.Thr144Ser	1	0.218818		0	0		0	0		1	2.7027		0	0
1383	Purine synthesis	Mutant type	purC	p.His26Tyr	1	0.218818		1	0.310559		0	0		0	0		0	0
1384	Purine synthesis	Mutant type	purC	p.Arg260Gln	6	1.31291		0	0		0	0		6	16.2162		0	0
1385	Purine synthesis	Mutant type	purC	p.Ala31Thr	1	0.218818		0	0		1	4		0	0		0	0
1386	Purine synthesis	Mutant type	purC	p.Val41Ala	4	0.875274		1	0.310559		0	0		2	5.40541		1	1.36986
1387	Trehalose-recycling ABC transporter	Wild type	-	-	438	95.8425		311	96.5839		25	100		34	91.8919		68	93.1507
1388	Trehalose-recycling ABC transporter	Mutant type	lpqY	p.Ala403Thr	2	0.437637		2	0.621118		0	0		0	0		0	0
1389	Trehalose-recycling ABC transporter	Mutant type	lpqY	p.Ala409Thr	1	0.218818		0	0		0	0		1	2.7027		0	0
1390	Trehalose-recycling ABC transporter	Mutant type	lpqY	p.Asp168Ala	1	0.218818		0	0		0	0		0	0		1	1.36986
1391	Trehalose-recycling ABC transporter	Mutant type	lpqY	p.Lys404Asn	1	0.218818		0	0		0	0		1	2.7027		0	0
1392	Trehalose-recycling ABC transporter	Mutant type	lpqY	p.Phe331Ser	1	0.218818		1	0.310559		0	0		0	0		0	0
1393	Trehalose-recycling ABC transporter	Mutant type	lpqY	p.Pro227Arg	1	0.218818		1	0.310559		0	0		0	0		0	0
1394	Trehalose-recycling ABC transporter	Mutant type	lpqY	p.Val234Ala	1	0.218818		1	0.310559		0	0		0	0		0	0
1395	Trehalose-recycling ABC transporter	Mutant type	lpqY and sugC	p.Asn193His and p.Lys114Arg	1	0.218818		0	0		0	0		0	0		1	1.36986
1396	Trehalose-recycling ABC transporter	Mutant type	sugA	p.Gly302Asp	1	0.218818		1	0.310559		0	0		0	0		0	0
1397	Trehalose-recycling ABC transporter	Mutant type	sugB	p.Thr193Ala	4	0.875274		4	1.24224		0	0		0	0		0	0
1398	Trehalose-recycling ABC transporter	Mutant type	sugC	p.Ala362Gly	1	0.218818		1	0.310559		0	0		0	0		0	0
1399	Trehalose-recycling ABC transporter	Mutant type	sugC	p.Lys114Arg	3	0.656455		0	0		0	0		0	0		3	4.10959
1400	Trehalose-recycling ABC transporter	Mutant type	sugC	p.Pro263Leu	1	0.218818		0	0		0	0		1	2.7027		0	0
1401	Tryptophan synthesis	Wild type	-	-	433	94.7484		310	96.2733		23	92		36	97.2973		64	87.6712
1402	Tryptophan synthesis	Mutant type	trpD	p.Asp163Ala	13	2.84464		7	2.17391		0	0		0	0		6	8.21918
1403	Tryptophan synthesis	Mutant type	trpD	p.Arg167Cys	1	0.218818		1	0.310559		0	0		0	0		0	0
1404	Tryptophan synthesis	Mutant type	trpD	p.Ile174Thr	1	0.218818		0	0		1	4		0	0		0	0
1405	Tryptophan synthesis	Mutant type	trpD	p.Ser185Cys	1	0.218818		0	0		0	0		1	2.7027		0	0
1406	Tryptophan synthesis	Mutant type	trpD	p.Val198Met	1	0.218818		0	0		1	4		0	0		0	0
1407	Tryptophan synthesis	Mutant type	trpD	p.Val201Ala	1	0.218818		1	0.310559		0	0		0	0		0	0
1408	Tryptophan synthesis	Mutant type	trpD	p.Arg621Cys	6	1.31291		3	0.931677		0	0		0	0		3	4.10959
1409	Accessory secretion factor	Wild type	-	-	200	43.7637		103	31.9876		19	76		31	83.7838		47	64.3836
1410	Accessory secretion factor	Mutant type	secA2	p.Gly392Ala	1	0.218818		0	0		0	0		1	2.7027		0	0
1411	Accessory secretion factor	Mutant type	secA2	p.Val410Met	237	51.86		210	65.2174		5	20		5	13.5135		17	23.2877
1412	Accessory secretion factor	Mutant type	secA2	p.Val410Met and p.Asn732His	1	0.218818		1	0.310559		0	0		0	0		0	0
1413	Accessory secretion factor	Mutant type	secA2	p.Val475Ala	1	0.218818		1	0.310559		0	0		0	0		0	0
1414	Accessory secretion factor	Mutant type	secA2	p.Gly5Asp	11	2.407		5	1.5528		0	0		0	0		6	8.21918
1415	Accessory secretion factor	Mutant type	secA2	p.Ala508Ser and p.Ser59Arg	1	0.218818		1	0.310559		0	0		0	0		0	0
1416	Accessory secretion factor	Mutant type	secA2	p.Ser59Arg	1	0.218818		0	0		0	0		0	0		1	1.36986
1417	Accessory secretion factor	Mutant type	secA2	p.Asp601Tyr	1	0.218818		0	0		0	0		0	0		1	1.36986
1418	Accessory secretion factor	Mutant type	secA2	p.Lys679Thr	1	0.218818		1	0.310559		0	0		0	0		0	0
1419	Accessory secretion factor	Mutant type	secA2	p.His768Gln	1	0.218818		0	0		0	0		0	0		1	1.36986
1420	Accessory secretion factor	Mutant type	secA2	p.Thr35Ile	1	0.218818		0	0		1	4		0	0		0	0
1421	MmaA4	Wild type	-	-	452	98.9059		318	98.7578		25	100		37	100		72	98.6301
1422	MmaA4	Mutant type	mmaA4	p.Thr86Ala	1	0.218818		1	0.310559		0	0		0	0		0	0
1423	MmaA4	Mutant type	mmaA4	p.Asn165Ser	3	0.656455		2	0.621118		0	0		0	0		1	1.36986
1424	MmaA4	Mutant type	mmaA4	p.Asp67Gly	1	0.218818		1	0.310559		0	0		0	0		0	0
1425	Mycolic acid trans-cyclopropane synthetase	Wild type	-	-	455	99.5624		320	99.3789		25	100		37	100		73	100
1426	Mycolic acid trans-cyclopropane synthetase	Mutant type	cmaA2	p.Ala233Thr	1	0.218818		1	0.310559		0	0		0	0		0	0
1427	Mycolic acid trans-cyclopropane synthetase	Mutant type	cmaA2	p.Glu47Gly	1	0.218818		1	0.310559		0	0		0	0		0	0
1428	PcaA	Wild type	-	-	456	99.7812		321	99.6894		25	100		37	100		73	100
1429	PcaA	Mutant type	pcaA	p.Met79Val	1	0.218818		1	0.310559		0	0		0	0		0	0
1430	DevRS	Wild type	-	-	415	90.8096		312	96.8944		25	100		9	24.3243		69	94.5205
1431	DevRS	Mutant type	devR	p.Ala140Gly	31	6.78337		1	0.310559		0	0		28	75.6757		2	2.73973
1432	DevRS	Mutant type	devR	p.Asn61Ser	1	0.218818		1	0.310559		0	0		0	0		0	0
1433	DevRS	Mutant type	devS	p.Ala209Val	1	0.218818		0	0		0	0		0	0		1	1.36986
1434	DevRS	Mutant type	devS	p.Arg212His	2	0.437637		2	0.621118		0	0		0	0		0	0
1435	DevRS	Mutant type	devS	p.Ala223Val	1	0.218818		1	0.310559		0	0		0	0		0	0
1436	DevRS	Mutant type	devS	p.Ala249Thr	2	0.437637		2	0.621118		0	0		0	0		0	0
1437	DevRS	Mutant type	devS	p.Val307Ala	3	0.656455		2	0.621118		0	0		0	0		1	1.36986
1438	DevRS	Mutant type	devS	p.Phe467Leu	1	0.218818		1	0.310559		0	0		0	0		0	0
1439	MprAB(Mycobacterial persistence regulator)	Wild type	-	-	77	16.849		29	9.00621		2	8		0	0		46	63.0137
1440	MprAB(Mycobacterial persistence regulator)	Mutant type	mprB	(p.Leu339His and p.Arg13His)	1	0.218818		0	0		0	0		1	2.7027		0	0
1441	MprAB(Mycobacterial persistence regulator)	Mutant type	mprB	(p.Leu339His and p.Asp365Gly)	1	0.218818		1	0.310559		0	0		0	0		0	0
1442	MprAB(Mycobacterial persistence regulator)	Mutant type	mprB	(p.Leu339His and p.Lys116Thr)	1	0.218818		0	0		0	0		1	2.7027		0	0
1443	MprAB(Mycobacterial persistence regulator)	Mutant type	mprB	p.Leu339His	375	82.0569		290	90.0621		23	92		35	94.5946		27	36.9863
1444	MprAB(Mycobacterial persistence regulator)	Mutant type	mprA and mprB	p.His31Tyr and p.Leu339His	1	0.218818		1	0.310559		0	0		0	0		0	0
1445	MprAB(Mycobacterial persistence regulator)	Mutant type	mprA and mprB	p.Thr188Ile and p.Leu339His	1	0.218818		1	0.310559		0	0		0	0		0	0
1446	PhoP	Wild type	-	-	0	0		0	0		0	0		0	0		0	0
1447	PhoP	Mutant type	phoR	(p.Ala130Thr and p.Pro172Leu)	1	0.218818		1	0.310559		0	0		0	0		0	0
1448	PhoP	Mutant type	phoR	(p.Ala426Val and p.Pro172Leu)	1	0.218818		1	0.310559		0	0		0	0		0	0
1449	PhoP	Mutant type	phoR	(p.Arg420Cys and p.Pro172Leu)	6	1.31291		3	0.931677		2	8		0	0		1	1.36986
1450	PhoP	Mutant type	phoR	(p.Gln91Pro and p.Pro172Leu)	1	0.218818		1	0.310559		0	0		0	0		0	0
1451	PhoP	Mutant type	phoR	(p.Pro172Leu and p.Ala243Thr)	1	0.218818		1	0.310559		0	0		0	0		0	0
1452	PhoP	Mutant type	phoR	(p.Pro172Leu and p.Arg204Cys)	1	0.218818		0	0		0	0		0	0		1	1.36986
1453	PhoP	Mutant type	phoR	(p.Pro172Leu and p.Asp322Asn)	1	0.218818		0	0		0	0		1	2.7027		0	0
1454	PhoP	Mutant type	phoR	(p.Pro172Leu and p.Phe271Leu)	1	0.218818		1	0.310559		0	0		0	0		0	0
1455	PhoP	Mutant type	phoR	(p.Thr94Lys and p.Pro172Leu)	1	0.218818		0	0		0	0		0	0		1	1.36986
1456	PhoP	Mutant type	phoR	(p.Val133Ala and p.Pro172Leu)	3	0.656455		2	0.621118		0	0		1	2.7027		0	0
1457	PhoP	Mutant type	phoR	(p.Val154Ala and p.Pro172Leu)	1	0.218818		1	0.310559		0	0		0	0		0	0
1458	PhoP	Mutant type	phoP and phoR	p.Ala50Thr and p.Pro172Leu	1	0.218818		1	0.310559		0	0		0	0		0	0
1459	PhoP	Mutant type	phoR	p.Pro172Leu	435	95.186		309	95.9627		23	92		35	94.5946		68	93.1507
1460	PhoP	Mutant type	phoP and phoR	p.Pro176Leu and p.Pro172Leu	1	0.218818		1	0.310559		0	0		0	0		0	0
1461	PhoP	Mutant type	phoP and phoR	p.Pro75Leu and p.Pro172Leu	2	0.437637		0	0		0	0		0	0		2	2.73973
1462	PrrA/B	Wild type	-	-	450	98.4683		320	99.3789		24	96		34	91.8919		72	98.6301
1463	PrrA/B	Mutant type	prrA	p.Gly7Ser	2	0.437637		0	0		0	0		2	5.40541		0	0
1464	PrrA/B	Mutant type	prrA	p.Met1?	2	0.437637		1	0.310559		1	4		0	0		0	0
1465	PrrA/B	Mutant type	prrB	p.Ala106Thr	1	0.218818		0	0		0	0		0	0		1	1.36986
1466	PrrA/B	Mutant type	prrB	p.Ala56Val	1	0.218818		0	0		0	0		1	2.7027		0	0
1467	PrrA/B	Mutant type	prrB	p.Pro123Leu	1	0.218818		1	0.310559		0	0		0	0		0	0
1468	SenX3	Wild type	-	-	454	99.3435		321	99.6894		25	100		37	100		71	97.2603
1469	SenX3	Mutant type	senX3	p.Thr119Pro	1	0.218818		1	0.310559		0	0		0	0		0	0
1470	SenX3	Mutant type	senX3	p.Arg404*	1	0.218818		0	0		0	0		0	0		1	1.36986
1471	SenX3	Mutant type	senX3	p.Glu394Ala	1	0.218818		0	0		0	0		0	0		1	1.36986
1472	SigA	Wild type	-	-	453	99.1247		319	99.0683		25	100		37	100		72	98.6301
1473	SigA	Mutant type	sigA	p.Arg16Pro	1	0.218818		1	0.310559		0	0		0	0		0	0
1474	SigA	Mutant type	sigA	p.Met281Ile	1	0.218818		0	0		0	0		0	0		1	1.36986
1475	SigA	Mutant type	sigA	p.Met282Ile	1	0.218818		1	0.310559		0	0		0	0		0	0
1476	SigA	Mutant type	sigA	p.Gln521Glu	1	0.218818		1	0.310559		0	0		0	0		0	0
1477	SigE	Wild type	-	-	454	99.3435		319	99.0683		25	100		37	100		73	100
1478	SigE	Mutant type	sigE	p.Met1?	2	0.437637		2	0.621118		0	0		0	0		0	0
1479	SigE	Mutant type	sigE	p.Glu13Gly	1	0.218818		1	0.310559		0	0		0	0		0	0
1480	SigF	Wild type	-	-	452	98.9059		319	99.0683		25	100		37	100		71	97.2603
1481	SigF	Mutant type	sigF	p.Arg118Trp	1	0.218818		0	0		0	0		0	0		1	1.36986
1482	SigF	Mutant type	sigF	p.Leu138Arg	1	0.218818		0	0		0	0		0	0		1	1.36986
1483	SigF	Mutant type	sigF	p.Pro142Ser	2	0.437637		2	0.621118		0	0		0	0		0	0
1484	SigF	Mutant type	sigF	p.His53Gln	1	0.218818		1	0.310559		0	0		0	0		0	0
1485	Sigma D	Wild type	-	-	450	98.4683		318	98.7578		25	100		35	94.5946		72	98.6301
1486	Sigma D	Mutant type	sigD	p.Asp93His	1	0.218818		1	0.310559		0	0		0	0		0	0
1487	Sigma D	Mutant type	sigD	p.Gly184Ser	2	0.437637		2	0.621118		0	0		0	0		0	0
1488	Sigma D	Mutant type	sigD	p.Ser185Gly	1	0.218818		1	0.310559		0	0		0	0		0	0
1489	Sigma D	Mutant type	sigD	p.Ser133*	1	0.218818		0	0		0	0		0	0		1	1.36986
1490	Sigma D	Mutant type	sigD	p.Gly9Arg	2	0.437637		0	0		0	0		2	5.40541		0	0
1491	Sigma L	Wild type	-	-	456	99.7812		321	99.6894		25	100		37	100		73	100
1492	Sigma L	Mutant type	sigL	p.Leu18Phe	1	0.218818		1	0.310559		0	0		0	0		0	0
1493	Sigma M	Wild type	-	-	423	92.5602		315	97.8261		25	100		22	59.4595		61	83.5616
1494	Sigma M	Mutant type	sigM	p.Val85Ile	1	0.218818		1	0.310559		0	0		0	0		0	0
1495	Sigma M	Mutant type	sigM	p.Arg100Pro	14	3.06346		0	0		0	0		14	37.8378		0	0
1496	Sigma M	Mutant type	sigM	p.Ala134Thr	2	0.437637		2	0.621118		0	0		0	0		0	0
1497	Sigma M	Mutant type	sigM	p.Met151Ile	1	0.218818		0	0		0	0		0	0		1	1.36986
1498	Sigma M	Mutant type	sigM	p.Arg165Pro	1	0.218818		1	0.310559		0	0		0	0		0	0
1499	Sigma M	Mutant type	sigM	p.His169Asn	1	0.218818		0	0		0	0		0	0		1	1.36986
1500	Sigma M	Mutant type	sigM	p.Asp21Asn	2	0.437637		1	0.310559		0	0		0	0		1	1.36986
1501	Sigma M	Mutant type	sigM	p.Asp207Gly	2	0.437637		0	0		0	0		1	2.7027		1	1.36986
1502	Sigma M	Mutant type	sigM	p.Tyr213Phe	6	1.31291		1	0.310559		0	0		0	0		5	6.84932
1503	Sigma M	Mutant type	sigM	p.Tyr81*	1	0.218818		1	0.310559		0	0		0	0		0	0
1504	Sigma M	Mutant type	sigM	p.Ala35Pro	3	0.656455		0	0		0	0		0	0		3	4.10959
1505	AhpC	Wild type	-	-	455	99.5624		320	99.3789		25	100		37	100		73	100
1506	AhpC	Mutant type	ahpC	p.Leu191Pro and p.Val26Ala	1	0.218818		1	0.310559		0	0		0	0		0	0
1507	AhpC	Mutant type	ahpC	p.Cys61Arg	1	0.218818		1	0.310559		0	0		0	0		0	0
1508	HspX(16-kDa-crystallin-like protein)	Wild type	-	-	454	99.3435		320	99.3789		25	100		36	97.2973		73	100
1509	HspX(16-kDa-crystallin-like protein)	Mutant type	hspX	p.Gly107Asp	1	0.218818		1	0.310559		0	0		0	0		0	0
1510	HspX(16-kDa-crystallin-like protein)	Mutant type	hspX	p.Val126Leu	1	0.218818		1	0.310559		0	0		0	0		0	0
1511	HspX(16-kDa-crystallin-like protein)	Mutant type	hspX	p.Phe35Val	1	0.218818		0	0		0	0		1	2.7027		0	0
1512	KatG	Wild type	-	-	68	14.8796		27	8.38509		2	8		0	0		39	53.4247
1513	KatG	Mutant type	katG	p.Lys459Arg and p.Arg463Leu	3	0.656455		3	0.931677		0	0		0	0		0	0
1514	KatG	Mutant type	katG	p.Gln461Pro	1	0.218818		1	0.310559		0	0		0	0		0	0
1515	KatG	Mutant type	katG	p.Arg463Leu	296	64.7702		222	68.9441		19	76		33	89.1892		22	30.137
1516	KatG	Mutant type	katG	p.Arg463Leu and p.Lys488Thr	1	0.218818		0	0		0	0		0	0		1	1.36986
1517	KatG	Mutant type	katG	p.Arg463Leu and p.Gly494Asp	1	0.218818		1	0.310559		0	0		0	0		0	0
1518	KatG	Mutant type	katG	p.Arg463Leu and p.Arg496Leu	1	0.218818		1	0.310559		0	0		0	0		0	0
1519	KatG	Mutant type	katG	p.Arg463Leu and p.Arg515Cys	2	0.437637		2	0.621118		0	0		0	0		0	0
1520	KatG	Mutant type	katG	p.Arg463Leu and p.Phe540Ser	1	0.218818		1	0.310559		0	0		0	0		0	0
1521	KatG	Mutant type	katG	p.Arg463Leu and p.Asp612Gly	1	0.218818		1	0.310559		0	0		0	0		0	0
1522	KatG	Mutant type	katG	p.Arg463Leu and p.Ser620Arg	1	0.218818		0	0		0	0		0	0		1	1.36986
1523	KatG	Mutant type	katG	p.Arg463Leu and p.Ala69Thr	1	0.218818		1	0.310559		0	0		0	0		0	0
1524	KatG	Mutant type	katG	p.Arg463Leu and p.Asp695Gly	1	0.218818		1	0.310559		0	0		0	0		0	0
1525	KatG	Mutant type	katG	p.Arg463Leu and p.Ser700Pro	1	0.218818		1	0.310559		0	0		0	0		0	0
1526	KatG	Mutant type	katG	p.Arg463Leu and p.Asp714Asn and p.Asp79Gly	2	0.437637		2	0.621118		0	0		0	0		0	0
1527	KatG	Mutant type	katG	p.Arg463Leu and p.His97Arg and p.Thr324Ala	1	0.218818		1	0.310559		0	0		0	0		0	0
1528	KatG	Mutant type	katG	p.Arg463Leu and p.Asn138Ser	2	0.437637		2	0.621118		0	0		0	0		0	0
1529	KatG	Mutant type	katG	p.Arg463Leu and p.Ala144Val	1	0.218818		1	0.310559		0	0		0	0		0	0
1530	KatG	Mutant type	katG	p.Arg463Leu and p.Trp161Ser	1	0.218818		1	0.310559		0	0		0	0		0	0
1531	KatG	Mutant type	katG	p.Arg463Leu and p.Trp191Gly	2	0.437637		2	0.621118		0	0		0	0		0	0
1532	KatG	Mutant type	katG	p.Arg463Leu and p.Trp191Gly and p.Asn330Asp	1	0.218818		1	0.310559		0	0		0	0		0	0
1533	KatG	Mutant type	katG	p.Arg463Leu and p.Gly285Asp	1	0.218818		1	0.310559		0	0		0	0		0	0
1534	KatG	Mutant type	katG	p.Arg463Leu and p.Thr308Pro	1	0.218818		1	0.310559		0	0		0	0		0	0
1535	KatG	Mutant type	katG	p.Arg463Leu and p.Ser315Asn	7	1.53173		6	1.86335		0	0		0	0		1	1.36986
1536	KatG	Mutant type	katG	p.Arg463Leu and p.Ser315Thr	50	10.9409		40	12.4224		4	16		4	10.8108		2	2.73973
1537	KatG	Mutant type	katG	p.Met732Leu	1	0.218818		0	0		0	0		0	0		1	1.36986
1538	KatG	Mutant type	katG	p.Ser315Thr	5	1.09409		1	0.310559		0	0		0	0		4	5.47945
1539	KatG	Mutant type	katG	p.Ser315Ile	1	0.218818		0	0		0	0		0	0		1	1.36986
1540	KatG	Mutant type	katG	p.Val1? and p.Arg463Leu	1	0.218818		1	0.310559		0	0		0	0		0	0
1541	KatG	Mutant type	katG	p.Thr363Pro	1	0.218818		0	0		0	0		0	0		1	1.36986
1542	Proteasome-associated proteins	Wild type	-	-	437	95.6236		307	95.3416		22	88		36	97.2973		72	98.6301
1543	Proteasome-associated proteins	Mutant type	mpa	p.Ala465Val	1	0.218818		1	0.310559		0	0		0	0		0	0
1544	Proteasome-associated proteins	Mutant type	mpa	p.Arg284Ser	1	0.218818		0	0		1	4		0	0		0	0
1545	Proteasome-associated proteins	Mutant type	mpa	p.Asp22Gly	1	0.218818		1	0.310559		0	0		0	0		0	0
1546	Proteasome-associated proteins	Mutant type	mpa	p.Asp492Gly	1	0.218818		1	0.310559		0	0		0	0		0	0
1547	Proteasome-associated proteins	Mutant type	mpa	p.Asp64Ala	4	0.875274		2	0.621118		1	4		0	0		1	1.36986
1548	Proteasome-associated proteins	Mutant type	mpa	p.Cys474Tyr	1	0.218818		1	0.310559		0	0		0	0		0	0
1549	Proteasome-associated proteins	Mutant type	mpa	p.Glu316Lys	1	0.218818		1	0.310559		0	0		0	0		0	0
1550	Proteasome-associated proteins	Mutant type	mpa	p.His323Asp	1	0.218818		0	0		1	4		0	0		0	0
1551	Proteasome-associated proteins	Mutant type	mpa	p.Pro198Arg	1	0.218818		1	0.310559		0	0		0	0		0	0
1552	Proteasome-associated proteins	Mutant type	pafA	p.Ala164Val	6	1.31291		6	1.86335		0	0		0	0		0	0
1553	Proteasome-associated proteins	Mutant type	pafA	p.Arg136Gly	1	0.218818		1	0.310559		0	0		0	0		0	0
1554	Proteasome-associated proteins	Mutant type	pafA	p.Arg96Gln	1	0.218818		0	0		0	0		1	2.7027		0	0
1555	SodA	Wild type	-	-	454	99.3435		321	99.6894		23	92		37	100		73	100
1556	SodA	Mutant type	sodA	p.Thr118Ser	2	0.437637		0	0		2	8		0	0		0	0
1557	SodA	Mutant type	sodA	p.Ala115Ser	1	0.218818		1	0.310559		0	0		0	0		0	0
1558	SodC	Wild type	-	-	447	97.8118		317	98.4472		25	100		35	94.5946		70	95.8904
1559	SodC	Mutant type	sodC	p.Thr82Met	4	0.875274		1	0.310559		0	0		2	5.40541		1	1.36986
1560	SodC	Mutant type	sodC	p.Pro135Ala	1	0.218818		1	0.310559		0	0		0	0		0	0
1561	SodC	Mutant type	sodC	p.Pro148Gln	1	0.218818		0	0		0	0		0	0		1	1.36986
1562	SodC	Mutant type	sodC	p.Lys3Glu	1	0.218818		1	0.310559		0	0		0	0		0	0
1563	SodC	Mutant type	sodC	p.Ala27Val	2	0.437637		2	0.621118		0	0		0	0		0	0
1564	SodC	Mutant type	sodC	p.Pro47Leu	1	0.218818		0	0		0	0		0	0		1	1.36986
1. Descriptive tables, using numbers (count) and composition ratios (Percentage) to describe
2. Total is the total of L2.2.1, L2.2.2, L3 and L4.
3. L2.2.1, L2.2.2, L3 and L4 represent Lineage 2.2.1, Lineage 2.2.2, Lineage 3 and Lineage 4 of Mycobacterium tuberculosis respectively.
