# Supplementary material for: Analyzing the distribution of virulence factors of Mycobacterium tuberculosis and the impact of virulence gene mutations on treatment outcomes in different lineages using whole-genome sequencing in Urumqi
Source: Virulence. 2025 Sep 16;16(1):2552875. doi: 10.1080/21505594.2025.2552875 (PMC12445446; doi:10.1080/21505594.2025.2552875)
Supplement: Clean copy of Supplementary 5 - QVIR-2024-0025.R1.xlsx [file KVIR_A_2552875_SM2649.xlsx]

## Sheet: Sheet1
Supplementary 5 Mutation status of related genes of virulence factors (using M. tuberculosis H37Rv,NC_000962 (4411532 bp) as a reference)
ID	Virulence factors	Related genes	Locus tag	Type	Mutant	Total (N = 457)			L2.2.1 (N = 322)			L2.2.2 (N = 25)			L3 (N = 37)			L4 (N = 73)
						Count (N = 457)	Percentage (%)		Count (n)	Percentage (%)		Count (n)	Percentage (%)		Count (n)	Percentage (%)		Count (n)	Percentage (%)
1	MymA operon	adhD	Rv3086	Wild type	-	452	98.9059		320	99.3789		24	96		37	100		71	97.2603
2	MymA operon	adhD	Rv3086	Mutant type	p.Val83Ala	1	0.218818		0	0		0	0		0	0		1	1.36986
3	MymA operon	adhD	Rv3086	Mutant type	p.Asp106Ala	1	0.218818		0	0		0	0		0	0		1	1.36986
4	MymA operon	adhD	Rv3086	Mutant type	p.Gly108Glu	2	0.437637		2	0.621118		0	0		0	0		0	0
5	MymA operon	adhD	Rv3086	Mutant type	p.Trp249Ser	1	0.218818		0	0		1	4		0	0		0	0
6	LAM(Lipoarabinomannan)	aftB	Rv3805c	Wild type	-	107	23.4136		32	9.93789		2	8		30	81.0811		43	58.9041
7	LAM(Lipoarabinomannan)	aftB	Rv3805c	Mutant type	p.Val352Phe and p.Asp397Gly	1	0.218818		1	0.310559		0	0		0	0		0	0
8	LAM(Lipoarabinomannan)	aftB	Rv3805c	Mutant type	p.Asp397Gly and p.Ala164Val	1	0.218818		1	0.310559		0	0		0	0		0	0
9	LAM(Lipoarabinomannan)	aftB	Rv3805c	Mutant type	p.Ala421Val	1	0.218818		0	0		0	0		1	2.7027		0	0
10	LAM(Lipoarabinomannan)	aftB	Rv3805c	Mutant type	p.Tyr81His	6	1.31291		1	0.310559		0	0		0	0		5	6.84932
11	LAM(Lipoarabinomannan)	aftB	Rv3805c	Mutant type	p.Ala223Val	1	0.218818		0	0		0	0		0	0		1	1.36986
12	LAM(Lipoarabinomannan)	aftB	Rv3805c	Mutant type	p.Asp397Gly	340	74.3982		287	89.1304		23	92		6	16.2162		24	32.8767
13	LAM(Lipoarabinomannan)	aftD	Rv0236c	Wild type	-	320	70.0219		255	79.1925		13	52		6	16.2162		46	63.0137
14	LAM(Lipoarabinomannan)	aftD	Rv0236c	Mutant type	p.Arg397Pro and p.Ile1211Leu	2	0.437637		2	0.621118		0	0		0	0		0	0
15	LAM(Lipoarabinomannan)	aftD	Rv0236c	Mutant type	p.Thr445Ala	1	0.218818		0	0		0	0		0	0		1	1.36986
16	LAM(Lipoarabinomannan)	aftD	Rv0236c	Mutant type	p.Pro546Ala	1	0.218818		1	0.310559		0	0		0	0		0	0
17	LAM(Lipoarabinomannan)	aftD	Rv0236c	Mutant type	p.Gly576Ser	1	0.218818		1	0.310559		0	0		0	0		0	0
18	LAM(Lipoarabinomannan)	aftD	Rv0236c	Mutant type	p.Gly576Cys	1	0.218818		1	0.310559		0	0		0	0		0	0
19	LAM(Lipoarabinomannan)	aftD	Rv0236c	Mutant type	p.Val672Ala	1	0.218818		1	0.310559		0	0		0	0		0	0
20	LAM(Lipoarabinomannan)	aftD	Rv0236c	Mutant type	p.Ala681Thr	1	0.218818		0	0		0	0		0	0		1	1.36986
21	LAM(Lipoarabinomannan)	aftD	Rv0236c	Mutant type	p.His687Arg and p.Ser1080Gly	6	1.31291		3	0.931677		2	8		0	0		1	1.36986
22	LAM(Lipoarabinomannan)	aftD	Rv0236c	Mutant type	p.Gly755Glu	10	2.18818		10	3.10559		0	0		0	0		0	0
23	LAM(Lipoarabinomannan)	aftD	Rv0236c	Mutant type	p.Asn768Asp and p.Pro274Thr	1	0.218818		0	0		0	0		0	0		1	1.36986
24	LAM(Lipoarabinomannan)	aftD	Rv0236c	Mutant type	p.Thr797Ala	2	0.437637		2	0.621118		0	0		0	0		0	0
25	LAM(Lipoarabinomannan)	aftD	Rv0236c	Mutant type	p.His852Arg	1	0.218818		1	0.310559		0	0		0	0		0	0
26	LAM(Lipoarabinomannan)	aftD	Rv0236c	Mutant type	p.Glu905Lys and p.Ser1080Gly	5	1.09409		0	0		0	0		5	13.5135		0	0
27	LAM(Lipoarabinomannan)	aftD	Rv0236c	Mutant type	p.Thr945Ser and p.Ser1080Gly	1	0.218818		0	0		0	0		1	2.7027		0	0
28	LAM(Lipoarabinomannan)	aftD	Rv0236c	Mutant type	p.Gly966Ser	8	1.75055		7	2.17391		0	0		0	0		1	1.36986
29	LAM(Lipoarabinomannan)	aftD	Rv0236c	Mutant type	p.Ser1005Asn	1	0.218818		0	0		0	0		0	0		1	1.36986
30	LAM(Lipoarabinomannan)	aftD	Rv0236c	Mutant type	p.Ala1017Thr and p.Ser1080Gly	1	0.218818		0	0		0	0		1	2.7027		0	0
31	LAM(Lipoarabinomannan)	aftD	Rv0236c	Mutant type	p.Ser1080Gly	66	14.442		20	6.21118		10	40		20	54.0541		16	21.9178
32	LAM(Lipoarabinomannan)	aftD	Rv0236c	Mutant type	p.Ser1080Gly and p.Ala1112Thr	1	0.218818		0	0		0	0		0	0		1	1.36986
33	LAM(Lipoarabinomannan)	aftD	Rv0236c	Mutant type	p.Ser1080Gly and p.His1117Tyr	3	0.656455		1	0.310559		0	0		2	5.40541		0	0
34	LAM(Lipoarabinomannan)	aftD	Rv0236c	Mutant type	p.Ser1080Gly and p.Ser1119Leu	5	1.09409		2	0.621118		0	0		2	5.40541		1	1.36986
35	LAM(Lipoarabinomannan)	aftD	Rv0236c	Mutant type	p.Ser1080Gly and p.Met146Lys	2	0.437637		2	0.621118		0	0		0	0		0	0
36	LAM(Lipoarabinomannan)	aftD	Rv0236c	Mutant type	p.Ile1211Leu	6	1.31291		6	1.86335		0	0		0	0		0	0
37	LAM(Lipoarabinomannan)	aftD	Rv0236c	Mutant type	p.Ala1266Thr	2	0.437637		2	0.621118		0	0		0	0		0	0
38	LAM(Lipoarabinomannan)	aftD	Rv0236c	Mutant type	p.Val1382Leu	1	0.218818		1	0.310559		0	0		0	0		0	0
39	LAM(Lipoarabinomannan)	aftD	Rv0236c	Mutant type	p.Ile157Met	1	0.218818		0	0		0	0		0	0		1	1.36986
40	LAM(Lipoarabinomannan)	aftD	Rv0236c	Mutant type	p.Arg205Trp	1	0.218818		0	0		0	0		0	0		1	1.36986
41	LAM(Lipoarabinomannan)	aftD	Rv0236c	Mutant type	p.Ser286Leu	2	0.437637		2	0.621118		0	0		0	0		0	0
42	LAM(Lipoarabinomannan)	aftD	Rv0236c	Mutant type	p.Val322Leu	1	0.218818		0	0		0	0		0	0		1	1.36986
43	LAM(Lipoarabinomannan)	aftD	Rv0236c	Mutant type	p.Ser382Thr	2	0.437637		2	0.621118		0	0		0	0		0	0
44	AhpC	ahpC	Rv2428	Wild type	-	455	99.5624		320	99.3789		25	100		37	100		73	100
45	AhpC	ahpC	Rv2428	Mutant type	p.Leu191Pro and p.Val26Ala	1	0.218818		1	0.310559		0	0		0	0		0	0
46	AhpC	ahpC	Rv2428	Mutant type	p.Cys61Arg	1	0.218818		1	0.310559		0	0		0	0		0	0
47	Carboxylesterase	caeA	Rv2224c	Wild type	-	450	98.4683		315	97.8261		25	100		37	100		73	100
48	Carboxylesterase	caeA	Rv2224c	Mutant type	p.Gly362Ala	2	0.437637		2	0.621118		0	0		0	0		0	0
49	Carboxylesterase	caeA	Rv2224c	Mutant type	p.Arg56Gln	4	0.875274		4	1.24224		0	0		0	0		0	0
50	Carboxylesterase	caeA	Rv2224c	Mutant type	p.Gly336Ala	1	0.218818		1	0.310559		0	0		0	0		0	0
51	Mycolic acid trans-cyclopropane synthetase	cmaA2	Rv0503c	Wild type	-	455	99.5624		320	99.3789		25	100		37	100		73	100
52	Mycolic acid trans-cyclopropane synthetase	cmaA2	Rv0503c	Mutant type	p.Ala233Thr	1	0.218818		1	0.310559		0	0		0	0		0	0
53	Mycolic acid trans-cyclopropane synthetase	cmaA2	Rv0503c	Mutant type	p.Glu47Gly	1	0.218818		1	0.310559		0	0		0	0		0	0
54	P(1)-type Mn2+ transporting ATPase	ctpC	Rv3270	Wild type	-	451	98.6871		322	100		24	96		35	94.5946		70	95.8904
55	P(1)-type Mn2+ transporting ATPase	ctpC	Rv3270	Mutant type	p.Val560Ala	1	0.218818		0	0		0	0		0	0		1	1.36986
56	P(1)-type Mn2+ transporting ATPase	ctpC	Rv3270	Mutant type	p.Gln571Arg	1	0.218818		0	0		0	0		1	2.7027		0	0
57	P(1)-type Mn2+ transporting ATPase	ctpC	Rv3270	Mutant type	p.Thr131Ile	1	0.218818		0	0		0	0		0	0		1	1.36986
58	P(1)-type Mn2+ transporting ATPase	ctpC	Rv3270	Mutant type	p.Glu246Asp	1	0.218818		0	0		0	0		0	0		1	1.36986
59	P(1)-type Mn2+ transporting ATPase	ctpC	Rv3270	Mutant type	p.Ala300Thr	1	0.218818		0	0		0	0		1	2.7027		0	0
60	P(1)-type Mn2+ transporting ATPase	ctpC	Rv3270	Mutant type	p.Thr481Ile	1	0.218818		0	0		1	4		0	0		0	0
61	Copper exporter	ctpV	Rv0969	Wild type	-	66	14.442		25	7.76398		2	8		0	0		39	53.4247
62	Copper exporter	ctpV	Rv0969	Mutant type	p.Asp484Asn	324	70.8972		243	75.4658		21	84		36	97.2973		24	32.8767
63	Copper exporter	ctpV	Rv0969	Mutant type	p.Asp484Asn and p.Pro65Leu	1	0.218818		0	0		0	0		1	2.7027		0	0
64	Copper exporter	ctpV	Rv0969	Mutant type	p.Asp484Asn and p.Val669Ile	1	0.218818		1	0.310559		0	0		0	0		0	0
65	Copper exporter	ctpV	Rv0969	Mutant type	p.Asp484Asn and p.Ala144Val	1	0.218818		1	0.310559		0	0		0	0		0	0
66	Copper exporter	ctpV	Rv0969	Mutant type	p.Asp484Asn and p.Gln281His and p.Val319Leu	1	0.218818		0	0		0	0		0	0		1	1.36986
67	Copper exporter	ctpV	Rv0969	Mutant type	p.Asp484Asn and p.Val319Leu	51	11.1597		47	14.5963		2	8		0	0		2	2.73973
68	Copper exporter	ctpV	Rv0969	Mutant type	p.Leu585Arg	5	1.09409		1	0.310559		0	0		0	0		4	5.47945
69	Copper exporter	ctpV	Rv0969	Mutant type	p.Ala586Thr	1	0.218818		1	0.310559		0	0		0	0		0	0
70	Copper exporter	ctpV	Rv0969	Mutant type	p.Ala596Thr	2	0.437637		1	0.310559		0	0		0	0		1	1.36986
71	Copper exporter	ctpV	Rv0969	Mutant type	p.Ala249Val	1	0.218818		1	0.310559		0	0		0	0		0	0
72	Copper exporter	ctpV	Rv0969	Mutant type	p.Ala33Ser	2	0.437637		0	0		0	0		0	0		2	2.73973
73	Copper exporter	ctpV	Rv0969	Mutant type	p.Tyr34Asp and p.Asp484Asn and p.Asp589Gly	1	0.218818		1	0.310559		0	0		0	0		0	0
74	Cyp125	cyp125	Rv3545c	Wild type	-	452	98.9059		318	98.7578		25	100		37	100		72	98.6301
75	Cyp125	cyp125	Rv3545c	Mutant type	p.Asp237Gly	1	0.218818		1	0.310559		0	0		0	0		0	0
76	Cyp125	cyp125	Rv3545c	Mutant type	p.Leu265Arg	1	0.218818		1	0.310559		0	0		0	0		0	0
77	Cyp125	cyp125	Rv3545c	Mutant type	p.Trp3Gly	2	0.437637		1	0.310559		0	0		0	0		1	1.36986
78	Cyp125	cyp125	Rv3545c	Mutant type	p.Ala224Thr	1	0.218818		1	0.310559		0	0		0	0		0	0
79	ESX-5(ESAT-like secretion system)	cyp143	Rv1785c	Wild type	-	69	15.0985		26	8.07453		2	8		0	0		41	56.1644
80	ESX-5(ESAT-like secretion system)	cyp143	Rv1785c	Mutant type	p.Gly334Ala and p.Pro78Leu	1	0.218818		0	0		0	0		1	2.7027		0	0
81	ESX-5(ESAT-like secretion system)	cyp143	Rv1785c	Mutant type	p.Gly334Ala and p.Glu214Lys	1	0.218818		1	0.310559		0	0		0	0		0	0
82	ESX-5(ESAT-like secretion system)	cyp143	Rv1785c	Mutant type	p.Gly334Ala and p.Val30Phe	1	0.218818		1	0.310559		0	0		0	0		0	0
83	ESX-5(ESAT-like secretion system)	cyp143	Rv1785c	Mutant type	p.Gly334Ala and p.Pro298Leu	2	0.437637		2	0.621118		0	0		0	0		0	0
84	ESX-5(ESAT-like secretion system)	cyp143	Rv1785c	Mutant type	p.Asn62His	4	0.875274		1	0.310559		0	0		0	0		3	4.10959
85	ESX-5(ESAT-like secretion system)	cyp143	Rv1785c	Mutant type	p.Tyr13Cys	1	0.218818		0	0		0	0		0	0		1	1.36986
86	ESX-5(ESAT-like secretion system)	cyp143	Rv1785c	Mutant type	p.Ala183Val	1	0.218818		1	0.310559		0	0		0	0		0	0
87	ESX-5(ESAT-like secretion system)	cyp143	Rv1785c	Mutant type	p.Glu288Gln	1	0.218818		1	0.310559		0	0		0	0		0	0
88	ESX-5(ESAT-like secretion system)	cyp143	Rv1785c	Mutant type	p.Gly300Ala	1	0.218818		0	0		0	0		0	0		1	1.36986
89	ESX-5(ESAT-like secretion system)	cyp143	Rv1785c	Mutant type	p.Gly334Ala	375	82.0569		289	89.7516		23	92		36	97.2973		27	36.9863
90	DevRS	devR	Rv3133c	Wild type	-	425	92.9978		320	99.3789		25	100		9	24.3243		71	97.2603
91	DevRS	devR	Rv3133c	Mutant type	p.Ala140Gly	31	6.78337		1	0.310559		0	0		28	75.6757		2	2.73973
92	DevRS	devR	Rv3133c	Mutant type	p.Asn61Ser	1	0.218818		1	0.310559		0	0		0	0		0	0
93	DevRS	devS	Rv3132c	Wild type	-	447	97.8118		314	97.5155		25	100		37	100		71	97.2603
94	DevRS	devS	Rv3132c	Mutant type	p.Ala209Val	1	0.218818		0	0		0	0		0	0		1	1.36986
95	DevRS	devS	Rv3132c	Mutant type	p.Arg212His	2	0.437637		2	0.621118		0	0		0	0		0	0
96	DevRS	devS	Rv3132c	Mutant type	p.Ala223Val	1	0.218818		1	0.310559		0	0		0	0		0	0
97	DevRS	devS	Rv3132c	Mutant type	p.Ala249Thr	2	0.437637		2	0.621118		0	0		0	0		0	0
98	DevRS	devS	Rv3132c	Mutant type	p.Val307Ala	3	0.656455		2	0.621118		0	0		0	0		1	1.36986
99	DevRS	devS	Rv3132c	Mutant type	p.Phe467Leu	1	0.218818		1	0.310559		0	0		0	0		0	0
100	PDIM(Phthiocerol dimycocerosate)	drrC	Rv2938	Wild type	-	456	99.7812		321	99.6894		25	100		37	100		73	100
101	PDIM(Phthiocerol dimycocerosate)	drrC	Rv2938	Mutant type	p.Ala23Thr	1	0.218818		1	0.310559		0	0		0	0		0	0
102	ESX-1(ESAT-6 secretion system-1)	eccA1	Rv3868	Wild type	-	448	98.0306		315	97.8261		25	100		37	100		71	97.2603
103	ESX-1(ESAT-6 secretion system-1)	eccA1	Rv3868	Mutant type	p.Ala480Val	1	0.218818		0	0		0	0		0	0		1	1.36986
104	ESX-1(ESAT-6 secretion system-1)	eccA1	Rv3868	Mutant type	p.Ser7Cys	2	0.437637		2	0.621118		0	0		0	0		0	0
105	ESX-1(ESAT-6 secretion system-1)	eccA1	Rv3868	Mutant type	p.Val128Phe	1	0.218818		0	0		0	0		0	0		1	1.36986
106	ESX-1(ESAT-6 secretion system-1)	eccA1	Rv3868	Mutant type	p.Ser223Asn	4	0.875274		4	1.24224		0	0		0	0		0	0
107	ESX-1(ESAT-6 secretion system-1)	eccA1	Rv3868	Mutant type	p.Thr342Ala	1	0.218818		1	0.310559		0	0		0	0		0	0
108	ESX-2 (T7SS)	eccA2	Rv3884c	Wild type	-	49	10.7221		17	5.2795		2	8		0	0		30	41.0959
109	ESX-2 (T7SS)	eccA2	Rv3884c	Mutant type	p.Leu360Arg and p.Glu215Gly	6	1.31291		3	0.931677		2	8		0	0		1	1.36986
110	ESX-2 (T7SS)	eccA2	Rv3884c	Mutant type	p.Ala39Asp and p.Glu215Gly	1	0.218818		1	0.310559		0	0		0	0		0	0
111	ESX-2 (T7SS)	eccA2	Rv3884c	Mutant type	p.Gly392Asp and p.Glu215Gly	2	0.437637		1	0.310559		0	0		0	0		1	1.36986
112	ESX-2 (T7SS)	eccA2	Rv3884c	Mutant type	p.Ile395Ser and p.Glu215Gly	1	0.218818		0	0		0	0		0	0		1	1.36986
113	ESX-2 (T7SS)	eccA2	Rv3884c	Mutant type	p.Ala40Thr and p.Glu215Gly	1	0.218818		0	0		1	4		0	0		0	0
114	ESX-2 (T7SS)	eccA2	Rv3884c	Mutant type	p.Glu456Ala and p.Glu215Gly	1	0.218818		1	0.310559		0	0		0	0		0	0
115	ESX-2 (T7SS)	eccA2	Rv3884c	Mutant type	p.Asp601Tyr and p.Glu215Gly	1	0.218818		1	0.310559		0	0		0	0		0	0
116	ESX-2 (T7SS)	eccA2	Rv3884c	Mutant type	p.Cys608Phe and p.Glu215Gly	2	0.437637		2	0.621118		0	0		0	0		0	0
117	ESX-2 (T7SS)	eccA2	Rv3884c	Mutant type	p.Gly118Arg	1	0.218818		0	0		0	0		0	0		1	1.36986
118	ESX-2 (T7SS)	eccA2	Rv3884c	Mutant type	p.Asn129His and p.Glu215Gly	1	0.218818		1	0.310559		0	0		0	0		0	0
119	ESX-2 (T7SS)	eccA2	Rv3884c	Mutant type	p.Arg130Leu and p.Glu215Gly	1	0.218818		1	0.310559		0	0		0	0		0	0
120	ESX-2 (T7SS)	eccA2	Rv3884c	Mutant type	p.Arg137Gly and p.Glu215Gly	2	0.437637		2	0.621118		0	0		0	0		0	0
121	ESX-2 (T7SS)	eccA2	Rv3884c	Mutant type	p.Ala185Thr and p.Glu215Gly	1	0.218818		1	0.310559		0	0		0	0		0	0
122	ESX-2 (T7SS)	eccA2	Rv3884c	Mutant type	p.Glu215Gly	368	80.5252		282	87.5776		19	76		37	100		30	41.0959
123	ESX-2 (T7SS)	eccA2	Rv3884c	Mutant type	p.Glu215Gly and p.Tyr246Cys	1	0.218818		0	0		1	4		0	0		0	0
124	ESX-2 (T7SS)	eccA2	Rv3884c	Mutant type	p.Glu215Gly and p.Gln460*	2	0.437637		1	0.310559		0	0		0	0		1	1.36986
125	ESX-2 (T7SS)	eccA2	Rv3884c	Mutant type	p.Glu215Gly and p.Gly93*	1	0.218818		1	0.310559		0	0		0	0		0	0
126	ESX-2 (T7SS)	eccA2	Rv3884c	Mutant type	p.Gly266Arg	1	0.218818		0	0		0	0		0	0		1	1.36986
127	ESX-2 (T7SS)	eccA2	Rv3884c	Mutant type	p.Asp312Asn	1	0.218818		0	0		0	0		0	0		1	1.36986
128	ESX-2 (T7SS)	eccA2	Rv3884c	Mutant type	p.Arg352Leu	13	2.84464		7	2.17391		0	0		0	0		6	8.21918
129	ESX-3	eccA3	Rv0282	Wild type	-	73	15.9737		27	8.38509		1	4		0	0		45	61.6438
130	ESX-3	eccA3	Rv0282	Mutant type	p.Glu364Gln and p.Glu6Ala	1	0.218818		1	0.310559		0	0		0	0		0	0
131	ESX-3	eccA3	Rv0282	Mutant type	p.Ile401Val and p.Glu6Ala	1	0.218818		0	0		0	0		0	0		1	1.36986
132	ESX-3	eccA3	Rv0282	Mutant type	p.Thr43Ala and p.Glu6Ala	1	0.218818		1	0.310559		0	0		0	0		0	0
133	ESX-3	eccA3	Rv0282	Mutant type	p.Glu594Gly and p.Glu6Ala	1	0.218818		1	0.310559		0	0		0	0		0	0
134	ESX-3	eccA3	Rv0282	Mutant type	p.Ser598Phe and p.Glu6Ala	1	0.218818		0	0		0	0		0	0		1	1.36986
135	ESX-3	eccA3	Rv0282	Mutant type	p.Glu6Ala	370	80.9628		285	88.5093		23	92		37	100		25	34.2466
136	ESX-3	eccA3	Rv0282	Mutant type	p.Glu6Ala and p.Met607Ile	2	0.437637		2	0.621118		0	0		0	0		0	0
137	ESX-3	eccA3	Rv0282	Mutant type	p.Glu6Ala and p.Ala260Thr	2	0.437637		2	0.621118		0	0		0	0		0	0
138	ESX-3	eccA3	Rv0282	Mutant type	p.Pro620Ser	3	0.656455		1	0.310559		1	4		0	0		1	1.36986
139	ESX-3	eccA3	Rv0282	Mutant type	p.Val25Phe	1	0.218818		1	0.310559		0	0		0	0		0	0
140	ESX-3	eccA3	Rv0282	Mutant type	p.Arg352Cys and p.Glu6Ala	1	0.218818		1	0.310559		0	0		0	0		0	0
141	ESX-1(ESAT-6 secretion system-1)	eccB1	Rv3869	Wild type	-	400	87.5274		303	94.0994		21	84		8	21.6216		68	93.1507
142	ESX-1(ESAT-6 secretion system-1)	eccB1	Rv3869	Mutant type	p.Pro413Ser	2	0.437637		2	0.621118		0	0		0	0		0	0
143	ESX-1(ESAT-6 secretion system-1)	eccB1	Rv3869	Mutant type	p.Gly415Ser	1	0.218818		1	0.310559		0	0		0	0		0	0
144	ESX-1(ESAT-6 secretion system-1)	eccB1	Rv3869	Mutant type	p.Ile441Val	1	0.218818		0	0		0	0		0	0		1	1.36986
145	ESX-1(ESAT-6 secretion system-1)	eccB1	Rv3869	Mutant type	p.Pro449Ser	1	0.218818		1	0.310559		0	0		0	0		0	0
146	ESX-1(ESAT-6 secretion system-1)	eccB1	Rv3869	Mutant type	p.Val104Ala	11	2.407		11	3.41615		0	0		0	0		0	0
147	ESX-1(ESAT-6 secretion system-1)	eccB1	Rv3869	Mutant type	p.Met170Ile	32	7.00219		1	0.310559		0	0		29	78.3784		2	2.73973
148	ESX-1(ESAT-6 secretion system-1)	eccB1	Rv3869	Mutant type	p.Ile319Val	8	1.75055		3	0.931677		4	16		0	0		1	1.36986
149	ESX-1(ESAT-6 secretion system-1)	eccB1	Rv3869	Mutant type	p.Met376Ile	1	0.218818		0	0		0	0		0	0		1	1.36986
150	ESX-2 (T7SS)	eccB2	Rv3895c	Wild type	-	450	98.4683		318	98.7578		24	96		35	94.5946		73	100
151	ESX-2 (T7SS)	eccB2	Rv3895c	Mutant type	p.Val423Ala	1	0.218818		1	0.310559		0	0		0	0		0	0
152	ESX-2 (T7SS)	eccB2	Rv3895c	Mutant type	p.Ala495Ser	1	0.218818		1	0.310559		0	0		0	0		0	0
153	ESX-2 (T7SS)	eccB2	Rv3895c	Mutant type	p.Ala134Val	2	0.437637		0	0		0	0		2	5.40541		0	0
154	ESX-2 (T7SS)	eccB2	Rv3895c	Mutant type	p.Ser228Leu	1	0.218818		1	0.310559		0	0		0	0		0	0
155	ESX-2 (T7SS)	eccB2	Rv3895c	Mutant type	p.Ala304Gly	1	0.218818		1	0.310559		0	0		0	0		0	0
156	ESX-2 (T7SS)	eccB2	Rv3895c	Mutant type	p.Ser375Asn	1	0.218818		0	0		1	4		0	0		0	0
157	ESX-3	eccB3	Rv0283	Wild type	-	447	97.8118		317	98.4472		25	100		37	100		68	93.1507
158	ESX-3	eccB3	Rv0283	Mutant type	p.Pro473Ala	1	0.218818		0	0		0	0		0	0		1	1.36986
159	ESX-3	eccB3	Rv0283	Mutant type	p.Val476Met	1	0.218818		1	0.310559		0	0		0	0		0	0
160	ESX-3	eccB3	Rv0283	Mutant type	p.Val145Ala	3	0.656455		0	0		0	0		0	0		3	4.10959
161	ESX-3	eccB3	Rv0283	Mutant type	p.Val145Ala and p.Ala201Ser	1	0.218818		0	0		0	0		0	0		1	1.36986
162	ESX-3	eccB3	Rv0283	Mutant type	p.Asn157Ser	1	0.218818		1	0.310559		0	0		0	0		0	0
163	ESX-3	eccB3	Rv0283	Mutant type	p.Ala213Val	1	0.218818		1	0.310559		0	0		0	0		0	0
164	ESX-3	eccB3	Rv0283	Mutant type	p.Gln328Pro	1	0.218818		1	0.310559		0	0		0	0		0	0
165	ESX-3	eccB3	Rv0283	Mutant type	p.Ser391Asn	1	0.218818		1	0.310559		0	0		0	0		0	0
166	ESX-4 (T7SS)	eccB4	Rv3450c	Wild type	-	447	97.8118		315	97.8261		25	100		36	97.2973		71	97.2603
167	ESX-4 (T7SS)	eccB4	Rv3450c	Mutant type	p.Asp138Glu	1	0.218818		1	0.310559		0	0		0	0		0	0
168	ESX-4 (T7SS)	eccB4	Rv3450c	Mutant type	p.Leu174Pro	4	0.875274		3	0.931677		0	0		1	2.7027		0	0
169	ESX-4 (T7SS)	eccB4	Rv3450c	Mutant type	p.Gln295Pro	1	0.218818		1	0.310559		0	0		0	0		0	0
170	ESX-4 (T7SS)	eccB4	Rv3450c	Mutant type	p.Thr302Met	1	0.218818		1	0.310559		0	0		0	0		0	0
171	ESX-4 (T7SS)	eccB4	Rv3450c	Mutant type	p.Thr316Ile	1	0.218818		1	0.310559		0	0		0	0		0	0
172	ESX-4 (T7SS)	eccB4	Rv3450c	Mutant type	p.Ser320Leu	1	0.218818		0	0		0	0		0	0		1	1.36986
173	ESX-4 (T7SS)	eccB4	Rv3450c	Mutant type	p.Arg40His	1	0.218818		0	0		0	0		0	0		1	1.36986
174	ESX-5(ESAT-like secretion system)	eccB5	Rv1782	Wild type	-	447	97.8118		312	96.8944		25	100		37	100		73	100
175	ESX-5(ESAT-like secretion system)	eccB5	Rv1782	Mutant type	p.Ser218Ala	8	1.75055		8	2.48447		0	0		0	0		0	0
176	ESX-5(ESAT-like secretion system)	eccB5	Rv1782	Mutant type	p.Ala454Val	2	0.437637		2	0.621118		0	0		0	0		0	0
177	ESX-2 (T7SS)	eccC2	Rv3894c	Wild type	-	3	0.656455		0	0		0	0		2	5.40541		1	1.36986
178	ESX-2 (T7SS)	eccC2	Rv3894c	Mutant type	p.Glu379Ala and p.Asp650Gly and p.Arg258Pro	1	0.218818		0	0		1	4		0	0		0	0
179	ESX-2 (T7SS)	eccC2	Rv3894c	Mutant type	p.Glu379Asp and p.Arg258Pro	1	0.218818		0	0		0	0		0	0		1	1.36986
180	ESX-2 (T7SS)	eccC2	Rv3894c	Mutant type	p.Ser446Ile and p.Asp650Gly and p.Arg258Pro	1	0.218818		1	0.310559		0	0		0	0		0	0
181	ESX-2 (T7SS)	eccC2	Rv3894c	Mutant type	p.Arg462Gly and p.Asp650Gly and p.Arg258Pro	1	0.218818		0	0		1	4		0	0		0	0
182	ESX-2 (T7SS)	eccC2	Rv3894c	Mutant type	p.Gly52Asp and p.Arg258Pro	1	0.218818		0	0		0	0		0	0		1	1.36986
183	ESX-2 (T7SS)	eccC2	Rv3894c	Mutant type	p.Leu532Val and p.Asp650Gly and p.Arg258Pro	1	0.218818		1	0.310559		0	0		0	0		0	0
184	ESX-2 (T7SS)	eccC2	Rv3894c	Mutant type	p.Phe6Val and p.Asp650Gly and p.Ser132Ala and p.Arg258Pro	1	0.218818		1	0.310559		0	0		0	0		0	0
185	ESX-2 (T7SS)	eccC2	Rv3894c	Mutant type	p.Pro626Ala and p.Asp650Gly and p.Arg258Pro	1	0.218818		1	0.310559		0	0		0	0		0	0
186	ESX-2 (T7SS)	eccC2	Rv3894c	Mutant type	p.Asp650Gly and p.Glu747Ala and p.Arg258Pro	1	0.218818		1	0.310559		0	0		0	0		0	0
187	ESX-2 (T7SS)	eccC2	Rv3894c	Mutant type	p.Asp650Gly and p.Thr894Ile and p.Arg258Pro	3	0.656455		1	0.310559		1	4		0	0		1	1.36986
188	ESX-2 (T7SS)	eccC2	Rv3894c	Mutant type	p.Asp650Gly and p.Asp968His and p.Arg258Pro	8	1.75055		3	0.931677		4	16		0	0		1	1.36986
189	ESX-2 (T7SS)	eccC2	Rv3894c	Mutant type	p.Asp650Gly and p.Ala1006Thr and p.Arg258Pro	1	0.218818		1	0.310559		0	0		0	0		0	0
190	ESX-2 (T7SS)	eccC2	Rv3894c	Mutant type	p.Asp650Gly and p.Ser1156Ala and p.Arg258Pro	1	0.218818		1	0.310559		0	0		0	0		0	0
191	ESX-2 (T7SS)	eccC2	Rv3894c	Mutant type	p.Asp650Gly and p.Trp1337Arg and p.Arg258Pro	12	2.62582		11	3.41615		1	4		0	0		0	0
192	ESX-2 (T7SS)	eccC2	Rv3894c	Mutant type	p.Asp650Gly and p.Pro18Leu and p.Arg258Pro	1	0.218818		1	0.310559		0	0		0	0		0	0
193	ESX-2 (T7SS)	eccC2	Rv3894c	Mutant type	p.Asp650Gly and p.Pro25Arg and p.Arg258Pro	1	0.218818		1	0.310559		0	0		0	0		0	0
194	ESX-2 (T7SS)	eccC2	Rv3894c	Mutant type	p.Asp650Gly and p.Arg258Pro	303	66.302		264	81.9876		11	44		6	16.2162		22	30.137
195	ESX-2 (T7SS)	eccC2	Rv3894c	Mutant type	p.Asp650Gly and p.Arg258Pro and p.Ter1397Gluext*?	2	0.437637		0	0		2	8		0	0		0	0
196	ESX-2 (T7SS)	eccC2	Rv3894c	Mutant type	p.Leu668Arg and p.Gly1223Cys and p.Arg258Pro	1	0.218818		1	0.310559		0	0		0	0		0	0
197	ESX-2 (T7SS)	eccC2	Rv3894c	Mutant type	p.Val803Ala and p.Arg258Pro	1	0.218818		0	0		0	0		1	2.7027		0	0
198	ESX-2 (T7SS)	eccC2	Rv3894c	Mutant type	p.Val813Ala and p.Arg258Pro	1	0.218818		0	0		0	0		0	0		1	1.36986
199	ESX-2 (T7SS)	eccC2	Rv3894c	Mutant type	p.Ile863Ser and p.Arg258Pro	1	0.218818		0	0		0	0		0	0		1	1.36986
200	ESX-2 (T7SS)	eccC2	Rv3894c	Mutant type	p.His872Asn and p.Arg258Pro	1	0.218818		0	0		0	0		0	0		1	1.36986
201	ESX-2 (T7SS)	eccC2	Rv3894c	Mutant type	p.Arg1077Gln and p.Arg258Pro	1	0.218818		0	0		0	0		0	0		1	1.36986
202	ESX-2 (T7SS)	eccC2	Rv3894c	Mutant type	p.Val1302Leu and p.Arg258Pro	4	0.875274		1	0.310559		0	0		2	5.40541		1	1.36986
203	ESX-2 (T7SS)	eccC2	Rv3894c	Mutant type	p.Leu157Ile and p.Arg258Pro	1	0.218818		1	0.310559		0	0		0	0		0	0
204	ESX-2 (T7SS)	eccC2	Rv3894c	Mutant type	p.Arg258Pro	93	20.3501		25	7.76398		4	16		26	70.2703		38	52.0548
205	ESX-2 (T7SS)	eccC2	Rv3894c	Mutant type	p.Arg258Pro and p.Asp273Glu	5	1.09409		3	0.931677		0	0		0	0		2	2.73973
206	ESX-2 (T7SS)	eccC2	Rv3894c	Mutant type	p.Arg258Pro and p.Gln1396*	1	0.218818		1	0.310559		0	0		0	0		0	0
207	ESX-2 (T7SS)	eccC2	Rv3894c	Mutant type	p.Asp273Glu	2	0.437637		1	0.310559		0	0		0	0		1	1.36986
208	ESX-2 (T7SS)	eccC2	Rv3894c	Mutant type	p.Ile37Thr and p.Arg258Pro	1	0.218818		1	0.310559		0	0		0	0		0	0
209	ESX-3	eccC3	Rv0284	Wild type	-	0	0		0	0		0	0		0	0		0	0
210	ESX-3	eccC3	Rv0284	Mutant type	p.Pro214Arg and p.Leu293Pro	6	1.31291		6	1.86335		0	0		0	0		0	0
211	ESX-3	eccC3	Rv0284	Mutant type	p.Arg41Leu and p.Pro214Arg	1	0.218818		1	0.310559		0	0		0	0		0	0
212	ESX-3	eccC3	Rv0284	Mutant type	p.Val566Ala and p.Pro214Arg	1	0.218818		0	0		1	4		0	0		0	0
213	ESX-3	eccC3	Rv0284	Mutant type	p.Thr710Met and p.Pro214Arg	1	0.218818		1	0.310559		0	0		0	0		0	0
214	ESX-3	eccC3	Rv0284	Mutant type	p.Ala711Val and p.Pro214Arg	1	0.218818		0	0		0	0		0	0		1	1.36986
215	ESX-3	eccC3	Rv0284	Mutant type	p.Val719Ile and p.Pro214Arg	2	0.437637		2	0.621118		0	0		0	0		0	0
216	ESX-3	eccC3	Rv0284	Mutant type	p.Pro720Ser and p.Pro214Arg	2	0.437637		2	0.621118		0	0		0	0		0	0
217	ESX-3	eccC3	Rv0284	Mutant type	p.Ala818Pro and p.Pro214Arg	1	0.218818		1	0.310559		0	0		0	0		0	0
218	ESX-3	eccC3	Rv0284	Mutant type	p.Leu870Val and p.Pro214Arg	1	0.218818		0	0		0	0		0	0		1	1.36986
219	ESX-3	eccC3	Rv0284	Mutant type	p.Arg911Trp and p.Pro214Arg	7	1.53173		4	1.24224		0	0		0	0		3	4.10959
220	ESX-3	eccC3	Rv0284	Mutant type	p.Ser916Trp and p.Pro214Arg	2	0.437637		2	0.621118		0	0		0	0		0	0
221	ESX-3	eccC3	Rv0284	Mutant type	p.Pro918Ser and p.Pro214Arg	1	0.218818		0	0		0	0		1	2.7027		0	0
222	ESX-3	eccC3	Rv0284	Mutant type	p.Arg1189His and p.His1195Gln and p.Pro214Arg	3	0.656455		1	0.310559		1	4		0	0		1	1.36986
223	ESX-3	eccC3	Rv0284	Mutant type	p.Arg1189His and p.Gly1327Arg and p.Pro214Arg	1	0.218818		0	0		0	0		0	0		1	1.36986
224	ESX-3	eccC3	Rv0284	Mutant type	p.Arg1189His and p.Pro214Arg	31	6.78337		9	2.79503		0	0		0	0		22	30.137
225	ESX-3	eccC3	Rv0284	Mutant type	p.Thr1323Asn and p.Pro214Arg	1	0.218818		1	0.310559		0	0		0	0		0	0
226	ESX-3	eccC3	Rv0284	Mutant type	p.Ala189Thr and p.Pro214Arg	1	0.218818		1	0.310559		0	0		0	0		0	0
227	ESX-3	eccC3	Rv0284	Mutant type	p.Pro214Arg	393	85.9956		291	90.3727		23	92		36	97.2973		43	58.9041
228	ESX-3	eccC3	Rv0284	Mutant type	p.Ala381Val and p.Arg1189His and p.Pro214Arg	1	0.218818		0	0		0	0		0	0		1	1.36986
229	ESX-4 (T7SS)	eccC4	Rv3447c	Wild type	-	6	1.31291		0	0		0	0		0	0		6	8.21918
230	ESX-4 (T7SS)	eccC4	Rv3447c	Mutant type	p.Thr528Met and p.Ser1082Gly	2	0.437637		0	0		0	0		2	5.40541		0	0
231	ESX-4 (T7SS)	eccC4	Rv3447c	Mutant type	p.Glu544Asp and p.Ser1082Gly	1	0.218818		1	0.310559		0	0		0	0		0	0
232	ESX-4 (T7SS)	eccC4	Rv3447c	Mutant type	p.Gln578His and p.Ser1082Gly	1	0.218818		1	0.310559		0	0		0	0		0	0
233	ESX-4 (T7SS)	eccC4	Rv3447c	Mutant type	p.Ser593Cys and p.Ala999Asp and p.Ser1082Gly	1	0.218818		0	0		1	4		0	0		0	0
234	ESX-4 (T7SS)	eccC4	Rv3447c	Mutant type	p.Tyr616Cys and p.Ser1082Gly	1	0.218818		1	0.310559		0	0		0	0		0	0
235	ESX-4 (T7SS)	eccC4	Rv3447c	Mutant type	p.Gly630Glu and p.Ser1082Gly	2	0.437637		1	0.310559		0	0		0	0		1	1.36986
236	ESX-4 (T7SS)	eccC4	Rv3447c	Mutant type	p.Ala669Val and p.Ser1082Gly	1	0.218818		1	0.310559		0	0		0	0		0	0
237	ESX-4 (T7SS)	eccC4	Rv3447c	Mutant type	p.Ala840Thr and p.Ala999Asp and p.Ser1082Gly	10	2.18818		9	2.79503		0	0		0	0		1	1.36986
238	ESX-4 (T7SS)	eccC4	Rv3447c	Mutant type	p.Arg939Cys and p.Ala999Asp and p.Ser1082Gly	1	0.218818		1	0.310559		0	0		0	0		0	0
239	ESX-4 (T7SS)	eccC4	Rv3447c	Mutant type	p.Val997Ile and p.Ser1082Gly and p.Glu1225Ala	1	0.218818		0	0		0	0		1	2.7027		0	0
240	ESX-4 (T7SS)	eccC4	Rv3447c	Mutant type	p.Ala999Asp and p.Ser1082Gly	13	2.84464		12	3.72671		0	0		0	0		1	1.36986
241	ESX-4 (T7SS)	eccC4	Rv3447c	Mutant type	p.His1028Asp and p.Ser1082Gly and p.Gln880*	1	0.218818		1	0.310559		0	0		0	0		0	0
242	ESX-4 (T7SS)	eccC4	Rv3447c	Mutant type	p.Leu1048Val and p.Ser1082Gly	1	0.218818		0	0		0	0		0	0		1	1.36986
243	ESX-4 (T7SS)	eccC4	Rv3447c	Mutant type	p.Ser1082Gly	365	79.8687		273	84.7826		22	88		15	40.5405		55	75.3425
244	ESX-4 (T7SS)	eccC4	Rv3447c	Mutant type	p.Ser1082Gly and p.Ala1104Thr	1	0.218818		1	0.310559		0	0		0	0		0	0
245	ESX-4 (T7SS)	eccC4	Rv3447c	Mutant type	p.Ser1082Gly and p.Met1146Val	11	2.407		11	3.41615		0	0		0	0		0	0
246	ESX-4 (T7SS)	eccC4	Rv3447c	Mutant type	p.Ser1082Gly and p.His1154Gln	3	0.656455		1	0.310559		1	4		0	0		1	1.36986
247	ESX-4 (T7SS)	eccC4	Rv3447c	Mutant type	p.Ser1082Gly and p.Ala1190Val	1	0.218818		0	0		0	0		1	2.7027		0	0
248	ESX-4 (T7SS)	eccC4	Rv3447c	Mutant type	p.Ser1082Gly and p.Glu1225Ala	1	0.218818		0	0		0	0		1	2.7027		0	0
249	ESX-4 (T7SS)	eccC4	Rv3447c	Mutant type	p.Ser1082Gly and p.Pro124Leu	1	0.218818		0	0		0	0		1	2.7027		0	0
250	ESX-4 (T7SS)	eccC4	Rv3447c	Mutant type	p.Ser1082Gly and p.Met280Ile	10	2.18818		0	0		0	0		10	27.027		0	0
251	ESX-4 (T7SS)	eccC4	Rv3447c	Mutant type	p.Ser1082Gly and p.Met280Ile and p.Ala305Gly	6	1.31291		0	0		0	0		6	16.2162		0	0
252	ESX-4 (T7SS)	eccC4	Rv3447c	Mutant type	p.Ser1082Gly and p.Ala283Val	1	0.218818		0	0		1	4		0	0		0	0
253	ESX-4 (T7SS)	eccC4	Rv3447c	Mutant type	p.Ser1082Gly and p.Gly302Arg	1	0.218818		1	0.310559		0	0		0	0		0	0
254	ESX-4 (T7SS)	eccC4	Rv3447c	Mutant type	p.Ser1082Gly and p.Gly308Asp	1	0.218818		0	0		0	0		0	0		1	1.36986
255	ESX-4 (T7SS)	eccC4	Rv3447c	Mutant type	p.Ser1082Gly and p.Gln171*	1	0.218818		1	0.310559		0	0		0	0		0	0
256	ESX-4 (T7SS)	eccC4	Rv3447c	Mutant type	p.Ser1082Gly and p.Glu279*	11	2.407		5	1.5528		0	0		0	0		6	8.21918
257	ESX-4 (T7SS)	eccC4	Rv3447c	Mutant type	p.Asp462Gly and p.Ser1082Gly	1	0.218818		1	0.310559		0	0		0	0		0	0
258	ESX-5(ESAT-like secretion system)	eccC5	Rv1783	Wild type	-	440	96.2801		309	95.9627		24	96		37	100		70	95.8904
259	ESX-5(ESAT-like secretion system)	eccC5	Rv1783	Mutant type	p.Leu829His	10	2.18818		9	2.79503		0	0		0	0		1	1.36986
260	ESX-5(ESAT-like secretion system)	eccC5	Rv1783	Mutant type	p.Pro832Ser	1	0.218818		1	0.310559		0	0		0	0		0	0
261	ESX-5(ESAT-like secretion system)	eccC5	Rv1783	Mutant type	p.Ser952Asn	1	0.218818		1	0.310559		0	0		0	0		0	0
262	ESX-5(ESAT-like secretion system)	eccC5	Rv1783	Mutant type	p.Ala1091Thr	1	0.218818		0	0		0	0		0	0		1	1.36986
263	ESX-5(ESAT-like secretion system)	eccC5	Rv1783	Mutant type	p.Val1236Met	1	0.218818		0	0		1	4		0	0		0	0
264	ESX-5(ESAT-like secretion system)	eccC5	Rv1783	Mutant type	p.Lys152Arg	1	0.218818		1	0.310559		0	0		0	0		0	0
265	ESX-5(ESAT-like secretion system)	eccC5	Rv1783	Mutant type	p.Gln229Arg	1	0.218818		0	0		0	0		0	0		1	1.36986
266	ESX-5(ESAT-like secretion system)	eccC5	Rv1783	Mutant type	p.Arg827Gln	1	0.218818		1	0.310559		0	0		0	0		0	0
267	ESX-1(ESAT-6 secretion system-1)	eccCa1	Rv3870	Wild type	-	447	97.8118		317	98.4472		24	96		36	97.2973		70	95.8904
268	ESX-1(ESAT-6 secretion system-1)	eccCa1	Rv3870	Mutant type	p.Thr401Ala	1	0.218818		0	0		0	0		0	0		1	1.36986
269	ESX-1(ESAT-6 secretion system-1)	eccCa1	Rv3870	Mutant type	p.Glu522Asp	1	0.218818		0	0		1	4		0	0		0	0
270	ESX-1(ESAT-6 secretion system-1)	eccCa1	Rv3870	Mutant type	p.Arg63Thr and p.Lys202Thr	1	0.218818		1	0.310559		0	0		0	0		0	0
271	ESX-1(ESAT-6 secretion system-1)	eccCa1	Rv3870	Mutant type	p.Met69Thr	1	0.218818		0	0		0	0		1	2.7027		0	0
272	ESX-1(ESAT-6 secretion system-1)	eccCa1	Rv3870	Mutant type	p.Met690Ile	2	0.437637		0	0		0	0		0	0		2	2.73973
273	ESX-1(ESAT-6 secretion system-1)	eccCa1	Rv3870	Mutant type	p.Glu743Lys	1	0.218818		1	0.310559		0	0		0	0		0	0
274	ESX-1(ESAT-6 secretion system-1)	eccCa1	Rv3870	Mutant type	p.Arg257Gln	1	0.218818		1	0.310559		0	0		0	0		0	0
275	ESX-1(ESAT-6 secretion system-1)	eccCa1	Rv3870	Mutant type	p.Val321Ala	1	0.218818		1	0.310559		0	0		0	0		0	0
276	ESX-1(ESAT-6 secretion system-1)	eccCa1	Rv3870	Mutant type	p.Thr343Ala	1	0.218818		1	0.310559		0	0		0	0		0	0
277	ESX-1(ESAT-6 secretion system-1)	eccCb1	Rv3871	Wild type	-	441	96.4989		309	95.9627		25	100		36	97.2973		71	97.2603
278	ESX-1(ESAT-6 secretion system-1)	eccCb1	Rv3871	Mutant type	p.Ala386Ser	1	0.218818		1	0.310559		0	0		0	0		0	0
279	ESX-1(ESAT-6 secretion system-1)	eccCb1	Rv3871	Mutant type	p.Ala44Thr	1	0.218818		1	0.310559		0	0		0	0		0	0
280	ESX-1(ESAT-6 secretion system-1)	eccCb1	Rv3871	Mutant type	p.Ala443Ser	2	0.437637		2	0.621118		0	0		0	0		0	0
281	ESX-1(ESAT-6 secretion system-1)	eccCb1	Rv3871	Mutant type	p.Gln513Pro	1	0.218818		1	0.310559		0	0		0	0		0	0
282	ESX-1(ESAT-6 secretion system-1)	eccCb1	Rv3871	Mutant type	p.Arg555Trp	1	0.218818		0	0		0	0		0	0		1	1.36986
283	ESX-1(ESAT-6 secretion system-1)	eccCb1	Rv3871	Mutant type	p.Val571Ile	1	0.218818		1	0.310559		0	0		0	0		0	0
284	ESX-1(ESAT-6 secretion system-1)	eccCb1	Rv3871	Mutant type	p.Gly70Arg	2	0.437637		0	0		0	0		1	2.7027		1	1.36986
285	ESX-1(ESAT-6 secretion system-1)	eccCb1	Rv3871	Mutant type	p.Ala85Ser	1	0.218818		1	0.310559		0	0		0	0		0	0
286	ESX-1(ESAT-6 secretion system-1)	eccCb1	Rv3871	Mutant type	p.Thr96Met	1	0.218818		1	0.310559		0	0		0	0		0	0
287	ESX-1(ESAT-6 secretion system-1)	eccCb1	Rv3871	Mutant type	p.Met97Thr	1	0.218818		1	0.310559		0	0		0	0		0	0
288	ESX-1(ESAT-6 secretion system-1)	eccCb1	Rv3871	Mutant type	p.Ala101Thr	1	0.218818		1	0.310559		0	0		0	0		0	0
289	ESX-1(ESAT-6 secretion system-1)	eccCb1	Rv3871	Mutant type	p.Gln211Lys	1	0.218818		1	0.310559		0	0		0	0		0	0
290	ESX-1(ESAT-6 secretion system-1)	eccCb1	Rv3871	Mutant type	p.Thr234Pro	1	0.218818		1	0.310559		0	0		0	0		0	0
291	ESX-1(ESAT-6 secretion system-1)	eccCb1	Rv3871	Mutant type	p.Thr384Ala	1	0.218818		1	0.310559		0	0		0	0		0	0
292	ESX-1(ESAT-6 secretion system-1)	eccD1	Rv3877	Wild type	-	399	87.3085		302	93.7888		25	100		9	24.3243		63	86.3014
293	ESX-1(ESAT-6 secretion system-1)	eccD1	Rv3877	Mutant type	p.Glu359Lys and p.Leu105Val	1	0.218818		0	0		0	0		1	2.7027		0	0
294	ESX-1(ESAT-6 secretion system-1)	eccD1	Rv3877	Mutant type	p.Leu36Phe	1	0.218818		1	0.310559		0	0		0	0		0	0
295	ESX-1(ESAT-6 secretion system-1)	eccD1	Rv3877	Mutant type	p.Pro39Ser	1	0.218818		1	0.310559		0	0		0	0		0	0
296	ESX-1(ESAT-6 secretion system-1)	eccD1	Rv3877	Mutant type	p.Val406Ile	1	0.218818		1	0.310559		0	0		0	0		0	0
297	ESX-1(ESAT-6 secretion system-1)	eccD1	Rv3877	Mutant type	p.Leu449Phe	1	0.218818		1	0.310559		0	0		0	0		0	0
298	ESX-1(ESAT-6 secretion system-1)	eccD1	Rv3877	Mutant type	p.Glu45Asp	8	1.75055		5	1.5528		0	0		0	0		3	4.10959
299	ESX-1(ESAT-6 secretion system-1)	eccD1	Rv3877	Mutant type	p.Glu45Asp and p.Arg169Pro	1	0.218818		0	0		0	0		0	0		1	1.36986
300	ESX-1(ESAT-6 secretion system-1)	eccD1	Rv3877	Mutant type	p.Glu45Asp and p.Ala266Gly	2	0.437637		0	0		0	0		0	0		2	2.73973
301	ESX-1(ESAT-6 secretion system-1)	eccD1	Rv3877	Mutant type	p.Val463Ala	1	0.218818		1	0.310559		0	0		0	0		0	0
302	ESX-1(ESAT-6 secretion system-1)	eccD1	Rv3877	Mutant type	p.Val54Leu	1	0.218818		1	0.310559		0	0		0	0		0	0
303	ESX-1(ESAT-6 secretion system-1)	eccD1	Rv3877	Mutant type	p.Val58Gly	1	0.218818		1	0.310559		0	0		0	0		0	0
304	ESX-1(ESAT-6 secretion system-1)	eccD1	Rv3877	Mutant type	p.Val6Ala	2	0.437637		1	0.310559		0	0		0	0		1	1.36986
305	ESX-1(ESAT-6 secretion system-1)	eccD1	Rv3877	Mutant type	p.Leu105Val	30	6.56455		1	0.310559		0	0		27	72.973		2	2.73973
306	ESX-1(ESAT-6 secretion system-1)	eccD1	Rv3877	Mutant type	p.Ile149Val	1	0.218818		0	0		0	0		0	0		1	1.36986
307	ESX-1(ESAT-6 secretion system-1)	eccD1	Rv3877	Mutant type	p.Pro150Ala	2	0.437637		2	0.621118		0	0		0	0		0	0
308	ESX-1(ESAT-6 secretion system-1)	eccD1	Rv3877	Mutant type	p.Ile157Val	1	0.218818		1	0.310559		0	0		0	0		0	0
309	ESX-1(ESAT-6 secretion system-1)	eccD1	Rv3877	Mutant type	p.Val190Ala	1	0.218818		1	0.310559		0	0		0	0		0	0
310	ESX-1(ESAT-6 secretion system-1)	eccD1	Rv3877	Mutant type	p.Thr336Asn	2	0.437637		2	0.621118		0	0		0	0		0	0
311	ESX-2 (T7SS)	eccD2	Rv3887c	Wild type	-	402	87.965		293	90.9938		13	52		37	100		59	80.8219
312	ESX-2 (T7SS)	eccD2	Rv3887c	Mutant type	p.Asp336Gly and p.Phe474Val	4	0.875274		2	0.621118		2	8		0	0		0	0
313	ESX-2 (T7SS)	eccD2	Rv3887c	Mutant type	p.Asn342Ser	1	0.218818		0	0		0	0		0	0		1	1.36986
314	ESX-2 (T7SS)	eccD2	Rv3887c	Mutant type	p.Ala349Gly	1	0.218818		1	0.310559		0	0		0	0		0	0
315	ESX-2 (T7SS)	eccD2	Rv3887c	Mutant type	p.Glu43Gln and p.Asp87Gly	1	0.218818		1	0.310559		0	0		0	0		0	0
316	ESX-2 (T7SS)	eccD2	Rv3887c	Mutant type	p.Cys430Arg	1	0.218818		1	0.310559		0	0		0	0		0	0
317	ESX-2 (T7SS)	eccD2	Rv3887c	Mutant type	p.Ala464Val	11	2.407		6	1.86335		0	0		0	0		5	6.84932
318	ESX-2 (T7SS)	eccD2	Rv3887c	Mutant type	p.Ala464Val and p.Gln105Glu	1	0.218818		0	0		0	0		0	0		1	1.36986
319	ESX-2 (T7SS)	eccD2	Rv3887c	Mutant type	p.Asp87Gly	6	1.31291		3	0.931677		0	0		0	0		3	4.10959
320	ESX-2 (T7SS)	eccD2	Rv3887c	Mutant type	p.Ala148Val	1	0.218818		1	0.310559		0	0		0	0		0	0
321	ESX-2 (T7SS)	eccD2	Rv3887c	Mutant type	p.Val167Phe	1	0.218818		1	0.310559		0	0		0	0		0	0
322	ESX-2 (T7SS)	eccD2	Rv3887c	Mutant type	p.Gly189Asp	4	0.875274		3	0.931677		0	0		0	0		1	1.36986
323	ESX-2 (T7SS)	eccD2	Rv3887c	Mutant type	p.Asp195Glu	1	0.218818		1	0.310559		0	0		0	0		0	0
324	ESX-2 (T7SS)	eccD2	Rv3887c	Mutant type	p.Ala225Thr	1	0.218818		0	0		0	0		0	0		1	1.36986
325	ESX-2 (T7SS)	eccD2	Rv3887c	Mutant type	p.Val255Met	1	0.218818		1	0.310559		0	0		0	0		0	0
326	ESX-2 (T7SS)	eccD2	Rv3887c	Mutant type	p.Asp336Gly	20	4.37637		8	2.48447		10	40		0	0		2	2.73973
327	ESX-3	eccD3	Rv0290	Wild type	-	80	17.5055		32	9.93789		2	8		2	5.40541		44	60.274
328	ESX-3	eccD3	Rv0290	Mutant type	p.Arg39Cys	31	6.78337		1	0.310559		0	0		28	75.6757		2	2.73973
329	ESX-3	eccD3	Rv0290	Mutant type	p.Arg39Cys and p.Leu451Met	1	0.218818		0	0		0	0		1	2.7027		0	0
330	ESX-3	eccD3	Rv0290	Mutant type	p.Ser454Trp and p.Ser76Asn and p.Ala95Thr	1	0.218818		0	0		0	0		0	0		1	1.36986
331	ESX-3	eccD3	Rv0290	Mutant type	p.Ala58Thr and p.Ser76Asn and p.Ala95Thr	1	0.218818		1	0.310559		0	0		0	0		0	0
332	ESX-3	eccD3	Rv0290	Mutant type	p.Ser76Asn and p.Val89Met and p.Ala95Thr	4	0.875274		4	1.24224		0	0		0	0		0	0
333	ESX-3	eccD3	Rv0290	Mutant type	p.Ser76Asn and p.Ala95Thr	331	72.4289		280	86.9565		23	92		6	16.2162		22	30.137
334	ESX-3	eccD3	Rv0290	Mutant type	p.Ser76Asn and p.Ala95Thr and p.Gln127Arg	1	0.218818		1	0.310559		0	0		0	0		0	0
335	ESX-3	eccD3	Rv0290	Mutant type	p.Ser76Asn and p.Ala95Thr and p.Leu252Pro	1	0.218818		0	0		0	0		0	0		1	1.36986
336	ESX-3	eccD3	Rv0290	Mutant type	p.Ser76Asn and p.Ala95Thr and p.Leu28Ser	1	0.218818		1	0.310559		0	0		0	0		0	0
337	ESX-3	eccD3	Rv0290	Mutant type	p.Ala95Thr	1	0.218818		1	0.310559		0	0		0	0		0	0
338	ESX-3	eccD3	Rv0290	Mutant type	p.His125Tyr	3	0.656455		0	0		0	0		0	0		3	4.10959
339	ESX-3	eccD3	Rv0290	Mutant type	p.Ala344Val and p.Ser76Asn and p.Ala95Thr	1	0.218818		1	0.310559		0	0		0	0		0	0
340	ESX-4 (T7SS)	eccD4	Rv3448	Wild type	-	395	86.4333		304	94.4099		23	92		6	16.2162		62	84.9315
341	ESX-4 (T7SS)	eccD4	Rv3448	Mutant type	p.Ile335Thr and p.Ala421Thr	1	0.218818		0	0		0	0		1	2.7027		0	0
342	ESX-4 (T7SS)	eccD4	Rv3448	Mutant type	p.Gly350Asp and p.Ala396Ser	1	0.218818		1	0.310559		0	0		0	0		0	0
343	ESX-4 (T7SS)	eccD4	Rv3448	Mutant type	p.Ala396Ser	11	2.407		10	3.10559		1	4		0	0		0	0
344	ESX-4 (T7SS)	eccD4	Rv3448	Mutant type	p.Gly78Ser	1	0.218818		0	0		0	0		0	0		1	1.36986
345	ESX-4 (T7SS)	eccD4	Rv3448	Mutant type	p.Thr92Ala	1	0.218818		0	0		1	4		0	0		0	0
346	ESX-4 (T7SS)	eccD4	Rv3448	Mutant type	p.Arg10Trp	11	2.407		5	1.5528		0	0		0	0		6	8.21918
347	ESX-4 (T7SS)	eccD4	Rv3448	Mutant type	p.Ala324Val	1	0.218818		0	0		0	0		0	0		1	1.36986
348	ESX-4 (T7SS)	eccD4	Rv3448	Mutant type	p.Ile335Thr	35	7.65864		2	0.621118		0	0		30	81.0811		3	4.10959
349	ESX-5(ESAT-like secretion system)	eccD5	Rv1795	Wild type	-	446	97.593		315	97.8261		24	96		36	97.2973		71	97.2603
350	ESX-5(ESAT-like secretion system)	eccD5	Rv1795	Mutant type	p.Asp11Tyr	1	0.218818		1	0.310559		0	0		0	0		0	0
351	ESX-5(ESAT-like secretion system)	eccD5	Rv1795	Mutant type	p.Leu281Val	8	1.75055		6	1.86335		1	4		1	2.7027		0	0
352	ESX-5(ESAT-like secretion system)	eccD5	Rv1795	Mutant type	p.Ala295Thr	1	0.218818		0	0		0	0		0	0		1	1.36986
353	ESX-5(ESAT-like secretion system)	eccD5	Rv1795	Mutant type	p.Val45Met	1	0.218818		0	0		0	0		0	0		1	1.36986
354	ESX-1(ESAT-6 secretion system-1)	eccE1	Rv3882c	Wild type	-	395	86.4333		281	87.2671		17	68		36	97.2973		61	83.5616
355	ESX-1(ESAT-6 secretion system-1)	eccE1	Rv3882c	Mutant type	p.Thr416Ala and p.Asp229Gly	1	0.218818		1	0.310559		0	0		0	0		0	0
356	ESX-1(ESAT-6 secretion system-1)	eccE1	Rv3882c	Mutant type	p.Thr417Ile	3	0.656455		1	0.310559		0	0		0	0		2	2.73973
357	ESX-1(ESAT-6 secretion system-1)	eccE1	Rv3882c	Mutant type	p.Gly436Asp	8	1.75055		3	0.931677		5	20		0	0		0	0
358	ESX-1(ESAT-6 secretion system-1)	eccE1	Rv3882c	Mutant type	p.Arg455Cys	1	0.218818		1	0.310559		0	0		0	0		0	0
359	ESX-1(ESAT-6 secretion system-1)	eccE1	Rv3882c	Mutant type	p.Tyr65Asp	1	0.218818		1	0.310559		0	0		0	0		0	0
360	ESX-1(ESAT-6 secretion system-1)	eccE1	Rv3882c	Mutant type	p.Ala66Ser	20	4.37637		18	5.59006		1	4		1	2.7027		0	0
361	ESX-1(ESAT-6 secretion system-1)	eccE1	Rv3882c	Mutant type	p.Leu7Arg	1	0.218818		0	0		1	4		0	0		0	0
362	ESX-1(ESAT-6 secretion system-1)	eccE1	Rv3882c	Mutant type	p.Ile118Val	2	0.437637		2	0.621118		0	0		0	0		0	0
363	ESX-1(ESAT-6 secretion system-1)	eccE1	Rv3882c	Mutant type	p.Val164Ala	2	0.437637		1	0.310559		0	0		0	0		1	1.36986
364	ESX-1(ESAT-6 secretion system-1)	eccE1	Rv3882c	Mutant type	p.Ile185Phe	1	0.218818		1	0.310559		0	0		0	0		0	0
365	ESX-1(ESAT-6 secretion system-1)	eccE1	Rv3882c	Mutant type	p.Arg201Gly	1	0.218818		1	0.310559		0	0		0	0		0	0
366	ESX-1(ESAT-6 secretion system-1)	eccE1	Rv3882c	Mutant type	p.Val205Ala	1	0.218818		0	0		0	0		0	0		1	1.36986
367	ESX-1(ESAT-6 secretion system-1)	eccE1	Rv3882c	Mutant type	p.Asp229Gly	10	2.18818		4	1.24224		0	0		0	0		6	8.21918
368	ESX-1(ESAT-6 secretion system-1)	eccE1	Rv3882c	Mutant type	p.Ile255Thr	3	0.656455		1	0.310559		1	4		0	0		1	1.36986
369	ESX-1(ESAT-6 secretion system-1)	eccE1	Rv3882c	Mutant type	p.Arg258His	2	0.437637		2	0.621118		0	0		0	0		0	0
370	ESX-1(ESAT-6 secretion system-1)	eccE1	Rv3882c	Mutant type	p.Ala289Glu	2	0.437637		2	0.621118		0	0		0	0		0	0
371	ESX-1(ESAT-6 secretion system-1)	eccE1	Rv3882c	Mutant type	p.Thr297Ala	1	0.218818		0	0		0	0		0	0		1	1.36986
372	ESX-1(ESAT-6 secretion system-1)	eccE1	Rv3882c	Mutant type	p.Arg32Cys	1	0.218818		1	0.310559		0	0		0	0		0	0
373	ESX-1(ESAT-6 secretion system-1)	eccE1	Rv3882c	Mutant type	p.Val389Phe	1	0.218818		1	0.310559		0	0		0	0		0	0
374	ESX-2 (T7SS)	eccE2	Rv3885c	Wild type	-	431	94.3107		308	95.6522		24	96		34	91.8919		65	89.0411
375	ESX-2 (T7SS)	eccE2	Rv3885c	Mutant type	p.Asp389Gly	3	0.656455		0	0		0	0		0	0		3	4.10959
376	ESX-2 (T7SS)	eccE2	Rv3885c	Mutant type	p.Ile397Val	1	0.218818		1	0.310559		0	0		0	0		0	0
377	ESX-2 (T7SS)	eccE2	Rv3885c	Mutant type	p.Arg411Cys	1	0.218818		1	0.310559		0	0		0	0		0	0
378	ESX-2 (T7SS)	eccE2	Rv3885c	Mutant type	p.Pro430Ala	1	0.218818		0	0		0	0		0	0		1	1.36986
379	ESX-2 (T7SS)	eccE2	Rv3885c	Mutant type	p.Ser455Pro	2	0.437637		1	0.310559		1	4		0	0		0	0
380	ESX-2 (T7SS)	eccE2	Rv3885c	Mutant type	p.Asp76Glu	7	1.53173		4	1.24224		0	0		0	0		3	4.10959
381	ESX-2 (T7SS)	eccE2	Rv3885c	Mutant type	p.Thr79Ile	1	0.218818		1	0.310559		0	0		0	0		0	0
382	ESX-2 (T7SS)	eccE2	Rv3885c	Mutant type	p.Glu119Asp	1	0.218818		0	0		0	0		1	2.7027		0	0
383	ESX-2 (T7SS)	eccE2	Rv3885c	Mutant type	p.Glu140Val	1	0.218818		1	0.310559		0	0		0	0		0	0
384	ESX-2 (T7SS)	eccE2	Rv3885c	Mutant type	p.Gln217Leu	1	0.218818		0	0		0	0		0	0		1	1.36986
385	ESX-2 (T7SS)	eccE2	Rv3885c	Mutant type	p.Thr260Ala	4	0.875274		4	1.24224		0	0		0	0		0	0
386	ESX-2 (T7SS)	eccE2	Rv3885c	Mutant type	p.Pro305Leu	1	0.218818		0	0		0	0		1	2.7027		0	0
387	ESX-2 (T7SS)	eccE2	Rv3885c	Mutant type	p.Cys332Phe	1	0.218818		0	0		0	0		1	2.7027		0	0
388	ESX-2 (T7SS)	eccE2	Rv3885c	Mutant type	p.Gly34Arg	1	0.218818		1	0.310559		0	0		0	0		0	0
389	ESX-3	eccE3	Rv0292	Wild type	-	0	0		0	0		0	0		0	0		0	0
390	ESX-3	eccE3	Rv0292	Mutant type	p.Ser94Trp and p.Asn217Asp	2	0.437637		2	0.621118		0	0		0	0		0	0
391	ESX-3	eccE3	Rv0292	Mutant type	p.Asn217Asp	455	99.5624		320	99.3789		25	100		37	100		73	100
392	ESX-5(ESAT-like secretion system)	eccE5	Rv1797	Wild type	-	446	97.593		311	96.5839		25	100		37	100		73	100
393	ESX-5(ESAT-like secretion system)	eccE5	Rv1797	Mutant type	p.Ser365Thr	1	0.218818		1	0.310559		0	0		0	0		0	0
394	ESX-5(ESAT-like secretion system)	eccE5	Rv1797	Mutant type	p.Pro391Ser	2	0.437637		2	0.621118		0	0		0	0		0	0
395	ESX-5(ESAT-like secretion system)	eccE5	Rv1797	Mutant type	p.Val172Ile	1	0.218818		1	0.310559		0	0		0	0		0	0
396	ESX-5(ESAT-like secretion system)	eccE5	Rv1797	Mutant type	p.Val313Ile	7	1.53173		7	2.17391		0	0		0	0		0	0
397	Enhanced intracellular survival protein	eis	Rv2416c	Wild type	-	434	94.9672		305	94.7205		24	96		37	100		68	93.1507
398	Enhanced intracellular survival protein	eis	Rv2416c	Mutant type	p.Pro54Ser	1	0.218818		1	0.310559		0	0		0	0		0	0
399	Enhanced intracellular survival protein	eis	Rv2416c	Mutant type	p.Ala86Val	2	0.437637		0	0		0	0		0	0		2	2.73973
400	Enhanced intracellular survival protein	eis	Rv2416c	Mutant type	p.Val163Ile	13	2.84464		10	3.10559		0	0		0	0		3	4.10959
401	Enhanced intracellular survival protein	eis	Rv2416c	Mutant type	p.Val186Ala	1	0.218818		1	0.310559		0	0		0	0		0	0
402	Enhanced intracellular survival protein	eis	Rv2416c	Mutant type	p.Pro208Ser	1	0.218818		1	0.310559		0	0		0	0		0	0
403	Enhanced intracellular survival protein	eis	Rv2416c	Mutant type	p.Thr231Ile	1	0.218818		1	0.310559		0	0		0	0		0	0
404	Enhanced intracellular survival protein	eis	Rv2416c	Mutant type	p.Gly258Asp	2	0.437637		2	0.621118		0	0		0	0		0	0
405	Enhanced intracellular survival protein	eis	Rv2416c	Mutant type	p.Leu296Val	1	0.218818		0	0		1	4		0	0		0	0
406	Enhanced intracellular survival protein	eis	Rv2416c	Mutant type	p.Glu348Lys	1	0.218818		1	0.310559		0	0		0	0		0	0
407	LAM(Lipoarabinomannan)	embC	Rv3793	Wild type	-	406	88.8403		310	96.2733		24	96		6	16.2162		66	90.411
408	LAM(Lipoarabinomannan)	embC	Rv3793	Mutant type	p.Arg738Gln	33	7.22101		2	0.621118		0	0		29	78.3784		2	2.73973
409	LAM(Lipoarabinomannan)	embC	Rv3793	Mutant type	p.Arg738Gln and p.Val799Leu	2	0.437637		0	0		0	0		1	2.7027		1	1.36986
410	LAM(Lipoarabinomannan)	embC	Rv3793	Mutant type	p.Arg738Gln and p.Asp805Gly	1	0.218818		0	0		0	0		1	2.7027		0	0
411	LAM(Lipoarabinomannan)	embC	Rv3793	Mutant type	p.Asp754His	1	0.218818		1	0.310559		0	0		0	0		0	0
412	LAM(Lipoarabinomannan)	embC	Rv3793	Mutant type	p.Gly789Asp	1	0.218818		1	0.310559		0	0		0	0		0	0
413	LAM(Lipoarabinomannan)	embC	Rv3793	Mutant type	p.Ser835Phe	1	0.218818		0	0		1	4		0	0		0	0
414	LAM(Lipoarabinomannan)	embC	Rv3793	Mutant type	p.Pro849Thr	1	0.218818		1	0.310559		0	0		0	0		0	0
415	LAM(Lipoarabinomannan)	embC	Rv3793	Mutant type	p.Val885Met	1	0.218818		1	0.310559		0	0		0	0		0	0
416	LAM(Lipoarabinomannan)	embC	Rv3793	Mutant type	p.Gly912Ser	2	0.437637		0	0		0	0		0	0		2	2.73973
417	LAM(Lipoarabinomannan)	embC	Rv3793	Mutant type	p.Gly96Ala	1	0.218818		1	0.310559		0	0		0	0		0	0
418	LAM(Lipoarabinomannan)	embC	Rv3793	Mutant type	p.Val968Met	1	0.218818		1	0.310559		0	0		0	0		0	0
419	LAM(Lipoarabinomannan)	embC	Rv3793	Mutant type	p.Val981Leu	2	0.437637		1	0.310559		0	0		0	0		1	1.36986
420	LAM(Lipoarabinomannan)	embC	Rv3793	Mutant type	p.Ala2Val	1	0.218818		1	0.310559		0	0		0	0		0	0
421	LAM(Lipoarabinomannan)	embC	Rv3793	Mutant type	p.Leu281Pro	1	0.218818		0	0		0	0		0	0		1	1.36986
422	LAM(Lipoarabinomannan)	embC	Rv3793	Mutant type	p.Val625Leu	2	0.437637		2	0.621118		0	0		0	0		0	0
423	ESX-1(ESAT-6 secretion system-1)	espA	Rv3616c	Wild type	-	0	0		0	0		0	0		0	0		0	0
424	ESX-1(ESAT-6 secretion system-1)	espA	Rv3616c	Mutant type	p.Thr192Ile and p.Ala234Thr	5	1.09409		0	0		0	0		3	8.10811		2	2.73973
425	ESX-1(ESAT-6 secretion system-1)	espA	Rv3616c	Mutant type	p.Gly343Ser and p.Thr192Ile	1	0.218818		0	0		0	0		1	2.7027		0	0
426	ESX-1(ESAT-6 secretion system-1)	espA	Rv3616c	Mutant type	p.Asp81Asn and p.Thr192Ile	1	0.218818		0	0		0	0		0	0		1	1.36986
427	ESX-1(ESAT-6 secretion system-1)	espA	Rv3616c	Mutant type	p.Leu119Arg and p.Thr192Ile	1	0.218818		1	0.310559		0	0		0	0		0	0
428	ESX-1(ESAT-6 secretion system-1)	espA	Rv3616c	Mutant type	p.Ala128Val and p.Thr192Ile	13	2.84464		7	2.17391		0	0		0	0		6	8.21918
429	ESX-1(ESAT-6 secretion system-1)	espA	Rv3616c	Mutant type	p.Leu149Ile and p.Thr192Ile	1	0.218818		1	0.310559		0	0		0	0		0	0
430	ESX-1(ESAT-6 secretion system-1)	espA	Rv3616c	Mutant type	p.Thr192Ile	433	94.7484		311	96.5839		25	100		33	89.1892		64	87.6712
431	ESX-1(ESAT-6 secretion system-1)	espA	Rv3616c	Mutant type	p.Thr192Ile and p.Glu198Lys	1	0.218818		1	0.310559		0	0		0	0		0	0
432	ESX-1(ESAT-6 secretion system-1)	espA	Rv3616c	Mutant type	p.Met336Ile and p.Thr192Ile	1	0.218818		1	0.310559		0	0		0	0		0	0
433	ESX-1(ESAT-6 secretion system-1)	espB	Rv3881c	Wild type	-	431	94.3107		300	93.1677		24	96		37	100		70	95.8904
434	ESX-1(ESAT-6 secretion system-1)	espB	Rv3881c	Mutant type	p.Gly422Ala	2	0.437637		1	0.310559		0	0		0	0		1	1.36986
435	ESX-1(ESAT-6 secretion system-1)	espB	Rv3881c	Mutant type	p.Lys43Gln	2	0.437637		2	0.621118		0	0		0	0		0	0
436	ESX-1(ESAT-6 secretion system-1)	espB	Rv3881c	Mutant type	p.Ala125Thr	3	0.656455		2	0.621118		1	4		0	0		0	0
437	ESX-1(ESAT-6 secretion system-1)	espB	Rv3881c	Mutant type	p.Ala180Val	1	0.218818		0	0		0	0		0	0		1	1.36986
438	ESX-1(ESAT-6 secretion system-1)	espB	Rv3881c	Mutant type	p.Met205Thr	1	0.218818		1	0.310559		0	0		0	0		0	0
439	ESX-1(ESAT-6 secretion system-1)	espB	Rv3881c	Mutant type	p.Asp228Glu	13	2.84464		12	3.72671		0	0		0	0		1	1.36986
440	ESX-1(ESAT-6 secretion system-1)	espB	Rv3881c	Mutant type	p.Glu233Lys	1	0.218818		1	0.310559		0	0		0	0		0	0
441	ESX-1(ESAT-6 secretion system-1)	espB	Rv3881c	Mutant type	p.Leu247Arg	1	0.218818		1	0.310559		0	0		0	0		0	0
442	ESX-1(ESAT-6 secretion system-1)	espB	Rv3881c	Mutant type	p.Leu295Ser	1	0.218818		1	0.310559		0	0		0	0		0	0
443	ESX-1(ESAT-6 secretion system-1)	espB	Rv3881c	Mutant type	p.Ile34Thr	1	0.218818		1	0.310559		0	0		0	0		0	0
444	ESX-1(ESAT-6 secretion system-1)	espC	Rv3615c	Wild type	-	456	99.7812		321	99.6894		25	100		37	100		73	100
445	ESX-1(ESAT-6 secretion system-1)	espC	Rv3615c	Mutant type	p.Phe102Leu	1	0.218818		1	0.310559		0	0		0	0		0	0
446	ESX-1(ESAT-6 secretion system-1)	espD	Rv3614c	Wild type	-	455	99.5624		320	99.3789		25	100		37	100		73	100
447	ESX-1(ESAT-6 secretion system-1)	espD	Rv3614c	Mutant type	p.Glu180Asp	1	0.218818		1	0.310559		0	0		0	0		0	0
448	ESX-1(ESAT-6 secretion system-1)	espD	Rv3614c	Mutant type	p.Leu79Arg	1	0.218818		1	0.310559		0	0		0	0		0	0
449	ESX-1(ESAT-6 secretion system-1)	espE	Rv3864	Wild type	-	423	92.5602		314	97.5155		23	92		21	56.7568		65	89.0411
450	ESX-1(ESAT-6 secretion system-1)	espE	Rv3864	Mutant type	p.Ala384Pro	16	3.50109		0	0		0	0		16	43.2432		0	0
451	ESX-1(ESAT-6 secretion system-1)	espE	Rv3864	Mutant type	p.Asn87Lys	6	1.31291		3	0.931677		2	8		0	0		1	1.36986
452	ESX-1(ESAT-6 secretion system-1)	espE	Rv3864	Mutant type	p.Arg104Trp	1	0.218818		1	0.310559		0	0		0	0		0	0
453	ESX-1(ESAT-6 secretion system-1)	espE	Rv3864	Mutant type	p.Met138Leu	3	0.656455		0	0		0	0		0	0		3	4.10959
454	ESX-1(ESAT-6 secretion system-1)	espE	Rv3864	Mutant type	p.Leu21Val	3	0.656455		2	0.621118		0	0		0	0		1	1.36986
455	ESX-1(ESAT-6 secretion system-1)	espE	Rv3864	Mutant type	p.Pro223Arg	1	0.218818		1	0.310559		0	0		0	0		0	0
456	ESX-1(ESAT-6 secretion system-1)	espE	Rv3864	Mutant type	p.Gln362Arg	4	0.875274		1	0.310559		0	0		0	0		3	4.10959
457	ESX-1(ESAT-6 secretion system-1)	espF	Rv3865	Wild type	-	455	99.5624		320	99.3789		25	100		37	100		73	100
458	ESX-1(ESAT-6 secretion system-1)	espF	Rv3865	Mutant type	p.Asp91Ala	2	0.437637		2	0.621118		0	0		0	0		0	0
459	ESX-1(ESAT-6 secretion system-1)	espG1	Rv3866	Wild type	-	448	98.0306		319	99.0683		22	88		37	100		70	95.8904
460	ESX-1(ESAT-6 secretion system-1)	espG1	Rv3866	Mutant type	p.Gly89Ser	1	0.218818		0	0		1	4		0	0		0	0
461	ESX-1(ESAT-6 secretion system-1)	espG1	Rv3866	Mutant type	p.Met144Thr	1	0.218818		1	0.310559		0	0		0	0		0	0
462	ESX-1(ESAT-6 secretion system-1)	espG1	Rv3866	Mutant type	p.Val21Ile	1	0.218818		0	0		0	0		0	0		1	1.36986
463	ESX-1(ESAT-6 secretion system-1)	espG1	Rv3866	Mutant type	p.Ala218Gly	1	0.218818		0	0		1	4		0	0		0	0
464	ESX-1(ESAT-6 secretion system-1)	espG1	Rv3866	Mutant type	p.Tyr242Cys	1	0.218818		1	0.310559		0	0		0	0		0	0
465	ESX-1(ESAT-6 secretion system-1)	espG1	Rv3866	Mutant type	p.Thr249Ser	1	0.218818		0	0		1	4		0	0		0	0
466	ESX-1(ESAT-6 secretion system-1)	espG1	Rv3866	Mutant type	p.Gly283Ala	1	0.218818		0	0		0	0		0	0		1	1.36986
467	ESX-1(ESAT-6 secretion system-1)	espG1	Rv3866	Mutant type	p.Asp31Tyr	1	0.218818		1	0.310559		0	0		0	0		0	0
468	ESX-1(ESAT-6 secretion system-1)	espG1	Rv3866	Mutant type	p.Asp72Glu	1	0.218818		0	0		0	0		0	0		1	1.36986
469	ESX-2 (T7SS)	espG2	Rv3889c	Wild type	-	416	91.0284		306	95.0311		21	84		20	54.0541		69	94.5205
470	ESX-2 (T7SS)	espG2	Rv3889c	Mutant type	p.Val65Ile	1	0.218818		1	0.310559		0	0		0	0		0	0
471	ESX-2 (T7SS)	espG2	Rv3889c	Mutant type	p.Val71Ala	1	0.218818		1	0.310559		0	0		0	0		0	0
472	ESX-2 (T7SS)	espG2	Rv3889c	Mutant type	p.Leu77Val	1	0.218818		1	0.310559		0	0		0	0		0	0
473	ESX-2 (T7SS)	espG2	Rv3889c	Mutant type	p.Ile95Thr	1	0.218818		1	0.310559		0	0		0	0		0	0
474	ESX-2 (T7SS)	espG2	Rv3889c	Mutant type	p.Ala120Gly	1	0.218818		0	0		0	0		0	0		1	1.36986
475	ESX-2 (T7SS)	espG2	Rv3889c	Mutant type	p.Asp122Asn	1	0.218818		1	0.310559		0	0		0	0		0	0
476	ESX-2 (T7SS)	espG2	Rv3889c	Mutant type	p.Gly132Asp	2	0.437637		2	0.621118		0	0		0	0		0	0
477	ESX-2 (T7SS)	espG2	Rv3889c	Mutant type	p.Ala141Thr	1	0.218818		1	0.310559		0	0		0	0		0	0
478	ESX-2 (T7SS)	espG2	Rv3889c	Mutant type	p.Arg161Cys	15	3.28228		0	0		0	0		15	40.5405		0	0
479	ESX-2 (T7SS)	espG2	Rv3889c	Mutant type	p.Ala163Val	2	0.437637		2	0.621118		0	0		0	0		0	0
480	ESX-2 (T7SS)	espG2	Rv3889c	Mutant type	p.Gly17Glu	1	0.218818		1	0.310559		0	0		0	0		0	0
481	ESX-2 (T7SS)	espG2	Rv3889c	Mutant type	p.Thr21Ala	6	1.31291		2	0.621118		4	16		0	0		0	0
482	ESX-2 (T7SS)	espG2	Rv3889c	Mutant type	p.Ala226Thr	1	0.218818		1	0.310559		0	0		0	0		0	0
483	ESX-2 (T7SS)	espG2	Rv3889c	Mutant type	p.Val243Leu	1	0.218818		1	0.310559		0	0		0	0		0	0
484	ESX-2 (T7SS)	espG2	Rv3889c	Mutant type	p.Trp101*	2	0.437637		0	0		0	0		0	0		2	2.73973
485	ESX-2 (T7SS)	espG2	Rv3889c	Mutant type	p.His43Asp	4	0.875274		1	0.310559		0	0		2	5.40541		1	1.36986
486	ESX-3	espG3	Rv0289	Wild type	-	447	97.8118		317	98.4472		25	100		36	97.2973		69	94.5205
487	ESX-3	espG3	Rv0289	Mutant type	p.Pro68Leu	1	0.218818		1	0.310559		0	0		0	0		0	0
488	ESX-3	espG3	Rv0289	Mutant type	p.Ala69Val	1	0.218818		0	0		0	0		0	0		1	1.36986
489	ESX-3	espG3	Rv0289	Mutant type	p.Val8Ile	1	0.218818		0	0		0	0		0	0		1	1.36986
490	ESX-3	espG3	Rv0289	Mutant type	p.Met136Thr	1	0.218818		1	0.310559		0	0		0	0		0	0
491	ESX-3	espG3	Rv0289	Mutant type	p.Pro156Ala	1	0.218818		0	0		0	0		1	2.7027		0	0
492	ESX-3	espG3	Rv0289	Mutant type	p.Glu175Asp	1	0.218818		1	0.310559		0	0		0	0		0	0
493	ESX-3	espG3	Rv0289	Mutant type	p.Ala263Val	2	0.437637		1	0.310559		0	0		0	0		1	1.36986
494	ESX-3	espG3	Rv0289	Mutant type	p.Pro282Thr	1	0.218818		1	0.310559		0	0		0	0		0	0
495	ESX-3	espG3	Rv0289	Mutant type	p.Ser38Ile	1	0.218818		0	0		0	0		0	0		1	1.36986
496	ESX-1(ESAT-6 secretion system-1)	espH	Rv3867	Wild type	-	454	99.3435		321	99.6894		25	100		37	100		71	97.2603
497	ESX-1(ESAT-6 secretion system-1)	espH	Rv3867	Mutant type	p.Met97Ile	1	0.218818		1	0.310559		0	0		0	0		0	0
498	ESX-1(ESAT-6 secretion system-1)	espH	Rv3867	Mutant type	p.Ala161Thr	1	0.218818		0	0		0	0		0	0		1	1.36986
499	ESX-1(ESAT-6 secretion system-1)	espH	Rv3867	Mutant type	p.Ser96Arg	1	0.218818		0	0		0	0		0	0		1	1.36986
500	ESX-1(ESAT-6 secretion system-1)	espI	Rv3876	Wild type	-	431	94.3107		307	95.3416		24	96		32	86.4865		68	93.1507
501	ESX-1(ESAT-6 secretion system-1)	espI	Rv3876	Mutant type	p.Arg336Pro	1	0.218818		0	0		1	4		0	0		0	0
502	ESX-1(ESAT-6 secretion system-1)	espI	Rv3876	Mutant type	p.Ala345Ser	1	0.218818		0	0		0	0		0	0		1	1.36986
503	ESX-1(ESAT-6 secretion system-1)	espI	Rv3876	Mutant type	p.Pro372Ala	1	0.218818		1	0.310559		0	0		0	0		0	0
504	ESX-1(ESAT-6 secretion system-1)	espI	Rv3876	Mutant type	p.His383Asp	1	0.218818		1	0.310559		0	0		0	0		0	0
505	ESX-1(ESAT-6 secretion system-1)	espI	Rv3876	Mutant type	p.Tyr401His	1	0.218818		1	0.310559		0	0		0	0		0	0
506	ESX-1(ESAT-6 secretion system-1)	espI	Rv3876	Mutant type	p.Lys480Ile	1	0.218818		0	0		0	0		0	0		1	1.36986
507	ESX-1(ESAT-6 secretion system-1)	espI	Rv3876	Mutant type	p.Asn495Ser	1	0.218818		1	0.310559		0	0		0	0		0	0
508	ESX-1(ESAT-6 secretion system-1)	espI	Rv3876	Mutant type	p.Val556Ala	5	1.09409		2	0.621118		0	0		0	0		3	4.10959
509	ESX-1(ESAT-6 secretion system-1)	espI	Rv3876	Mutant type	p.Asp639Ala	1	0.218818		1	0.310559		0	0		0	0		0	0
510	ESX-1(ESAT-6 secretion system-1)	espI	Rv3876	Mutant type	p.Ala64Val	3	0.656455		3	0.931677		0	0		0	0		0	0
511	ESX-1(ESAT-6 secretion system-1)	espI	Rv3876	Mutant type	p.Pro73Leu	1	0.218818		1	0.310559		0	0		0	0		0	0
512	ESX-1(ESAT-6 secretion system-1)	espI	Rv3876	Mutant type	p.Gly179Arg	5	1.09409		0	0		0	0		5	13.5135		0	0
513	ESX-1(ESAT-6 secretion system-1)	espI	Rv3876	Mutant type	p.Ser223Ala	1	0.218818		1	0.310559		0	0		0	0		0	0
514	ESX-1(ESAT-6 secretion system-1)	espI	Rv3876	Mutant type	p.Ala258Val	1	0.218818		1	0.310559		0	0		0	0		0	0
515	ESX-1(ESAT-6 secretion system-1)	espI	Rv3876	Mutant type	p.Arg309Cys	1	0.218818		1	0.310559		0	0		0	0		0	0
516	ESX-1(ESAT-6 secretion system-1)	espI	Rv3876	Mutant type	p.Arg335His	1	0.218818		1	0.310559		0	0		0	0		0	0
517	ESX-1(ESAT-6 secretion system-1)	espJ	Rv3878	Wild type	-	450	98.4683		320	99.3789		25	100		35	94.5946		70	95.8904
518	ESX-1(ESAT-6 secretion system-1)	espJ	Rv3878	Mutant type	p.Thr144Lys	2	0.437637		1	0.310559		0	0		0	0		1	1.36986
519	ESX-1(ESAT-6 secretion system-1)	espJ	Rv3878	Mutant type	p.Ala16Thr	1	0.218818		0	0		0	0		0	0		1	1.36986
520	ESX-1(ESAT-6 secretion system-1)	espJ	Rv3878	Mutant type	p.Asn210Ser	1	0.218818		0	0		0	0		0	0		1	1.36986
521	ESX-1(ESAT-6 secretion system-1)	espJ	Rv3878	Mutant type	p.Pro262Ala	1	0.218818		1	0.310559		0	0		0	0		0	0
522	ESX-1(ESAT-6 secretion system-1)	espJ	Rv3878	Mutant type	p.Pro122Leu	2	0.437637		0	0		0	0		2	5.40541		0	0
523	ESX-1(ESAT-6 secretion system-1)	espK	Rv3879c	Wild type	-	62	13.5667		23	7.14286		2	8		0	0		37	50.6849
524	ESX-1(ESAT-6 secretion system-1)	espK	Rv3879c	Mutant type	p.Asp44Asn and p.Arg5Gly and p.Glu660Ala and p.Cys729Ser	1	0.218818		1	0.310559		0	0		0	0		0	0
525	ESX-1(ESAT-6 secretion system-1)	espK	Rv3879c	Mutant type	p.Asp44Asn and p.Ala494Val and p.Glu660Ala and p.Cys729Ser	3	0.656455		2	0.621118		0	0		0	0		1	1.36986
526	ESX-1(ESAT-6 secretion system-1)	espK	Rv3879c	Mutant type	p.Asp44Asn and p.Ala496Val and p.Glu660Ala and p.Cys729Ser	3	0.656455		3	0.931677		0	0		0	0		0	0
527	ESX-1(ESAT-6 secretion system-1)	espK	Rv3879c	Mutant type	p.Asp44Asn and p.Glu58Ala and p.Glu660Ala and p.Cys729Ser	1	0.218818		1	0.310559		0	0		0	0		0	0
528	ESX-1(ESAT-6 secretion system-1)	espK	Rv3879c	Mutant type	p.Asp44Asn and p.Gly59Asp and p.Glu660Ala and p.Cys729Ser	1	0.218818		1	0.310559		0	0		0	0		0	0
529	ESX-1(ESAT-6 secretion system-1)	espK	Rv3879c	Mutant type	p.Asp44Asn and p.Glu660Ala	1	0.218818		1	0.310559		0	0		0	0		0	0
530	ESX-1(ESAT-6 secretion system-1)	espK	Rv3879c	Mutant type	p.Asp44Asn and p.Glu660Ala and p.His696Tyr and p.Cys729Ser	2	0.437637		2	0.621118		0	0		0	0		0	0
531	ESX-1(ESAT-6 secretion system-1)	espK	Rv3879c	Mutant type	p.Asp44Asn and p.Glu660Ala and p.Val703Gly and p.Cys729Ser	1	0.218818		1	0.310559		0	0		0	0		0	0
532	ESX-1(ESAT-6 secretion system-1)	espK	Rv3879c	Mutant type	p.Asp44Asn and p.Glu660Ala and p.Cys729Ser	316	69.1466		266	82.6087		22	88		6	16.2162		22	30.137
533	ESX-1(ESAT-6 secretion system-1)	espK	Rv3879c	Mutant type	p.Asp44Asn and p.Glu660Ala and p.Cys729Ser and p.Ala76Thr	1	0.218818		1	0.310559		0	0		0	0		0	0
534	ESX-1(ESAT-6 secretion system-1)	espK	Rv3879c	Mutant type	p.Asp44Asn and p.Glu660Ala and p.Cys729Ser and p.Thr234Pro	2	0.437637		2	0.621118		0	0		0	0		0	0
535	ESX-1(ESAT-6 secretion system-1)	espK	Rv3879c	Mutant type	p.Asp44Asn and p.Glu660Ala and p.Cys729Ser and p.Pro250Gln	8	1.75055		7	2.17391		0	0		0	0		1	1.36986
536	ESX-1(ESAT-6 secretion system-1)	espK	Rv3879c	Mutant type	p.Asp44Asn and p.Glu660Ala and p.Cys729Ser and p.Ile262Thr	1	0.218818		1	0.310559		0	0		0	0		0	0
537	ESX-1(ESAT-6 secretion system-1)	espK	Rv3879c	Mutant type	p.Asp44Asn and p.Glu660Ala and p.Cys729Ser and p.Pro285Leu	1	0.218818		0	0		1	4		0	0		0	0
538	ESX-1(ESAT-6 secretion system-1)	espK	Rv3879c	Mutant type	p.Ala464Gly and p.Cys729Ser	5	1.09409		0	0		0	0		4	10.8108		1	1.36986
539	ESX-1(ESAT-6 secretion system-1)	espK	Rv3879c	Mutant type	p.Ala464Gly and p.Cys729Ser and p.Pro277Leu	1	0.218818		0	0		0	0		0	0		1	1.36986
540	ESX-1(ESAT-6 secretion system-1)	espK	Rv3879c	Mutant type	p.Val708Ile	1	0.218818		1	0.310559		0	0		0	0		0	0
541	ESX-1(ESAT-6 secretion system-1)	espK	Rv3879c	Mutant type	p.Cys729Ser	42	9.19037		8	2.48447		0	0		27	72.973		7	9.58904
542	ESX-1(ESAT-6 secretion system-1)	espK	Rv3879c	Mutant type	p.Glu103Gly	1	0.218818		0	0		0	0		0	0		1	1.36986
543	ESX-1(ESAT-6 secretion system-1)	espK	Rv3879c	Mutant type	p.Pro232Ala	1	0.218818		0	0		0	0		0	0		1	1.36986
544	ESX-1(ESAT-6 secretion system-1)	espK	Rv3879c	Mutant type	p.Leu39Trp and p.Cys729Ser	2	0.437637		1	0.310559		0	0		0	0		1	1.36986
545	ESX-1(ESAT-6 secretion system-1)	espL	Rv3880c	Wild type	-	456	99.7812		321	99.6894		25	100		37	100		73	100
546	ESX-1(ESAT-6 secretion system-1)	espL	Rv3880c	Mutant type	p.Ala72Pro	1	0.218818		1	0.310559		0	0		0	0		0	0
547	ESAT-6/CFP-10(Early secretory antigenic target of 6 kDa/culture filtrate protein of 10 kDa)	esxB	Rv3874	Wild type	-	453	99.1247		320	99.3789		25	100		37	100		71	97.2603
548	ESAT-6/CFP-10(Early secretory antigenic target of 6 kDa/culture filtrate protein of 10 kDa)	esxB	Rv3874	Mutant type	p.Gly41Ser	1	0.218818		0	0		0	0		0	0		1	1.36986
549	ESAT-6/CFP-10(Early secretory antigenic target of 6 kDa/culture filtrate protein of 10 kDa)	esxB	Rv3874	Mutant type	p.Glu68Lys	2	0.437637		1	0.310559		0	0		0	0		1	1.36986
550	ESAT-6/CFP-10(Early secretory antigenic target of 6 kDa/culture filtrate protein of 10 kDa)	esxB	Rv3874	Mutant type	p.Gly37Ala	1	0.218818		1	0.310559		0	0		0	0		0	0
551	ESX-2 (T7SS)	esxC	Rv3890c	Wild type	-	452	98.9059		319	99.0683		25	100		35	94.5946		73	100
552	ESX-2 (T7SS)	esxC	Rv3890c	Mutant type	p.Phe43Leu	2	0.437637		2	0.621118		0	0		0	0		0	0
553	ESX-2 (T7SS)	esxC	Rv3890c	Mutant type	p.Gln4*	2	0.437637		0	0		0	0		2	5.40541		0	0
554	ESX-2 (T7SS)	esxC	Rv3890c	Mutant type	p.Ala39Val	1	0.218818		1	0.310559		0	0		0	0		0	0
555	ESX-2 (T7SS)	esxD	Rv3891c	Wild type	-	454	99.3435		321	99.6894		24	96		37	100		72	98.6301
556	ESX-2 (T7SS)	esxD	Rv3891c	Mutant type	p.Ala83Val	1	0.218818		0	0		1	4		0	0		0	0
557	ESX-2 (T7SS)	esxD	Rv3891c	Mutant type	p.Leu100Val	1	0.218818		0	0		0	0		0	0		1	1.36986
558	ESX-2 (T7SS)	esxD	Rv3891c	Mutant type	p.Gly50Ala	1	0.218818		1	0.310559		0	0		0	0		0	0
559	ESX-3	esxG	Rv0287	Wild type	-	449	98.2495		315	97.8261		24	96		37	100		73	100
560	ESX-3	esxG	Rv0287	Mutant type	p.Ala56Thr	6	1.31291		6	1.86335		0	0		0	0		0	0
561	ESX-3	esxG	Rv0287	Mutant type	p.Asn66Lys	1	0.218818		1	0.310559		0	0		0	0		0	0
562	ESX-3	esxG	Rv0287	Mutant type	p.Ala41Glu	1	0.218818		0	0		1	4		0	0		0	0
563	ESX-3	esxH	Rv0288	Wild type	-	454	99.3435		322	100		25	100		35	94.5946		72	98.6301
564	ESX-3	esxH	Rv0288	Mutant type	p.Pro9Ser	1	0.218818		0	0		0	0		0	0		1	1.36986
565	ESX-3	esxH	Rv0288	Mutant type	p.Thr75Ile	2	0.437637		0	0		0	0		2	5.40541		0	0
566	ESX-5(ESAT-like secretion system)	esxN	Rv1793	Wild type	-	455	99.5624		321	99.6894		25	100		37	100		72	98.6301
567	ESX-5(ESAT-like secretion system)	esxN	Rv1793	Mutant type	p.Asn80Asp	1	0.218818		0	0		0	0		0	0		1	1.36986
568	ESX-5(ESAT-like secretion system)	esxN	Rv1793	Mutant type	p.Ala37Thr and p.Gly39Ser and p.Val32Ile	1	0.218818		1	0.310559		0	0		0	0		0	0
569	ESX-4 (T7SS)	esxT	Rv3444c	Wild type	-	454	99.3435		321	99.6894		25	100		36	97.2973		72	98.6301
570	ESX-4 (T7SS)	esxT	Rv3444c	Mutant type	p.Ala26Val	3	0.656455		1	0.310559		0	0		1	2.7027		1	1.36986
571	ESX-4 (T7SS)	esxU	Rv3445c	Wild type	-	216	47.2648		109	33.8509		20	80		32	86.4865		55	75.3425
572	ESX-4 (T7SS)	esxU	Rv3445c	Mutant type	p.Thr67Met	1	0.218818		1	0.310559		0	0		0	0		0	0
573	ESX-4 (T7SS)	esxU	Rv3445c	Mutant type	p.Gly102Asp	1	0.218818		1	0.310559		0	0		0	0		0	0
574	ESX-4 (T7SS)	esxU	Rv3445c	Mutant type	p.Leu13Pro	1	0.218818		0	0		0	0		0	0		1	1.36986
575	ESX-4 (T7SS)	esxU	Rv3445c	Mutant type	p.Pro43Ser	238	52.0788		211	65.528		5	20		5	13.5135		17	23.2877
576	MymA operon	fadD13	Rv3089	Wild type	-	450	98.4683		316	98.1366		25	100		37	100		72	98.6301
577	MymA operon	fadD13	Rv3089	Mutant type	p.Tyr391Asn	1	0.218818		1	0.310559		0	0		0	0		0	0
578	MymA operon	fadD13	Rv3089	Mutant type	p.Lys436Arg	1	0.218818		1	0.310559		0	0		0	0		0	0
579	MymA operon	fadD13	Rv3089	Mutant type	p.Val501Leu	1	0.218818		1	0.310559		0	0		0	0		0	0
580	MymA operon	fadD13	Rv3089	Mutant type	p.Thr214Ala	1	0.218818		1	0.310559		0	0		0	0		0	0
581	MymA operon	fadD13	Rv3089	Mutant type	p.Met1?	2	0.437637		2	0.621118		0	0		0	0		0	0
582	MymA operon	fadD13	Rv3089	Mutant type	p.Asp382Gly	1	0.218818		0	0		0	0		0	0		1	1.36986
583	PDIM(Phthiocerol dimycocerosate)	fadD22	Rv2948c	Wild type	-	429	93.8731		300	93.1677		23	92		35	94.5946		71	97.2603
584	PDIM(Phthiocerol dimycocerosate)	fadD22	Rv2948c	Mutant type	p.Asp389Asn	1	0.218818		1	0.310559		0	0		0	0		0	0
585	PDIM(Phthiocerol dimycocerosate)	fadD22	Rv2948c	Mutant type	p.Leu473Phe	1	0.218818		1	0.310559		0	0		0	0		0	0
586	PDIM(Phthiocerol dimycocerosate)	fadD22	Rv2948c	Mutant type	p.Val507Leu	1	0.218818		1	0.310559		0	0		0	0		0	0
587	PDIM(Phthiocerol dimycocerosate)	fadD22	Rv2948c	Mutant type	p.Ser54Arg	2	0.437637		2	0.621118		0	0		0	0		0	0
588	PDIM(Phthiocerol dimycocerosate)	fadD22	Rv2948c	Mutant type	p.Ala537Asp	1	0.218818		1	0.310559		0	0		0	0		0	0
589	PDIM(Phthiocerol dimycocerosate)	fadD22	Rv2948c	Mutant type	p.Pro66Ser	1	0.218818		1	0.310559		0	0		0	0		0	0
590	PDIM(Phthiocerol dimycocerosate)	fadD22	Rv2948c	Mutant type	p.Ala77Asp	3	0.656455		3	0.931677		0	0		0	0		0	0
591	PDIM(Phthiocerol dimycocerosate)	fadD22	Rv2948c	Mutant type	p.Thr101Met	1	0.218818		0	0		0	0		0	0		1	1.36986
592	PDIM(Phthiocerol dimycocerosate)	fadD22	Rv2948c	Mutant type	p.Pro136Ala	1	0.218818		0	0		1	4		0	0		0	0
593	PDIM(Phthiocerol dimycocerosate)	fadD22	Rv2948c	Mutant type	p.Thr157Met	2	0.437637		0	0		0	0		2	5.40541		0	0
594	PDIM(Phthiocerol dimycocerosate)	fadD22	Rv2948c	Mutant type	p.Arg263Gln	1	0.218818		1	0.310559		0	0		0	0		0	0
595	PDIM(Phthiocerol dimycocerosate)	fadD22	Rv2948c	Mutant type	p.Gln35*	12	2.62582		11	3.41615		1	4		0	0		0	0
596	PDIM(Phthiocerol dimycocerosate)	fadD22	Rv2948c	Mutant type	p.Ala348Thr	1	0.218818		0	0		0	0		0	0		1	1.36986
597	PDIM(Phthiocerol dimycocerosate)	fadD26	Rv2930	Wild type	-	453	99.1247		319	99.0683		25	100		37	100		72	98.6301
598	PDIM(Phthiocerol dimycocerosate)	fadD26	Rv2930	Mutant type	p.Ala140Thr	1	0.218818		1	0.310559		0	0		0	0		0	0
599	PDIM(Phthiocerol dimycocerosate)	fadD26	Rv2930	Mutant type	p.Glu14Val	2	0.437637		1	0.310559		0	0		0	0		1	1.36986
600	PDIM(Phthiocerol dimycocerosate)	fadD26	Rv2930	Mutant type	p.Val451Ala	1	0.218818		1	0.310559		0	0		0	0		0	0
601	PDIM(Phthiocerol dimycocerosate)	fadD28	Rv2941	Wild type	-	211	46.1707		107	33.2298		20	80		30	81.0811		54	73.9726
602	PDIM(Phthiocerol dimycocerosate)	fadD28	Rv2941	Mutant type	p.Thr436Ala	237	51.86		210	65.2174		5	20		5	13.5135		17	23.2877
603	PDIM(Phthiocerol dimycocerosate)	fadD28	Rv2941	Mutant type	p.Thr436Ala and p.Val114Met	1	0.218818		0	0		0	0		0	0		1	1.36986
604	PDIM(Phthiocerol dimycocerosate)	fadD28	Rv2941	Mutant type	p.Thr436Ala and p.Gly205Glu	1	0.218818		1	0.310559		0	0		0	0		0	0
605	PDIM(Phthiocerol dimycocerosate)	fadD28	Rv2941	Mutant type	p.Thr436Ala and p.Val3Met	1	0.218818		1	0.310559		0	0		0	0		0	0
606	PDIM(Phthiocerol dimycocerosate)	fadD28	Rv2941	Mutant type	p.Thr436Ala and p.Asp282Asn	1	0.218818		1	0.310559		0	0		0	0		0	0
607	PDIM(Phthiocerol dimycocerosate)	fadD28	Rv2941	Mutant type	p.Thr436Ala and p.Val3Ala	1	0.218818		1	0.310559		0	0		0	0		0	0
608	PDIM(Phthiocerol dimycocerosate)	fadD28	Rv2941	Mutant type	p.Arg571Gln	2	0.437637		0	0		0	0		2	5.40541		0	0
609	PDIM(Phthiocerol dimycocerosate)	fadD28	Rv2941	Mutant type	p.Asp282Asn	1	0.218818		0	0		0	0		0	0		1	1.36986
610	PDIM(Phthiocerol dimycocerosate)	fadD28	Rv2941	Mutant type	p.Asp351Asn and p.Thr436Ala	1	0.218818		1	0.310559		0	0		0	0		0	0
611	PDIM(Phthiocerol dimycocerosate)	fadD29	Rv2950c	Wild type	-	399	87.3085		277	86.0248		15	60		37	100		70	95.8904
612	PDIM(Phthiocerol dimycocerosate)	fadD29	Rv2950c	Mutant type	p.Thr537Ser	2	0.437637		0	0		2	8		0	0		0	0
613	PDIM(Phthiocerol dimycocerosate)	fadD29	Rv2950c	Mutant type	p.Gly550Asp	1	0.218818		1	0.310559		0	0		0	0		0	0
614	PDIM(Phthiocerol dimycocerosate)	fadD29	Rv2950c	Mutant type	p.Arg57Cys	1	0.218818		1	0.310559		0	0		0	0		0	0
615	PDIM(Phthiocerol dimycocerosate)	fadD29	Rv2950c	Mutant type	p.Arg600Gly	10	2.18818		10	3.10559		0	0		0	0		0	0
616	PDIM(Phthiocerol dimycocerosate)	fadD29	Rv2950c	Mutant type	p.Asp68Gly	1	0.218818		1	0.310559		0	0		0	0		0	0
617	PDIM(Phthiocerol dimycocerosate)	fadD29	Rv2950c	Mutant type	p.Glu90Gly	1	0.218818		1	0.310559		0	0		0	0		0	0
618	PDIM(Phthiocerol dimycocerosate)	fadD29	Rv2950c	Mutant type	p.Thr215Pro	3	0.656455		3	0.931677		0	0		0	0		0	0
619	PDIM(Phthiocerol dimycocerosate)	fadD29	Rv2950c	Mutant type	p.Trp253Ser	8	1.75055		3	0.931677		4	16		0	0		1	1.36986
620	PDIM(Phthiocerol dimycocerosate)	fadD29	Rv2950c	Mutant type	p.Met270Leu	25	5.47046		22	6.8323		1	4		0	0		2	2.73973
621	PDIM(Phthiocerol dimycocerosate)	fadD29	Rv2950c	Mutant type	p.Asp319Ala	1	0.218818		0	0		1	4		0	0		0	0
622	PDIM(Phthiocerol dimycocerosate)	fadD29	Rv2950c	Mutant type	p.Gln392*	4	0.875274		2	0.621118		2	8		0	0		0	0
623	PDIM(Phthiocerol dimycocerosate)	fadD29	Rv2950c	Mutant type	p.Ala337Thr	1	0.218818		1	0.310559		0	0		0	0		0	0
624	FadE28	fadE28	Rv3544c	Wild type	-	444	97.1554		312	96.8944		25	100		36	97.2973		71	97.2603
625	FadE28	fadE28	Rv3544c	Mutant type	p.Ala118Val	8	1.75055		7	2.17391		0	0		0	0		1	1.36986
626	FadE28	fadE28	Rv3544c	Mutant type	p.Ala201Thr	1	0.218818		1	0.310559		0	0		0	0		0	0
627	FadE28	fadE28	Rv3544c	Mutant type	p.Ile292Leu	3	0.656455		2	0.621118		0	0		0	0		1	1.36986
628	FadE28	fadE28	Rv3544c	Mutant type	p.Pro40Leu	1	0.218818		0	0		0	0		1	2.7027		0	0
629	FadE29	fadE29	Rv3543c	Wild type	-	450	98.4683		316	98.1366		24	96		37	100		73	100
630	FadE29	fadE29	Rv3543c	Mutant type	p.Thr139Ser	2	0.437637		1	0.310559		1	4		0	0		0	0
631	FadE29	fadE29	Rv3543c	Mutant type	p.Ala202Gly	2	0.437637		2	0.621118		0	0		0	0		0	0
632	FadE29	fadE29	Rv3543c	Mutant type	p.Ile288Val	2	0.437637		2	0.621118		0	0		0	0		0	0
633	FadE29	fadE29	Rv3543c	Mutant type	p.Arg46Gln	1	0.218818		1	0.310559		0	0		0	0		0	0
634	GPL locus	fadE5	Rv0244c	Wild type	-	429	93.8731		299	92.8571		25	100		37	100		68	93.1507
635	GPL locus	fadE5	Rv0244c	Mutant type	p.Thr357Pro	1	0.218818		1	0.310559		0	0		0	0		0	0
636	GPL locus	fadE5	Rv0244c	Mutant type	p.Thr416Pro	1	0.218818		1	0.310559		0	0		0	0		0	0
637	GPL locus	fadE5	Rv0244c	Mutant type	p.Lys441Glu	2	0.437637		2	0.621118		0	0		0	0		0	0
638	GPL locus	fadE5	Rv0244c	Mutant type	p.Arg5Gly	1	0.218818		0	0		0	0		0	0		1	1.36986
639	GPL locus	fadE5	Rv0244c	Mutant type	p.Arg494Leu	10	2.18818		9	2.79503		0	0		0	0		1	1.36986
640	GPL locus	fadE5	Rv0244c	Mutant type	p.Arg534His	1	0.218818		0	0		0	0		0	0		1	1.36986
641	GPL locus	fadE5	Rv0244c	Mutant type	p.Ser83Ala	2	0.437637		2	0.621118		0	0		0	0		0	0
642	GPL locus	fadE5	Rv0244c	Mutant type	p.Met127Val	1	0.218818		1	0.310559		0	0		0	0		0	0
643	GPL locus	fadE5	Rv0244c	Mutant type	p.Thr178Ala	3	0.656455		3	0.931677		0	0		0	0		0	0
644	GPL locus	fadE5	Rv0244c	Mutant type	p.Ile190Met	1	0.218818		1	0.310559		0	0		0	0		0	0
645	GPL locus	fadE5	Rv0244c	Mutant type	p.His257Tyr	1	0.218818		1	0.310559		0	0		0	0		0	0
646	GPL locus	fadE5	Rv0244c	Mutant type	p.Ala265Pro	2	0.437637		2	0.621118		0	0		0	0		0	0
647	GPL locus	fadE5	Rv0244c	Mutant type	p.Asp331His	1	0.218818		0	0		0	0		0	0		1	1.36986
648	GPL locus	fadE5	Rv0244c	Mutant type	p.Gln334Pro	1	0.218818		0	0		0	0		0	0		1	1.36986
649	Antigen 85	fbpA	Rv3804c	Wild type	-	443	96.9365		314	97.5155		24	96		35	94.5946		70	95.8904
650	Antigen 85	fbpA	Rv3804c	Mutant type	p.Ala78Val	6	1.31291		4	1.24224		1	4		1	2.7027		0	0
651	Antigen 85	fbpA	Rv3804c	Mutant type	p.Gly9Asp	1	0.218818		1	0.310559		0	0		0	0		0	0
652	Antigen 85	fbpA	Rv3804c	Mutant type	p.Ser15Leu	1	0.218818		0	0		0	0		0	0		1	1.36986
653	Antigen 85	fbpA	Rv3804c	Mutant type	p.Ala172Ser	1	0.218818		1	0.310559		0	0		0	0		0	0
654	Antigen 85	fbpA	Rv3804c	Mutant type	p.Glu227Val	1	0.218818		0	0		0	0		1	2.7027		0	0
655	Antigen 85	fbpA	Rv3804c	Mutant type	p.Asp285Ala	2	0.437637		1	0.310559		0	0		0	0		1	1.36986
656	Antigen 85	fbpA	Rv3804c	Mutant type	p.Ala286Ser	1	0.218818		1	0.310559		0	0		0	0		0	0
657	Antigen 85	fbpA	Rv3804c	Mutant type	p.Val35Ala	1	0.218818		0	0		0	0		0	0		1	1.36986
658	Antigen 85	fbpB	Rv1886c	Wild type	-	455	99.5624		320	99.3789		25	100		37	100		73	100
659	Antigen 85	fbpB	Rv1886c	Mutant type	p.Ala22Thr	1	0.218818		1	0.310559		0	0		0	0		0	0
660	Antigen 85	fbpB	Rv1886c	Mutant type	p.Asp92Tyr	1	0.218818		1	0.310559		0	0		0	0		0	0
661	Antigen 85	fbpC	Rv0129c	Wild type	-	419	91.6849		318	98.7578		25	100		6	16.2162		70	95.8904
662	Antigen 85	fbpC	Rv0129c	Mutant type	p.Pro332Leu	1	0.218818		1	0.310559		0	0		0	0		0	0
663	Antigen 85	fbpC	Rv0129c	Mutant type	p.Gly158Ser	37	8.09628		3	0.931677		0	0		31	83.7838		3	4.10959
664	Glutamine synthesis	glnA1	Rv2220	Wild type	-	451	98.6871		317	98.4472		25	100		37	100		72	98.6301
665	Glutamine synthesis	glnA1	Rv2220	Mutant type	p.Arg456His	1	0.218818		1	0.310559		0	0		0	0		0	0
666	Glutamine synthesis	glnA1	Rv2220	Mutant type	p.Arg79Cys	1	0.218818		1	0.310559		0	0		0	0		0	0
667	Glutamine synthesis	glnA1	Rv2220	Mutant type	p.His311Arg	3	0.656455		3	0.931677		0	0		0	0		0	0
668	Glutamine synthesis	glnA1	Rv2220	Mutant type	p.Ser415Thr	1	0.218818		0	0		0	0		0	0		1	1.36986
669	HbhA	hbhA	Rv0475	Wild type	-	454	99.3435		319	99.0683		25	100		37	100		73	100
670	HbhA	hbhA	Rv0475	Mutant type	p.Pro177Ala	2	0.437637		2	0.621118		0	0		0	0		0	0
671	HbhA	hbhA	Rv0475	Mutant type	p.Arg56Cys	1	0.218818		1	0.310559		0	0		0	0		0	0
672	HspX(16-kDa-crystallin-like protein)	hspX	Rv2031c	Wild type	-	454	99.3435		320	99.3789		25	100		36	97.2973		73	100
673	HspX(16-kDa-crystallin-like protein)	hspX	Rv2031c	Mutant type	p.Gly107Asp	1	0.218818		1	0.310559		0	0		0	0		0	0
674	HspX(16-kDa-crystallin-like protein)	hspX	Rv2031c	Mutant type	p.Val126Leu	1	0.218818		1	0.310559		0	0		0	0		0	0
675	HspX(16-kDa-crystallin-like protein)	hspX	Rv2031c	Mutant type	p.Phe35Val	1	0.218818		0	0		0	0		1	2.7027		0	0
676	ABC transporter	irtA	Rv1348	Wild type	-	414	90.5908		315	97.8261		25	100		6	16.2162		68	93.1507
677	ABC transporter	irtA	Rv1348	Mutant type	p.Val436Ile	1	0.218818		0	0		0	0		0	0		1	1.36986
678	ABC transporter	irtA	Rv1348	Mutant type	p.Ala46Ser	1	0.218818		1	0.310559		0	0		0	0		0	0
679	ABC transporter	irtA	Rv1348	Mutant type	p.Ala48Val	36	7.87746		2	0.621118		0	0		31	83.7838		3	4.10959
680	ABC transporter	irtA	Rv1348	Mutant type	p.Ala506Val	1	0.218818		1	0.310559		0	0		0	0		0	0
681	ABC transporter	irtA	Rv1348	Mutant type	p.Asp737Gly	1	0.218818		1	0.310559		0	0		0	0		0	0
682	ABC transporter	irtA	Rv1348	Mutant type	p.Thr858Ala	2	0.437637		1	0.310559		0	0		0	0		1	1.36986
683	ABC transporter	irtA	Rv1348	Mutant type	p.Arg369Trp	1	0.218818		1	0.310559		0	0		0	0		0	0
684	ABC transporter	irtB	Rv1349	Wild type	-	450	98.4683		319	99.0683		25	100		36	97.2973		70	95.8904
685	ABC transporter	irtB	Rv1349	Mutant type	p.Phe561Leu	2	0.437637		0	0		0	0		1	2.7027		1	1.36986
686	ABC transporter	irtB	Rv1349	Mutant type	p.Ala571Val	1	0.218818		1	0.310559		0	0		0	0		0	0
687	ABC transporter	irtB	Rv1349	Mutant type	p.Ala111Pro	1	0.218818		1	0.310559		0	0		0	0		0	0
688	ABC transporter	irtB	Rv1349	Mutant type	p.Leu311Phe	1	0.218818		0	0		0	0		0	0		1	1.36986
689	ABC transporter	irtB	Rv1349	Mutant type	p.Pro314Ser	1	0.218818		0	0		0	0		0	0		1	1.36986
690	ABC transporter	irtB	Rv1349	Mutant type	p.Ala511Thr	1	0.218818		1	0.310559		0	0		0	0		0	0
691	FAS-II	kasB	Rv2246	Wild type	-	455	99.5624		321	99.6894		25	100		37	100		72	98.6301
692	FAS-II	kasB	Rv2246	Mutant type	p.Asn240Ser	1	0.218818		1	0.310559		0	0		0	0		0	0
693	FAS-II	kasB	Rv2246	Mutant type	p.Ile95Val	1	0.218818		0	0		0	0		0	0		1	1.36986
694	KatG	katG	Rv1908c	Wild type	-	68	14.8796		27	8.38509		2	8		0	0		39	53.4247
695	KatG	katG	Rv1908c	Mutant type	p.Lys459Arg and p.Arg463Leu	3	0.656455		3	0.931677		0	0		0	0		0	0
696	KatG	katG	Rv1908c	Mutant type	p.Gln461Pro	1	0.218818		1	0.310559		0	0		0	0		0	0
697	KatG	katG	Rv1908c	Mutant type	p.Arg463Leu	296	64.7702		222	68.9441		19	76		33	89.1892		22	30.137
698	KatG	katG	Rv1908c	Mutant type	p.Arg463Leu and p.Lys488Thr	1	0.218818		0	0		0	0		0	0		1	1.36986
699	KatG	katG	Rv1908c	Mutant type	p.Arg463Leu and p.Gly494Asp	1	0.218818		1	0.310559		0	0		0	0		0	0
700	KatG	katG	Rv1908c	Mutant type	p.Arg463Leu and p.Arg496Leu	1	0.218818		1	0.310559		0	0		0	0		0	0
701	KatG	katG	Rv1908c	Mutant type	p.Arg463Leu and p.Arg515Cys	2	0.437637		2	0.621118		0	0		0	0		0	0
702	KatG	katG	Rv1908c	Mutant type	p.Arg463Leu and p.Phe540Ser	1	0.218818		1	0.310559		0	0		0	0		0	0
703	KatG	katG	Rv1908c	Mutant type	p.Arg463Leu and p.Asp612Gly	1	0.218818		1	0.310559		0	0		0	0		0	0
704	KatG	katG	Rv1908c	Mutant type	p.Arg463Leu and p.Ser620Arg	1	0.218818		0	0		0	0		0	0		1	1.36986
705	KatG	katG	Rv1908c	Mutant type	p.Arg463Leu and p.Ala69Thr	1	0.218818		1	0.310559		0	0		0	0		0	0
706	KatG	katG	Rv1908c	Mutant type	p.Arg463Leu and p.Asp695Gly	1	0.218818		1	0.310559		0	0		0	0		0	0
707	KatG	katG	Rv1908c	Mutant type	p.Arg463Leu and p.Ser700Pro	1	0.218818		1	0.310559		0	0		0	0		0	0
708	KatG	katG	Rv1908c	Mutant type	p.Arg463Leu and p.Asp714Asn and p.Asp79Gly	2	0.437637		2	0.621118		0	0		0	0		0	0
709	KatG	katG	Rv1908c	Mutant type	p.Arg463Leu and p.His97Arg and p.Thr324Ala	1	0.218818		1	0.310559		0	0		0	0		0	0
710	KatG	katG	Rv1908c	Mutant type	p.Arg463Leu and p.Asn138Ser	2	0.437637		2	0.621118		0	0		0	0		0	0
711	KatG	katG	Rv1908c	Mutant type	p.Arg463Leu and p.Ala144Val	1	0.218818		1	0.310559		0	0		0	0		0	0
712	KatG	katG	Rv1908c	Mutant type	p.Arg463Leu and p.Trp161Ser	1	0.218818		1	0.310559		0	0		0	0		0	0
713	KatG	katG	Rv1908c	Mutant type	p.Arg463Leu and p.Trp191Gly	2	0.437637		2	0.621118		0	0		0	0		0	0
714	KatG	katG	Rv1908c	Mutant type	p.Arg463Leu and p.Trp191Gly and p.Asn330Asp	1	0.218818		1	0.310559		0	0		0	0		0	0
715	KatG	katG	Rv1908c	Mutant type	p.Arg463Leu and p.Gly285Asp	1	0.218818		1	0.310559		0	0		0	0		0	0
716	KatG	katG	Rv1908c	Mutant type	p.Arg463Leu and p.Thr308Pro	1	0.218818		1	0.310559		0	0		0	0		0	0
717	KatG	katG	Rv1908c	Mutant type	p.Arg463Leu and p.Ser315Asn	7	1.53173		6	1.86335		0	0		0	0		1	1.36986
718	KatG	katG	Rv1908c	Mutant type	p.Arg463Leu and p.Ser315Thr	50	10.9409		40	12.4224		4	16		4	10.8108		2	2.73973
719	KatG	katG	Rv1908c	Mutant type	p.Met732Leu	1	0.218818		0	0		0	0		0	0		1	1.36986
720	KatG	katG	Rv1908c	Mutant type	p.Ser315Thr	5	1.09409		1	0.310559		0	0		0	0		4	5.47945
721	KatG	katG	Rv1908c	Mutant type	p.Ser315Ile	1	0.218818		0	0		0	0		0	0		1	1.36986
722	KatG	katG	Rv1908c	Mutant type	p.Val1? and p.Arg463Leu	1	0.218818		1	0.310559		0	0		0	0		0	0
723	KatG	katG	Rv1908c	Mutant type	p.Thr363Pro	1	0.218818		0	0		0	0		0	0		1	1.36986
724	Leucine synthesis	leuD	Rv2987c	Wild type	-	448	98.0306		316	98.1366		25	100		37	100		70	95.8904
725	Leucine synthesis	leuD	Rv2987c	Mutant type	p.Gly166Ala	7	1.53173		4	1.24224		0	0		0	0		3	4.10959
726	Leucine synthesis	leuD	Rv2987c	Mutant type	p.Ter199Cysext*?	1	0.218818		1	0.310559		0	0		0	0		0	0
727	Leucine synthesis	leuD	Rv2987c	Mutant type	p.Thr136Ala	1	0.218818		1	0.310559		0	0		0	0		0	0
728	LipF	lipF	Rv3487c	Wild type	-	112	24.5077		33	10.2484		2	8		29	78.3784		48	65.7534
729	LipF	lipF	Rv3487c	Mutant type	p.Gln121Pro and p.Arg233Cys	2	0.437637		2	0.621118		0	0		0	0		0	0
730	LipF	lipF	Rv3487c	Mutant type	p.Lys124Thr and p.Arg233Cys	1	0.218818		1	0.310559		0	0		0	0		0	0
731	LipF	lipF	Rv3487c	Mutant type	p.Gly187Arg and p.Arg233Cys	2	0.437637		1	0.310559		1	4		0	0		0	0
732	LipF	lipF	Rv3487c	Mutant type	p.His20Arg and p.Arg233Cys	1	0.218818		1	0.310559		0	0		0	0		0	0
733	LipF	lipF	Rv3487c	Mutant type	p.Gly21Asp and p.Arg233Cys	1	0.218818		1	0.310559		0	0		0	0		0	0
734	LipF	lipF	Rv3487c	Mutant type	p.Gly216Ser	1	0.218818		0	0		0	0		0	0		1	1.36986
735	LipF	lipF	Rv3487c	Mutant type	p.Arg233Cys	334	73.0853		282	87.5776		22	88		6	16.2162		24	32.8767
736	LipF	lipF	Rv3487c	Mutant type	p.Arg233Cys and p.Ser252Arg	1	0.218818		1	0.310559		0	0		0	0		0	0
737	LipF	lipF	Rv3487c	Mutant type	p.Gly78Glu	2	0.437637		0	0		0	0		2	5.40541		0	0
738	MymA operon	lipR	Rv3084	Wild type	-	450	98.4683		320	99.3789		25	100		36	97.2973		69	94.5205
739	MymA operon	lipR	Rv3084	Mutant type	p.Glu260Asp	1	0.218818		0	0		0	0		1	2.7027		0	0
740	MymA operon	lipR	Rv3084	Mutant type	p.Arg262Gly	4	0.875274		1	0.310559		0	0		0	0		3	4.10959
741	MymA operon	lipR	Rv3084	Mutant type	p.Ala156Val	2	0.437637		1	0.310559		0	0		0	0		1	1.36986
742	PDIM(Phthiocerol dimycocerosate)	lppX	Rv2945c	Wild type	-	455	99.5624		322	100		25	100		35	94.5946		73	100
743	PDIM(Phthiocerol dimycocerosate)	lppX	Rv2945c	Mutant type	p.Thr73Ala	2	0.437637		0	0		0	0		2	5.40541		0	0
744	19-kD protein	lpqH	Rv3763	Wild type	-	453	99.1247		319	99.0683		24	96		37	100		73	100
745	19-kD protein	lpqH	Rv3763	Mutant type	p.Asn120Asp	1	0.218818		1	0.310559		0	0		0	0		0	0
746	19-kD protein	lpqH	Rv3763	Mutant type	p.Glu155Asp	2	0.437637		2	0.621118		0	0		0	0		0	0
747	19-kD protein	lpqH	Rv3763	Mutant type	p.Gly103Ser	1	0.218818		0	0		1	4		0	0		0	0
748	Trehalose-recycling ABC transporter	lpqY	Rv1235	Wild type	-	448	98.0306		317	98.4472		25	100		35	94.5946		71	97.2603
749	Trehalose-recycling ABC transporter	lpqY	Rv1235	Mutant type	p.Lys404Asn	1	0.218818		0	0		0	0		1	2.7027		0	0
750	Trehalose-recycling ABC transporter	lpqY	Rv1235	Mutant type	p.Ala409Thr	1	0.218818		0	0		0	0		1	2.7027		0	0
751	Trehalose-recycling ABC transporter	lpqY	Rv1235	Mutant type	p.Asp168Ala	1	0.218818		0	0		0	0		0	0		1	1.36986
752	Trehalose-recycling ABC transporter	lpqY	Rv1235	Mutant type	p.Asn193His	1	0.218818		0	0		0	0		0	0		1	1.36986
753	Trehalose-recycling ABC transporter	lpqY	Rv1235	Mutant type	p.Pro227Arg	1	0.218818		1	0.310559		0	0		0	0		0	0
754	Trehalose-recycling ABC transporter	lpqY	Rv1235	Mutant type	p.Val234Ala	1	0.218818		1	0.310559		0	0		0	0		0	0
755	Trehalose-recycling ABC transporter	lpqY	Rv1235	Mutant type	p.Phe331Ser	1	0.218818		1	0.310559		0	0		0	0		0	0
756	Trehalose-recycling ABC transporter	lpqY	Rv1235	Mutant type	p.Ala403Thr	2	0.437637		2	0.621118		0	0		0	0		0	0
757	Lipoprotein	lprG	Rv1411c	Wild type	-	451	98.6871		318	98.7578		25	100		37	100		71	97.2603
758	Lipoprotein	lprG	Rv1411c	Mutant type	p.Leu95Gln	1	0.218818		1	0.310559		0	0		0	0		0	0
759	Lipoprotein	lprG	Rv1411c	Mutant type	p.Asp158Asn	1	0.218818		0	0		0	0		0	0		1	1.36986
760	Lipoprotein	lprG	Rv1411c	Mutant type	p.Lys171Glu	1	0.218818		1	0.310559		0	0		0	0		0	0
761	Lipoprotein	lprG	Rv1411c	Mutant type	p.Gly212Asp	1	0.218818		1	0.310559		0	0		0	0		0	0
762	Lipoprotein	lprG	Rv1411c	Mutant type	p.Ile68Val	2	0.437637		1	0.310559		0	0		0	0		1	1.36986
763	Lysine synthesis	lysA	Rv1293	Wild type	-	454	99.3435		319	99.0683		25	100		37	100		73	100
764	Lysine synthesis	lysA	Rv1293	Mutant type	p.Val44Ile	1	0.218818		1	0.310559		0	0		0	0		0	0
765	Lysine synthesis	lysA	Rv1293	Mutant type	p.Val21Gly	1	0.218818		1	0.310559		0	0		0	0		0	0
766	Lysine synthesis	lysA	Rv1293	Mutant type	p.Ala363Asp	1	0.218818		1	0.310559		0	0		0	0		0	0
767	PDIM(Phthiocerol dimycocerosate)	mas	Rv2940c	Wild type	-	102	22.3195		30	9.31677		2	8		29	78.3784		41	56.1644
768	PDIM(Phthiocerol dimycocerosate)	mas	Rv2940c	Mutant type	p.Val5Gly	1	0.218818		0	0		0	0		1	2.7027		0	0
769	PDIM(Phthiocerol dimycocerosate)	mas	Rv2940c	Mutant type	p.Gly900Arg	1	0.218818		0	0		0	0		0	0		1	1.36986
770	PDIM(Phthiocerol dimycocerosate)	mas	Rv2940c	Mutant type	p.Pro909Thr and p.Thr1111Ser and p.Thr2005Pro	1	0.218818		1	0.310559		0	0		0	0		0	0
771	PDIM(Phthiocerol dimycocerosate)	mas	Rv2940c	Mutant type	p.Ala957Val and p.Thr2005Pro	1	0.218818		1	0.310559		0	0		0	0		0	0
772	PDIM(Phthiocerol dimycocerosate)	mas	Rv2940c	Mutant type	p.Thr1111Ser and p.Thr2005Pro	1	0.218818		0	0		0	0		0	0		1	1.36986
773	PDIM(Phthiocerol dimycocerosate)	mas	Rv2940c	Mutant type	p.Gly1119Ser	6	1.31291		1	0.310559		0	0		0	0		5	6.84932
774	PDIM(Phthiocerol dimycocerosate)	mas	Rv2940c	Mutant type	p.Ala1199Thr and p.Thr2005Pro	1	0.218818		1	0.310559		0	0		0	0		0	0
775	PDIM(Phthiocerol dimycocerosate)	mas	Rv2940c	Mutant type	p.Gly1429Arg and p.Thr2005Pro	1	0.218818		1	0.310559		0	0		0	0		0	0
776	PDIM(Phthiocerol dimycocerosate)	mas	Rv2940c	Mutant type	p.Thr1433Ala and p.Thr2005Pro	2	0.437637		2	0.621118		0	0		0	0		0	0
777	PDIM(Phthiocerol dimycocerosate)	mas	Rv2940c	Mutant type	p.Val1442Phe	1	0.218818		0	0		0	0		0	0		1	1.36986
778	PDIM(Phthiocerol dimycocerosate)	mas	Rv2940c	Mutant type	p.Ile1449Val	1	0.218818		1	0.310559		0	0		0	0		0	0
779	PDIM(Phthiocerol dimycocerosate)	mas	Rv2940c	Mutant type	p.Ala1546Asp	1	0.218818		0	0		0	0		1	2.7027		0	0
780	PDIM(Phthiocerol dimycocerosate)	mas	Rv2940c	Mutant type	p.Tyr1548His and p.His1883Tyr and p.Thr2005Pro	4	0.875274		4	1.24224		0	0		0	0		0	0
781	PDIM(Phthiocerol dimycocerosate)	mas	Rv2940c	Mutant type	p.Phe1587Cys and p.Thr2005Pro	1	0.218818		0	0		0	0		0	0		1	1.36986
782	PDIM(Phthiocerol dimycocerosate)	mas	Rv2940c	Mutant type	p.Gly168Ser	1	0.218818		1	0.310559		0	0		0	0		0	0
783	PDIM(Phthiocerol dimycocerosate)	mas	Rv2940c	Mutant type	p.Leu1896Met and p.Thr2005Pro	1	0.218818		0	0		1	4		0	0		0	0
784	PDIM(Phthiocerol dimycocerosate)	mas	Rv2940c	Mutant type	p.Thr2005Pro	329	71.9912		279	86.646		22	88		6	16.2162		22	30.137
785	PDIM(Phthiocerol dimycocerosate)	mas	Rv2940c	Mutant type	p.Leu37Val and p.Arg1349Trp	1	0.218818		0	0		0	0		0	0		1	1.36986
786	Mycobactin	mbtA	Rv2384	Wild type	-	439	96.0613		315	97.8261		25	100		37	100		62	84.9315
787	Mycobactin	mbtA	Rv2384	Mutant type	p.Val455Ala	2	0.437637		2	0.621118		0	0		0	0		0	0
788	Mycobactin	mbtA	Rv2384	Mutant type	p.Leu515Phe	1	0.218818		0	0		0	0		0	0		1	1.36986
789	Mycobactin	mbtA	Rv2384	Mutant type	p.Gly69Asp	1	0.218818		1	0.310559		0	0		0	0		0	0
790	Mycobactin	mbtA	Rv2384	Mutant type	p.Glu163Gln and p.Gly181Arg	1	0.218818		1	0.310559		0	0		0	0		0	0
791	Mycobactin	mbtA	Rv2384	Mutant type	p.Thr217Ile	1	0.218818		1	0.310559		0	0		0	0		0	0
792	Mycobactin	mbtA	Rv2384	Mutant type	p.Ala290Thr	11	2.407		1	0.310559		0	0		0	0		10	13.6986
793	Mycobactin	mbtA	Rv2384	Mutant type	p.Val438Ala	1	0.218818		1	0.310559		0	0		0	0		0	0
794	Mycobactin	mbtB	Rv2383c	Wild type	-	110	24.07		33	10.2484		2	8		30	81.0811		45	61.6438
795	Mycobactin	mbtB	Rv2383c	Mutant type	p.Arg411Cys and p.Val674Leu	4	0.875274		3	0.931677		0	0		0	0		1	1.36986
796	Mycobactin	mbtB	Rv2383c	Mutant type	p.Asp567His and p.Val674Leu	6	1.31291		3	0.931677		2	8		0	0		1	1.36986
797	Mycobactin	mbtB	Rv2383c	Mutant type	p.Gly626Arg and p.Val674Leu	1	0.218818		1	0.310559		0	0		0	0		0	0
798	Mycobactin	mbtB	Rv2383c	Mutant type	p.Val674Leu	324	70.8972		276	85.7143		21	84		6	16.2162		21	28.7671
799	Mycobactin	mbtB	Rv2383c	Mutant type	p.Val674Leu and p.Asp713Asn	1	0.218818		1	0.310559		0	0		0	0		0	0
800	Mycobactin	mbtB	Rv2383c	Mutant type	p.Val674Leu and p.Ala91Val	1	0.218818		1	0.310559		0	0		0	0		0	0
801	Mycobactin	mbtB	Rv2383c	Mutant type	p.Val674Leu and p.Thr937Ala	1	0.218818		1	0.310559		0	0		0	0		0	0
802	Mycobactin	mbtB	Rv2383c	Mutant type	p.Val674Leu and p.Ala975Thr	1	0.218818		1	0.310559		0	0		0	0		0	0
803	Mycobactin	mbtB	Rv2383c	Mutant type	p.Val674Leu and p.His1251Pro	1	0.218818		1	0.310559		0	0		0	0		0	0
804	Mycobactin	mbtB	Rv2383c	Mutant type	p.Val674Leu and p.Pro168Gln	1	0.218818		0	0		0	0		0	0		1	1.36986
805	Mycobactin	mbtB	Rv2383c	Mutant type	p.Asp883His	1	0.218818		0	0		0	0		0	0		1	1.36986
806	Mycobactin	mbtB	Rv2383c	Mutant type	p.Arg907His	2	0.437637		0	0		0	0		0	0		2	2.73973
807	Mycobactin	mbtB	Rv2383c	Mutant type	p.Arg921Cys	1	0.218818		0	0		0	0		1	2.7027		0	0
808	Mycobactin	mbtB	Rv2383c	Mutant type	p.Glu1046Gly	1	0.218818		0	0		0	0		0	0		1	1.36986
809	Mycobactin	mbtB	Rv2383c	Mutant type	p.Ser358Pro and p.Val674Leu	1	0.218818		1	0.310559		0	0		0	0		0	0
810	Mycobactin	mbtC	Rv2382c	Wild type	-	456	99.7812		322	100		25	100		37	100		72	98.6301
811	Mycobactin	mbtC	Rv2382c	Mutant type	p.Asp25Glu	1	0.218818		0	0		0	0		0	0		1	1.36986
812	Mycobactin	mbtD	Rv2381c	Wild type	-	429	93.8731		298	92.5466		24	96		36	97.2973		71	97.2603
813	Mycobactin	mbtD	Rv2381c	Mutant type	p.Pro477Ser	8	1.75055		8	2.48447		0	0		0	0		0	0
814	Mycobactin	mbtD	Rv2381c	Mutant type	p.Leu493Val	1	0.218818		0	0		0	0		0	0		1	1.36986
815	Mycobactin	mbtD	Rv2381c	Mutant type	p.Ser516Gly	2	0.437637		2	0.621118		0	0		0	0		0	0
816	Mycobactin	mbtD	Rv2381c	Mutant type	p.Ser583Leu	2	0.437637		1	0.310559		0	0		1	2.7027		0	0
817	Mycobactin	mbtD	Rv2381c	Mutant type	p.Ala626Thr	1	0.218818		1	0.310559		0	0		0	0		0	0
818	Mycobactin	mbtD	Rv2381c	Mutant type	p.Ala687Val	1	0.218818		1	0.310559		0	0		0	0		0	0
819	Mycobactin	mbtD	Rv2381c	Mutant type	p.Leu865Phe	1	0.218818		0	0		1	4		0	0		0	0
820	Mycobactin	mbtD	Rv2381c	Mutant type	p.Arg96Ser	8	1.75055		7	2.17391		0	0		0	0		1	1.36986
821	Mycobactin	mbtD	Rv2381c	Mutant type	p.Pro332Ser	3	0.656455		3	0.931677		0	0		0	0		0	0
822	Mycobactin	mbtD	Rv2381c	Mutant type	p.Arg471Gln	1	0.218818		1	0.310559		0	0		0	0		0	0
823	Mycobactin	mbtE	Rv2380c	Wild type	-	411	89.9344		287	89.1304		22	88		35	94.5946		67	91.7808
824	Mycobactin	mbtE	Rv2380c	Mutant type	p.Ala389Val	1	0.218818		0	0		1	4		0	0		0	0
825	Mycobactin	mbtE	Rv2380c	Mutant type	p.Val438Ala	1	0.218818		0	0		0	0		1	2.7027		0	0
826	Mycobactin	mbtE	Rv2380c	Mutant type	p.Ile486Val	1	0.218818		1	0.310559		0	0		0	0		0	0
827	Mycobactin	mbtE	Rv2380c	Mutant type	p.Ala616Ser	1	0.218818		1	0.310559		0	0		0	0		0	0
828	Mycobactin	mbtE	Rv2380c	Mutant type	p.Ala63Val	1	0.218818		1	0.310559		0	0		0	0		0	0
829	Mycobactin	mbtE	Rv2380c	Mutant type	p.Ala946Ser	1	0.218818		0	0		0	0		0	0		1	1.36986
830	Mycobactin	mbtE	Rv2380c	Mutant type	p.Glu1130Ala	1	0.218818		1	0.310559		0	0		0	0		0	0
831	Mycobactin	mbtE	Rv2380c	Mutant type	p.Leu1165Trp	1	0.218818		1	0.310559		0	0		0	0		0	0
832	Mycobactin	mbtE	Rv2380c	Mutant type	p.Phe1233Leu	2	0.437637		1	0.310559		1	4		0	0		0	0
833	Mycobactin	mbtE	Rv2380c	Mutant type	p.Ala1294Thr	9	1.96937		8	2.48447		0	0		0	0		1	1.36986
834	Mycobactin	mbtE	Rv2380c	Mutant type	p.Val1396Leu	1	0.218818		0	0		0	0		0	0		1	1.36986
835	Mycobactin	mbtE	Rv2380c	Mutant type	p.Gly1478Cys	9	1.96937		8	2.48447		0	0		1	2.7027		0	0
836	Mycobactin	mbtE	Rv2380c	Mutant type	p.Ala1530Val	1	0.218818		0	0		0	0		0	0		1	1.36986
837	Mycobactin	mbtE	Rv2380c	Mutant type	p.Tyr1538His	3	0.656455		1	0.310559		1	4		0	0		1	1.36986
838	Mycobactin	mbtE	Rv2380c	Mutant type	p.Ala1641Val	8	1.75055		8	2.48447		0	0		0	0		0	0
839	Mycobactin	mbtE	Rv2380c	Mutant type	p.Arg177Cys	1	0.218818		0	0		0	0		0	0		1	1.36986
840	Mycobactin	mbtE	Rv2380c	Mutant type	p.Asp25Asn	1	0.218818		1	0.310559		0	0		0	0		0	0
841	Mycobactin	mbtE	Rv2380c	Mutant type	p.Met365Ile	3	0.656455		3	0.931677		0	0		0	0		0	0
842	Mycobactin	mbtF	Rv2379c	Wild type	-	6	1.31291		0	0		0	0		0	0		6	8.21918
843	Mycobactin	mbtF	Rv2379c	Mutant type	p.Leu426Val and p.Glu589Asp	2	0.437637		0	0		0	0		2	5.40541		0	0
844	Mycobactin	mbtF	Rv2379c	Mutant type	p.Pro458Leu and p.Glu589Asp	1	0.218818		0	0		0	0		0	0		1	1.36986
845	Mycobactin	mbtF	Rv2379c	Mutant type	p.Ala493Val and p.Glu589Asp	2	0.437637		2	0.621118		0	0		0	0		0	0
846	Mycobactin	mbtF	Rv2379c	Mutant type	p.Glu589Asp	437	95.6236		315	97.8261		25	100		35	94.5946		62	84.9315
847	Mycobactin	mbtF	Rv2379c	Mutant type	p.Glu589Asp and p.His929Asp	1	0.218818		1	0.310559		0	0		0	0		0	0
848	Mycobactin	mbtF	Rv2379c	Mutant type	p.Glu589Asp and p.Leu1013Val	2	0.437637		0	0		0	0		0	0		2	2.73973
849	Mycobactin	mbtF	Rv2379c	Mutant type	p.Glu589Asp and p.Val1019Ala	1	0.218818		0	0		0	0		0	0		1	1.36986
850	Mycobactin	mbtF	Rv2379c	Mutant type	p.Glu589Asp and p.Pro1160Ser	1	0.218818		1	0.310559		0	0		0	0		0	0
851	Mycobactin	mbtF	Rv2379c	Mutant type	p.Glu589Asp and p.Ala1430Val	1	0.218818		1	0.310559		0	0		0	0		0	0
852	Mycobactin	mbtF	Rv2379c	Mutant type	p.Glu589Asp and p.Thr1460Pro	1	0.218818		0	0		0	0		0	0		1	1.36986
853	Mycobactin	mbtF	Rv2379c	Mutant type	p.Ala348Thr and p.Glu589Asp	2	0.437637		2	0.621118		0	0		0	0		0	0
854	Mycobactin	mbtG	Rv2378c	Wild type	-	418	91.4661		318	98.7578		25	100		6	16.2162		69	94.5205
855	Mycobactin	mbtG	Rv2378c	Mutant type	p.Ala142Val	1	0.218818		1	0.310559		0	0		0	0		0	0
856	Mycobactin	mbtG	Rv2378c	Mutant type	p.His322Tyr	1	0.218818		0	0		0	0		0	0		1	1.36986
857	Mycobactin	mbtG	Rv2378c	Mutant type	p.Pro357Ser	37	8.09628		3	0.931677		0	0		31	83.7838		3	4.10959
858	Mycobactin	mbtI	Rv2386c	Wild type	-	449	98.2495		319	99.0683		25	100		35	94.5946		70	95.8904
859	Mycobactin	mbtI	Rv2386c	Mutant type	p.Leu46Val	3	0.656455		0	0		0	0		0	0		3	4.10959
860	Mycobactin	mbtI	Rv2386c	Mutant type	p.Cys50Arg	1	0.218818		1	0.310559		0	0		0	0		0	0
861	Mycobactin	mbtI	Rv2386c	Mutant type	p.Arg98Pro	1	0.218818		1	0.310559		0	0		0	0		0	0
862	Mycobactin	mbtI	Rv2386c	Mutant type	p.Asp162Gly	1	0.218818		1	0.310559		0	0		0	0		0	0
863	Mycobactin	mbtI	Rv2386c	Mutant type	p.Ala407Ser	2	0.437637		0	0		0	0		2	5.40541		0	0
864	Mycobactin	mbtJ	Rv2385	Wild type	-	453	99.1247		318	98.7578		25	100		37	100		73	100
865	Mycobactin	mbtJ	Rv2385	Mutant type	p.Glu244Lys	1	0.218818		1	0.310559		0	0		0	0		0	0
866	Mycobactin	mbtJ	Rv2385	Mutant type	p.Leu246Arg	1	0.218818		1	0.310559		0	0		0	0		0	0
867	Mycobactin	mbtJ	Rv2385	Mutant type	p.Gly188Asp	2	0.437637		2	0.621118		0	0		0	0		0	0
868	Mycobactin	mbtK	Rv1347c	Wild type	-	451	98.6871		319	99.0683		25	100		37	100		70	95.8904
869	Mycobactin	mbtK	Rv1347c	Mutant type	p.Asn83Ser	2	0.437637		0	0		0	0		0	0		2	2.73973
870	Mycobactin	mbtK	Rv1347c	Mutant type	p.Arg163Pro	1	0.218818		1	0.310559		0	0		0	0		0	0
871	Mycobactin	mbtK	Rv1347c	Mutant type	p.Asp192Ala	2	0.437637		1	0.310559		0	0		0	0		1	1.36986
872	Mycobactin	mbtK	Rv1347c	Mutant type	p.Glu58Ala and p.Asp192Ala	1	0.218818		1	0.310559		0	0		0	0		0	0
873	Mycobactin	mbtL	Rv1344	Wild type	-	456	99.7812		322	100		25	100		37	100		72	98.6301
874	Mycobactin	mbtL	Rv1344	Mutant type	p.Pro27Leu	1	0.218818		0	0		0	0		0	0		1	1.36986
875	Mce1	mce1A	Rv0169	Wild type	-	72	15.7549		28	8.69565		2	8		0	0		42	57.5342
876	Mce1	mce1A	Rv0169	Mutant type	p.Lys63Glu and p.Ser313Ala	9	1.96937		9	2.79503		0	0		0	0		0	0
877	Mce1	mce1A	Rv0169	Mutant type	p.Val80Ala and p.Ser313Ala	1	0.218818		1	0.310559		0	0		0	0		0	0
878	Mce1	mce1A	Rv0169	Mutant type	p.Gly84Ser and p.Ser313Ala	2	0.437637		2	0.621118		0	0		0	0		0	0
879	Mce1	mce1A	Rv0169	Mutant type	p.Ala108Val	3	0.656455		0	0		0	0		0	0		3	4.10959
880	Mce1	mce1A	Rv0169	Mutant type	p.Pro13Thr	1	0.218818		0	0		0	0		0	0		1	1.36986
881	Mce1	mce1A	Rv0169	Mutant type	p.Val145Leu and p.Ser313Ala	1	0.218818		1	0.310559		0	0		0	0		0	0
882	Mce1	mce1A	Rv0169	Mutant type	p.Leu200Phe and p.Ser313Ala	1	0.218818		1	0.310559		0	0		0	0		0	0
883	Mce1	mce1A	Rv0169	Mutant type	p.Gly21Ser and p.Ser313Ala	1	0.218818		1	0.310559		0	0		0	0		0	0
884	Mce1	mce1A	Rv0169	Mutant type	p.Ser313Ala	363	79.4311		277	86.0248		23	92		36	97.2973		27	36.9863
885	Mce1	mce1A	Rv0169	Mutant type	p.Arg322Lys	1	0.218818		1	0.310559		0	0		0	0		0	0
886	Mce1	mce1A	Rv0169	Mutant type	p.Thr45Ala and p.Lys63Glu and p.Ser313Ala	1	0.218818		1	0.310559		0	0		0	0		0	0
887	Mce1	mce1A	Rv0169	Mutant type	p.Arg390Gly and p.Ser313Ala	1	0.218818		0	0		0	0		1	2.7027		0	0
888	Mce1	mce1B	Rv0170	Wild type	-	450	98.4683		318	98.7578		25	100		37	100		70	95.8904
889	Mce1	mce1B	Rv0170	Mutant type	p.Ala191Thr	3	0.656455		3	0.931677		0	0		0	0		0	0
890	Mce1	mce1B	Rv0170	Mutant type	p.Ser247Arg	1	0.218818		0	0		0	0		0	0		1	1.36986
891	Mce1	mce1B	Rv0170	Mutant type	p.Gly249Ser	2	0.437637		0	0		0	0		0	0		2	2.73973
892	Mce1	mce1B	Rv0170	Mutant type	p.Val8Ile	1	0.218818		1	0.310559		0	0		0	0		0	0
893	Mce1	mce1C	Rv0171	Wild type	-	440	96.2801		312	96.8944		25	100		35	94.5946		68	93.1507
894	Mce1	mce1C	Rv0171	Mutant type	p.Gly340Arg	3	0.656455		1	0.310559		0	0		2	5.40541		0	0
895	Mce1	mce1C	Rv0171	Mutant type	p.Pro387Leu	2	0.437637		2	0.621118		0	0		0	0		0	0
896	Mce1	mce1C	Rv0171	Mutant type	p.Thr422Met	1	0.218818		0	0		0	0		0	0		1	1.36986
897	Mce1	mce1C	Rv0171	Mutant type	p.Thr91Ala	1	0.218818		1	0.310559		0	0		0	0		0	0
898	Mce1	mce1C	Rv0171	Mutant type	p.Ala117Val	2	0.437637		0	0		0	0		0	0		2	2.73973
899	Mce1	mce1C	Rv0171	Mutant type	p.Leu14Pro	1	0.218818		0	0		0	0		0	0		1	1.36986
900	Mce1	mce1C	Rv0171	Mutant type	p.Leu197Val	1	0.218818		1	0.310559		0	0		0	0		0	0
901	Mce1	mce1C	Rv0171	Mutant type	p.Asp255Tyr	1	0.218818		1	0.310559		0	0		0	0		0	0
902	Mce1	mce1C	Rv0171	Mutant type	p.Leu272Pro	1	0.218818		1	0.310559		0	0		0	0		0	0
903	Mce1	mce1C	Rv0171	Mutant type	p.Pro34Ser	4	0.875274		3	0.931677		0	0		0	0		1	1.36986
904	Mce1	mce1D	Rv0172	Wild type	-	123	26.9147		36	11.1801		14	56		30	81.0811		43	58.9041
905	Mce1	mce1D	Rv0172	Mutant type	p.Glu137Gln and p.Ile188Thr	1	0.218818		1	0.310559		0	0		0	0		0	0
906	Mce1	mce1D	Rv0172	Mutant type	p.Gly168Trp and p.Ile188Thr	2	0.437637		2	0.621118		0	0		0	0		0	0
907	Mce1	mce1D	Rv0172	Mutant type	p.Ala182Val	1	0.218818		0	0		0	0		0	0		1	1.36986
908	Mce1	mce1D	Rv0172	Mutant type	p.Ile188Thr	312	68.2713		273	84.7826		11	44		6	16.2162		22	30.137
909	Mce1	mce1D	Rv0172	Mutant type	p.Ile188Thr and p.Leu233Phe	1	0.218818		1	0.310559		0	0		0	0		0	0
910	Mce1	mce1D	Rv0172	Mutant type	p.Ile188Thr and p.Leu261Phe	1	0.218818		1	0.310559		0	0		0	0		0	0
911	Mce1	mce1D	Rv0172	Mutant type	p.His224Tyr	1	0.218818		0	0		0	0		1	2.7027		0	0
912	Mce1	mce1D	Rv0172	Mutant type	p.Asn253Ser	1	0.218818		1	0.310559		0	0		0	0		0	0
913	Mce1	mce1D	Rv0172	Mutant type	p.Ala265Val	3	0.656455		2	0.621118		0	0		0	0		1	1.36986
914	Mce1	mce1D	Rv0172	Mutant type	p.Ile67Thr	11	2.407		5	1.5528		0	0		0	0		6	8.21918
915	Mce1	mce1F	Rv0174	Wild type	-	0	0		0	0		0	0		0	0		0	0
916	Mce1	mce1F	Rv0174	Mutant type	p.Leu370Pro and p.Ser329Leu	1	0.218818		0	0		0	0		0	0		1	1.36986
917	Mce1	mce1F	Rv0174	Mutant type	p.Leu370Pro	441	96.4989		316	98.1366		25	100		30	81.0811		70	95.8904
918	Mce1	mce1F	Rv0174	Mutant type	p.Leu370Pro and p.Tyr386His	1	0.218818		0	0		0	0		1	2.7027		0	0
919	Mce1	mce1F	Rv0174	Mutant type	p.Leu370Pro and p.Gln450Arg	1	0.218818		1	0.310559		0	0		0	0		0	0
920	Mce1	mce1F	Rv0174	Mutant type	p.Leu370Pro and p.Thr472Pro	1	0.218818		1	0.310559		0	0		0	0		0	0
921	Mce1	mce1F	Rv0174	Mutant type	p.Leu370Pro and p.Ser499Leu	1	0.218818		1	0.310559		0	0		0	0		0	0
922	Mce1	mce1F	Rv0174	Mutant type	p.Leu370Pro and p.Asp505His	1	0.218818		0	0		0	0		0	0		1	1.36986
923	Mce1	mce1F	Rv0174	Mutant type	p.Leu370Pro and p.Ser515Asn	1	0.218818		1	0.310559		0	0		0	0		0	0
924	Mce1	mce1F	Rv0174	Mutant type	p.Leu370Pro and p.Asn223Tyr	2	0.437637		2	0.621118		0	0		0	0		0	0
925	Mce1	mce1F	Rv0174	Mutant type	p.Leu370Pro and p.Leu300Val	6	1.31291		0	0		0	0		6	16.2162		0	0
926	Mce1	mce1F	Rv0174	Mutant type	p.Pro341Thr and p.Leu370Pro	1	0.218818		0	0		0	0		0	0		1	1.36986
927	Mce2	mce2A	Rv0589	Wild type	-	0	0		0	0		0	0		0	0		0	0
928	Mce2	mce2A	Rv0589	Mutant type	p.Phe51Ser and p.Val281Ala	2	0.437637		2	0.621118		0	0		0	0		0	0
929	Mce2	mce2A	Rv0589	Mutant type	p.Glu39Lys and p.Phe51Ser	1	0.218818		1	0.310559		0	0		0	0		0	0
930	Mce2	mce2A	Rv0589	Mutant type	p.Lys43Asn and p.Phe51Ser	2	0.437637		2	0.621118		0	0		0	0		0	0
931	Mce2	mce2A	Rv0589	Mutant type	p.Phe51Ser	446	97.593		314	97.5155		25	100		34	91.8919		73	100
932	Mce2	mce2A	Rv0589	Mutant type	p.Phe51Ser and p.Phe115Ser	1	0.218818		1	0.310559		0	0		0	0		0	0
933	Mce2	mce2A	Rv0589	Mutant type	p.Phe51Ser and p.Val120Ile	1	0.218818		0	0		0	0		1	2.7027		0	0
934	Mce2	mce2A	Rv0589	Mutant type	p.Phe51Ser and p.Val221Ala	1	0.218818		1	0.310559		0	0		0	0		0	0
935	Mce2	mce2A	Rv0589	Mutant type	p.Phe51Ser and p.Ala267Gly	1	0.218818		1	0.310559		0	0		0	0		0	0
936	Mce2	mce2A	Rv0589	Mutant type	p.Asp370Glu and p.Phe51Ser	2	0.437637		0	0		0	0		2	5.40541		0	0
937	Mce2	mce2C	Rv0591	Wild type	-	414	90.5908		308	95.6522		22	88		36	97.2973		48	65.7534
938	Mce2	mce2C	Rv0591	Mutant type	p.Pro378Leu	35	7.65864		10	3.10559		1	4		0	0		24	32.8767
939	Mce2	mce2C	Rv0591	Mutant type	p.Ser423Leu	1	0.218818		1	0.310559		0	0		0	0		0	0
940	Mce2	mce2C	Rv0591	Mutant type	p.Gly86Cys	1	0.218818		0	0		1	4		0	0		0	0
941	Mce2	mce2C	Rv0591	Mutant type	p.Thr168Ala	1	0.218818		1	0.310559		0	0		0	0		0	0
942	Mce2	mce2C	Rv0591	Mutant type	p.Ala281Gly	1	0.218818		0	0		0	0		1	2.7027		0	0
943	Mce2	mce2C	Rv0591	Mutant type	p.Tyr314Asp	1	0.218818		1	0.310559		0	0		0	0		0	0
944	Mce2	mce2C	Rv0591	Mutant type	p.Pro319Leu	2	0.437637		1	0.310559		1	4		0	0		0	0
945	Mce2	mce2C	Rv0591	Mutant type	p.Pro370Leu and p.Pro378Leu	1	0.218818		0	0		0	0		0	0		1	1.36986
946	Mce2	mce2D	Rv0592	Wild type	-	444	97.1554		313	97.205		23	92		37	100		71	97.2603
947	Mce2	mce2D	Rv0592	Mutant type	p.Ala334Val	1	0.218818		0	0		1	4		0	0		0	0
948	Mce2	mce2D	Rv0592	Mutant type	p.His422Tyr	3	0.656455		1	0.310559		1	4		0	0		1	1.36986
949	Mce2	mce2D	Rv0592	Mutant type	p.Thr47Ile	1	0.218818		0	0		0	0		0	0		1	1.36986
950	Mce2	mce2D	Rv0592	Mutant type	p.Glu79Gly	1	0.218818		1	0.310559		0	0		0	0		0	0
951	Mce2	mce2D	Rv0592	Mutant type	p.Thr139Asn	2	0.437637		2	0.621118		0	0		0	0		0	0
952	Mce2	mce2D	Rv0592	Mutant type	p.Thr162Ala	1	0.218818		1	0.310559		0	0		0	0		0	0
953	Mce2	mce2D	Rv0592	Mutant type	p.Val261Ile	1	0.218818		1	0.310559		0	0		0	0		0	0
954	Mce2	mce2D	Rv0592	Mutant type	p.Leu262Phe	1	0.218818		1	0.310559		0	0		0	0		0	0
955	Mce2	mce2D	Rv0592	Mutant type	p.Ser323Pro	1	0.218818		1	0.310559		0	0		0	0		0	0
956	Mce2	mce2D	Rv0592	Mutant type	p.Ala334Ser	1	0.218818		1	0.310559		0	0		0	0		0	0
957	Mce2	mce2F	Rv0594	Wild type	-	139	30.4158		43	13.354		14	56		31	83.7838		51	69.863
958	Mce2	mce2F	Rv0594	Mutant type	p.Gly419Ser	1	0.218818		1	0.310559		0	0		0	0		0	0
959	Mce2	mce2F	Rv0594	Mutant type	p.Asn432Ser	309	67.6149		270	83.8509		11	44		6	16.2162		22	30.137
960	Mce2	mce2F	Rv0594	Mutant type	p.Asn432Ser and p.Tyr60Cys	2	0.437637		2	0.621118		0	0		0	0		0	0
961	Mce2	mce2F	Rv0594	Mutant type	p.Asn432Ser and p.Arg175Gly	1	0.218818		1	0.310559		0	0		0	0		0	0
962	Mce2	mce2F	Rv0594	Mutant type	p.Asn432Ser and p.Arg200Cys	1	0.218818		1	0.310559		0	0		0	0		0	0
963	Mce2	mce2F	Rv0594	Mutant type	p.Asn432Ser and p.Ser211Ala	1	0.218818		1	0.310559		0	0		0	0		0	0
964	Mce2	mce2F	Rv0594	Mutant type	p.Asn432Ser and p.Asn213Ser	1	0.218818		1	0.310559		0	0		0	0		0	0
965	Mce2	mce2F	Rv0594	Mutant type	p.Lys373Asn and p.Asn432Ser	2	0.437637		2	0.621118		0	0		0	0		0	0
966	Mce3	mce3A	Rv1966	Wild type	-	71	15.5361		27	8.38509		2	8		0	0		42	57.5342
967	Mce3	mce3A	Rv1966	Mutant type	p.Cys389Arg and p.Ala47Thr	1	0.218818		1	0.310559		0	0		0	0		0	0
968	Mce3	mce3A	Rv1966	Mutant type	p.Ala47Thr	371	81.1816		285	88.5093		23	92		36	97.2973		27	36.9863
969	Mce3	mce3A	Rv1966	Mutant type	p.Ala47Thr and p.Arg2Ser	3	0.656455		2	0.621118		0	0		1	2.7027		0	0
970	Mce3	mce3A	Rv1966	Mutant type	p.Ala47Thr and p.Ala236Val	1	0.218818		1	0.310559		0	0		0	0		0	0
971	Mce3	mce3A	Rv1966	Mutant type	p.Ala47Thr and p.Phe326Ser	1	0.218818		1	0.310559		0	0		0	0		0	0
972	Mce3	mce3A	Rv1966	Mutant type	p.Pro161Ser	7	1.53173		4	1.24224		0	0		0	0		3	4.10959
973	Mce3	mce3A	Rv1966	Mutant type	p.Ile227Leu	1	0.218818		0	0		0	0		0	0		1	1.36986
974	Mce3	mce3A	Rv1966	Mutant type	p.Gly376Glu and p.Ala47Thr	1	0.218818		1	0.310559		0	0		0	0		0	0
975	Mce3	mce3B	Rv1967	Wild type	-	433	94.7484		307	95.3416		25	100		35	94.5946		66	90.411
976	Mce3	mce3B	Rv1967	Mutant type	p.Ser49Ala	1	0.218818		1	0.310559		0	0		0	0		0	0
977	Mce3	mce3B	Rv1967	Mutant type	p.Tyr100Asn	1	0.218818		1	0.310559		0	0		0	0		0	0
978	Mce3	mce3B	Rv1967	Mutant type	p.Gly114Arg	4	0.875274		4	1.24224		0	0		0	0		0	0
979	Mce3	mce3B	Rv1967	Mutant type	p.Ser225Ala	1	0.218818		1	0.310559		0	0		0	0		0	0
980	Mce3	mce3B	Rv1967	Mutant type	p.Ala274Thr	1	0.218818		0	0		0	0		1	2.7027		0	0
981	Mce3	mce3B	Rv1967	Mutant type	p.Asp285Glu	1	0.218818		1	0.310559		0	0		0	0		0	0
982	Mce3	mce3B	Rv1967	Mutant type	p.Asp293His	3	0.656455		0	0		0	0		0	0		3	4.10959
983	Mce3	mce3B	Rv1967	Mutant type	p.Lys318Asn	1	0.218818		0	0		0	0		0	0		1	1.36986
984	Mce3	mce3B	Rv1967	Mutant type	p.Val327Met	1	0.218818		1	0.310559		0	0		0	0		0	0
985	Mce3	mce3B	Rv1967	Mutant type	p.Val327Leu	2	0.437637		2	0.621118		0	0		0	0		0	0
986	Mce3	mce3B	Rv1967	Mutant type	p.Gln181*	1	0.218818		0	0		0	0		1	2.7027		0	0
987	Mce3	mce3B	Rv1967	Mutant type	p.Gln334Glu and p.Thr174Met	7	1.53173		4	1.24224		0	0		0	0		3	4.10959
988	Mce3	mce3C	Rv1968	Wild type	-	445	97.3742		318	98.7578		23	92		35	94.5946		69	94.5205
989	Mce3	mce3C	Rv1968	Mutant type	p.Ser61Ala	2	0.437637		0	0		0	0		0	0		2	2.73973
990	Mce3	mce3C	Rv1968	Mutant type	p.Lys83Glu	2	0.437637		0	0		2	8		0	0		0	0
991	Mce3	mce3C	Rv1968	Mutant type	p.Ala142Thr	4	0.875274		1	0.310559		0	0		2	5.40541		1	1.36986
992	Mce3	mce3C	Rv1968	Mutant type	p.Thr163Ala	1	0.218818		1	0.310559		0	0		0	0		0	0
993	Mce3	mce3C	Rv1968	Mutant type	p.Ala200Thr	1	0.218818		0	0		0	0		0	0		1	1.36986
994	Mce3	mce3C	Rv1968	Mutant type	p.Gly268Glu	1	0.218818		1	0.310559		0	0		0	0		0	0
995	Mce3	mce3C	Rv1968	Mutant type	p.Pro371Ser	1	0.218818		1	0.310559		0	0		0	0		0	0
996	Mce3	mce3D	Rv1969	Wild type	-	449	98.2495		317	98.4472		25	100		37	100		70	95.8904
997	Mce3	mce3D	Rv1969	Mutant type	p.Pro419Leu	2	0.437637		1	0.310559		0	0		0	0		1	1.36986
998	Mce3	mce3D	Rv1969	Mutant type	p.Lys62Thr	1	0.218818		1	0.310559		0	0		0	0		0	0
999	Mce3	mce3D	Rv1969	Mutant type	p.Ala73Ser	1	0.218818		0	0		0	0		0	0		1	1.36986
1000	Mce3	mce3D	Rv1969	Mutant type	p.Pro149Arg	1	0.218818		1	0.310559		0	0		0	0		0	0
1001	Mce3	mce3D	Rv1969	Mutant type	p.Ile181Leu	1	0.218818		1	0.310559		0	0		0	0		0	0
1002	Mce3	mce3D	Rv1969	Mutant type	p.Lys270Arg	1	0.218818		0	0		0	0		0	0		1	1.36986
1003	Mce3	mce3D	Rv1969	Mutant type	p.Val378Gly	1	0.218818		1	0.310559		0	0		0	0		0	0
1004	Mce3	mce3F	Rv1971	Wild type	-	3	0.656455		3	0.931677		0	0		0	0		0	0
1005	Mce3	mce3F	Rv1971	Mutant type	p.Ala396Glu	430	94.0919		306	95.0311		24	96		35	94.5946		65	89.0411
1006	Mce3	mce3F	Rv1971	Mutant type	p.Ala396Glu and p.Gly404Ser	1	0.218818		0	0		1	4		0	0		0	0
1007	Mce3	mce3F	Rv1971	Mutant type	p.Ala396Glu and p.Pro434Ser and p.Glu260Gly	1	0.218818		0	0		0	0		0	0		1	1.36986
1008	Mce3	mce3F	Rv1971	Mutant type	p.Ala396Glu and p.Gln82His	1	0.218818		0	0		0	0		1	2.7027		0	0
1009	Mce3	mce3F	Rv1971	Mutant type	p.Ala396Glu and p.Ser95Pro	1	0.218818		1	0.310559		0	0		0	0		0	0
1010	Mce3	mce3F	Rv1971	Mutant type	p.Ala396Glu and p.Arg193His	1	0.218818		0	0		0	0		0	0		1	1.36986
1011	Mce3	mce3F	Rv1971	Mutant type	p.Ala396Glu and p.Ala222Val	2	0.437637		2	0.621118		0	0		0	0		0	0
1012	Mce3	mce3F	Rv1971	Mutant type	p.Ala396Glu and p.Glu260Gly	10	2.18818		5	1.5528		0	0		0	0		5	6.84932
1013	Mce3	mce3F	Rv1971	Mutant type	p.Ala396Glu and p.Gln302Pro	2	0.437637		1	0.310559		0	0		1	2.7027		0	0
1014	Mce3	mce3F	Rv1971	Mutant type	p.Ala396Glu and p.Pro331Arg	3	0.656455		2	0.621118		0	0		0	0		1	1.36986
1015	Mce3	mce3F	Rv1971	Mutant type	p.Ala386Thr and p.Ala396Glu	2	0.437637		2	0.621118		0	0		0	0		0	0
1016	Mce4	mce4B	Rv3498c	Wild type	-	445	97.3742		316	98.1366		25	100		37	100		67	91.7808
1017	Mce4	mce4B	Rv3498c	Mutant type	p.Ser96Ala	2	0.437637		0	0		0	0		0	0		2	2.73973
1018	Mce4	mce4B	Rv3498c	Mutant type	p.Val232Phe	7	1.53173		4	1.24224		0	0		0	0		3	4.10959
1019	Mce4	mce4B	Rv3498c	Mutant type	p.Thr252Ser	1	0.218818		0	0		0	0		0	0		1	1.36986
1020	Mce4	mce4B	Rv3498c	Mutant type	p.Arg90His	2	0.437637		2	0.621118		0	0		0	0		0	0
1021	Mce4	mce4C	Rv3497c	Wild type	-	213	46.6083		107	33.2298		20	80		31	83.7838		55	75.3425
1022	Mce4	mce4C	Rv3497c	Mutant type	p.Arg191Ser and p.Glu215Gly	1	0.218818		0	0		0	0		0	0		1	1.36986
1023	Mce4	mce4C	Rv3497c	Mutant type	p.Ala214Val	2	0.437637		0	0		0	0		1	2.7027		1	1.36986
1024	Mce4	mce4C	Rv3497c	Mutant type	p.Arg191Ser	241	52.7352		215	66.7702		5	20		5	13.5135		16	21.9178
1025	Mce4	mce4D	Rv3496c	Wild type	-	449	98.2495		315	97.8261		25	100		37	100		72	98.6301
1026	Mce4	mce4D	Rv3496c	Mutant type	p.Pro376Ser	1	0.218818		0	0		0	0		0	0		1	1.36986
1027	Mce4	mce4D	Rv3496c	Mutant type	p.Gly443Arg	2	0.437637		2	0.621118		0	0		0	0		0	0
1028	Mce4	mce4D	Rv3496c	Mutant type	p.Gly10Val	2	0.437637		2	0.621118		0	0		0	0		0	0
1029	Mce4	mce4D	Rv3496c	Mutant type	p.Val230Leu	1	0.218818		1	0.310559		0	0		0	0		0	0
1030	Mce4	mce4D	Rv3496c	Mutant type	p.Leu262Val	1	0.218818		1	0.310559		0	0		0	0		0	0
1031	Mce4	mce4D	Rv3496c	Mutant type	p.Gly37Asp	1	0.218818		1	0.310559		0	0		0	0		0	0
1032	Mce4	mce4F	Rv3494c	Wild type	-	456	99.7812		321	99.6894		25	100		37	100		73	100
1033	Mce4	mce4F	Rv3494c	Mutant type	p.Thr473Arg	1	0.218818		1	0.310559		0	0		0	0		0	0
1034	MgtC	mgtC	Rv1811	Wild type	-	447	97.8118		316	98.1366		22	88		37	100		72	98.6301
1035	MgtC	mgtC	Rv1811	Mutant type	p.Arg129Leu	1	0.218818		1	0.310559		0	0		0	0		0	0
1036	MgtC	mgtC	Rv1811	Mutant type	p.Arg182His	2	0.437637		1	0.310559		0	0		0	0		1	1.36986
1037	MgtC	mgtC	Rv1811	Mutant type	p.Arg27Cys	4	0.875274		1	0.310559		3	12		0	0		0	0
1038	MgtC	mgtC	Rv1811	Mutant type	p.Gly89Ala	3	0.656455		3	0.931677		0	0		0	0		0	0
1039	MmaA4	mmaA4	Rv0642c	Wild type	-	452	98.9059		318	98.7578		25	100		37	100		72	98.6301
1040	MmaA4	mmaA4	Rv0642c	Mutant type	p.Thr86Ala	1	0.218818		1	0.310559		0	0		0	0		0	0
1041	MmaA4	mmaA4	Rv0642c	Mutant type	p.Asn165Ser	3	0.656455		2	0.621118		0	0		0	0		1	1.36986
1042	MmaA4	mmaA4	Rv0642c	Mutant type	p.Asp67Gly	1	0.218818		1	0.310559		0	0		0	0		0	0
1043	GPL locus	mmpL10	Rv1183	Wild type	-	113	24.7265		32	9.93789		2	8		31	83.7838		48	65.7534
1044	GPL locus	mmpL10	Rv1183	Mutant type	p.Thr408Ala and p.Ser584Ile	1	0.218818		1	0.310559		0	0		0	0		0	0
1045	GPL locus	mmpL10	Rv1183	Mutant type	p.Thr408Ala and p.Asp750Ala	2	0.437637		2	0.621118		0	0		0	0		0	0
1046	GPL locus	mmpL10	Rv1183	Mutant type	p.Thr408Ala and p.Pro789Gln	1	0.218818		1	0.310559		0	0		0	0		0	0
1047	GPL locus	mmpL10	Rv1183	Mutant type	p.Thr408Ala and p.Asp122Gly	1	0.218818		0	0		0	0		0	0		1	1.36986
1048	GPL locus	mmpL10	Rv1183	Mutant type	p.Thr408Ala and p.Val16Gly	2	0.437637		2	0.621118		0	0		0	0		0	0
1049	GPL locus	mmpL10	Rv1183	Mutant type	p.Thr408Ala and p.Ile202Val	1	0.218818		1	0.310559		0	0		0	0		0	0
1050	GPL locus	mmpL10	Rv1183	Mutant type	p.Thr408Ala and p.Arg291Ile	1	0.218818		1	0.310559		0	0		0	0		0	0
1051	GPL locus	mmpL10	Rv1183	Mutant type	p.Ser584Asn	2	0.437637		1	0.310559		0	0		0	0		1	1.36986
1052	GPL locus	mmpL10	Rv1183	Mutant type	p.Thr408Ala	333	72.8665		281	87.2671		23	92		6	16.2162		23	31.5068
1053	Heme uptake	mmpL11	Rv0202c	Wild type	-	411	89.9344		294	91.3043		12	48		36	97.2973		69	94.5205
1054	Heme uptake	mmpL11	Rv0202c	Mutant type	p.Val362Ala	2	0.437637		2	0.621118		0	0		0	0		0	0
1055	Heme uptake	mmpL11	Rv0202c	Mutant type	p.Trp370Arg	2	0.437637		2	0.621118		0	0		0	0		0	0
1056	Heme uptake	mmpL11	Rv0202c	Mutant type	p.Phe520Leu	23	5.03282		10	3.10559		11	44		0	0		2	2.73973
1057	Heme uptake	mmpL11	Rv0202c	Mutant type	p.Phe520Leu and p.Met319Leu	1	0.218818		0	0		1	4		0	0		0	0
1058	Heme uptake	mmpL11	Rv0202c	Mutant type	p.Phe695Leu	1	0.218818		1	0.310559		0	0		0	0		0	0
1059	Heme uptake	mmpL11	Rv0202c	Mutant type	p.Arg745Gln	2	0.437637		2	0.621118		0	0		0	0		0	0
1060	Heme uptake	mmpL11	Rv0202c	Mutant type	p.Asp760Gly	2	0.437637		2	0.621118		0	0		0	0		0	0
1061	Heme uptake	mmpL11	Rv0202c	Mutant type	p.Ala813Thr	3	0.656455		1	0.310559		1	4		0	0		1	1.36986
1062	Heme uptake	mmpL11	Rv0202c	Mutant type	p.Val814Ala	1	0.218818		1	0.310559		0	0		0	0		0	0
1063	Heme uptake	mmpL11	Rv0202c	Mutant type	p.Cys826Phe	1	0.218818		1	0.310559		0	0		0	0		0	0
1064	Heme uptake	mmpL11	Rv0202c	Mutant type	p.Asp887Glu	2	0.437637		1	0.310559		0	0		0	0		1	1.36986
1065	Heme uptake	mmpL11	Rv0202c	Mutant type	p.Arg9Leu	1	0.218818		1	0.310559		0	0		0	0		0	0
1066	Heme uptake	mmpL11	Rv0202c	Mutant type	p.Gly914Glu	1	0.218818		1	0.310559		0	0		0	0		0	0
1067	Heme uptake	mmpL11	Rv0202c	Mutant type	p.Glu949Gly	2	0.437637		2	0.621118		0	0		0	0		0	0
1068	Heme uptake	mmpL11	Rv0202c	Mutant type	p.His345Arg	2	0.437637		1	0.310559		0	0		1	2.7027		0	0
1069	Heme uptake	mmpL3	Rv0206c	Wild type	-	438	95.8425		315	97.8261		25	100		36	97.2973		62	84.9315
1070	Heme uptake	mmpL3	Rv0206c	Mutant type	p.Met599Val	2	0.437637		0	0		0	0		1	2.7027		1	1.36986
1071	Heme uptake	mmpL3	Rv0206c	Mutant type	p.Gly772Arg	2	0.437637		2	0.621118		0	0		0	0		0	0
1072	Heme uptake	mmpL3	Rv0206c	Mutant type	p.Gly78Asp	11	2.407		1	0.310559		0	0		0	0		10	13.6986
1073	Heme uptake	mmpL3	Rv0206c	Mutant type	p.Arg873Trp	2	0.437637		2	0.621118		0	0		0	0		0	0
1074	Heme uptake	mmpL3	Rv0206c	Mutant type	p.Gln98Arg	1	0.218818		1	0.310559		0	0		0	0		0	0
1075	Heme uptake	mmpL3	Rv0206c	Mutant type	p.Ile359Thr	1	0.218818		1	0.310559		0	0		0	0		0	0
1076	PDIM(Phthiocerol dimycocerosate)	mmpL7	Rv2942	Wild type	-	429	93.8731		302	93.7888		22	88		35	94.5946		70	95.8904
1077	PDIM(Phthiocerol dimycocerosate)	mmpL7	Rv2942	Mutant type	p.Pro463Leu	1	0.218818		0	0		0	0		0	0		1	1.36986
1078	PDIM(Phthiocerol dimycocerosate)	mmpL7	Rv2942	Mutant type	p.Ser562Ala	1	0.218818		1	0.310559		0	0		0	0		0	0
1079	PDIM(Phthiocerol dimycocerosate)	mmpL7	Rv2942	Mutant type	p.Arg627Trp	3	0.656455		2	0.621118		0	0		0	0		1	1.36986
1080	PDIM(Phthiocerol dimycocerosate)	mmpL7	Rv2942	Mutant type	p.Ala722Thr	2	0.437637		2	0.621118		0	0		0	0		0	0
1081	PDIM(Phthiocerol dimycocerosate)	mmpL7	Rv2942	Mutant type	p.Leu772Phe	1	0.218818		1	0.310559		0	0		0	0		0	0
1082	PDIM(Phthiocerol dimycocerosate)	mmpL7	Rv2942	Mutant type	p.Leu818Val	1	0.218818		0	0		0	0		1	2.7027		0	0
1083	PDIM(Phthiocerol dimycocerosate)	mmpL7	Rv2942	Mutant type	p.Ser861Phe	1	0.218818		0	0		0	0		0	0		1	1.36986
1084	PDIM(Phthiocerol dimycocerosate)	mmpL7	Rv2942	Mutant type	p.Arg88Trp	1	0.218818		1	0.310559		0	0		0	0		0	0
1085	PDIM(Phthiocerol dimycocerosate)	mmpL7	Rv2942	Mutant type	p.Val890Ala	1	0.218818		1	0.310559		0	0		0	0		0	0
1086	PDIM(Phthiocerol dimycocerosate)	mmpL7	Rv2942	Mutant type	p.Leu891Pro	1	0.218818		1	0.310559		0	0		0	0		0	0
1087	PDIM(Phthiocerol dimycocerosate)	mmpL7	Rv2942	Mutant type	p.Ala92Val	1	0.218818		1	0.310559		0	0		0	0		0	0
1088	PDIM(Phthiocerol dimycocerosate)	mmpL7	Rv2942	Mutant type	p.Asp154Glu	6	1.31291		4	1.24224		1	4		1	2.7027		0	0
1089	PDIM(Phthiocerol dimycocerosate)	mmpL7	Rv2942	Mutant type	p.Arg185His	4	0.875274		2	0.621118		2	8		0	0		0	0
1090	PDIM(Phthiocerol dimycocerosate)	mmpL7	Rv2942	Mutant type	p.Thr246Ile	2	0.437637		2	0.621118		0	0		0	0		0	0
1091	PDIM(Phthiocerol dimycocerosate)	mmpL7	Rv2942	Mutant type	p.Asp248Ala	1	0.218818		1	0.310559		0	0		0	0		0	0
1092	PDIM(Phthiocerol dimycocerosate)	mmpL7	Rv2942	Mutant type	p.Leu336Pro	1	0.218818		1	0.310559		0	0		0	0		0	0
1093	Sulfolipid-1 biosynthesis and transport	mmpL8	Rv3823c	Wild type	-	440	96.2801		315	97.8261		24	96		35	94.5946		66	90.411
1094	Sulfolipid-1 biosynthesis and transport	mmpL8	Rv3823c	Mutant type	p.Phe49Ser	1	0.218818		1	0.310559		0	0		0	0		0	0
1095	Sulfolipid-1 biosynthesis and transport	mmpL8	Rv3823c	Mutant type	p.Gln725His	1	0.218818		0	0		1	4		0	0		0	0
1096	Sulfolipid-1 biosynthesis and transport	mmpL8	Rv3823c	Mutant type	p.Val879Gly	2	0.437637		0	0		0	0		0	0		2	2.73973
1097	Sulfolipid-1 biosynthesis and transport	mmpL8	Rv3823c	Mutant type	p.Val894Met	3	0.656455		0	0		0	0		0	0		3	4.10959
1098	Sulfolipid-1 biosynthesis and transport	mmpL8	Rv3823c	Mutant type	p.Ala895Val	1	0.218818		1	0.310559		0	0		0	0		0	0
1099	Sulfolipid-1 biosynthesis and transport	mmpL8	Rv3823c	Mutant type	p.Phe1014Leu	1	0.218818		1	0.310559		0	0		0	0		0	0
1100	Sulfolipid-1 biosynthesis and transport	mmpL8	Rv3823c	Mutant type	p.Ala1042Glu	1	0.218818		0	0		0	0		0	0		1	1.36986
1101	Sulfolipid-1 biosynthesis and transport	mmpL8	Rv3823c	Mutant type	p.Asp125Gly	1	0.218818		1	0.310559		0	0		0	0		0	0
1102	Sulfolipid-1 biosynthesis and transport	mmpL8	Rv3823c	Mutant type	p.Gln187Arg	3	0.656455		3	0.931677		0	0		0	0		0	0
1103	Sulfolipid-1 biosynthesis and transport	mmpL8	Rv3823c	Mutant type	p.Arg256Ser	2	0.437637		0	0		0	0		2	5.40541		0	0
1104	Sulfolipid-1 biosynthesis and transport	mmpL8	Rv3823c	Mutant type	p.Cys416Phe	1	0.218818		0	0		0	0		0	0		1	1.36986
1105	Proteasome-associated proteins	mpa	Rv2115c	Wild type	-	445	97.3742		314	97.5155		22	88		37	100		72	98.6301
1106	Proteasome-associated proteins	mpa	Rv2115c	Mutant type	p.Cys474Tyr	1	0.218818		1	0.310559		0	0		0	0		0	0
1107	Proteasome-associated proteins	mpa	Rv2115c	Mutant type	p.Asp492Gly	1	0.218818		1	0.310559		0	0		0	0		0	0
1108	Proteasome-associated proteins	mpa	Rv2115c	Mutant type	p.Asp64Ala	1	0.218818		1	0.310559		0	0		0	0		0	0
1109	Proteasome-associated proteins	mpa	Rv2115c	Mutant type	p.Asp64Glu	3	0.656455		1	0.310559		1	4		0	0		1	1.36986
1110	Proteasome-associated proteins	mpa	Rv2115c	Mutant type	p.Pro198Arg	1	0.218818		1	0.310559		0	0		0	0		0	0
1111	Proteasome-associated proteins	mpa	Rv2115c	Mutant type	p.Asp22Gly	1	0.218818		1	0.310559		0	0		0	0		0	0
1112	Proteasome-associated proteins	mpa	Rv2115c	Mutant type	p.Arg284Ser	1	0.218818		0	0		1	4		0	0		0	0
1113	Proteasome-associated proteins	mpa	Rv2115c	Mutant type	p.Glu316Lys	1	0.218818		1	0.310559		0	0		0	0		0	0
1114	Proteasome-associated proteins	mpa	Rv2115c	Mutant type	p.His323Asp	1	0.218818		0	0		1	4		0	0		0	0
1115	Proteasome-associated proteins	mpa	Rv2115c	Mutant type	p.Ala465Val	1	0.218818		1	0.310559		0	0		0	0		0	0
1116	MprAB(Mycobacterial persistence regulator)	mprA	Rv0981	Wild type	-	455	99.5624		320	99.3789		25	100		37	100		73	100
1117	MprAB(Mycobacterial persistence regulator)	mprA	Rv0981	Mutant type	p.His31Tyr	1	0.218818		1	0.310559		0	0		0	0		0	0
1118	MprAB(Mycobacterial persistence regulator)	mprA	Rv0981	Mutant type	p.Thr188Ile	1	0.218818		1	0.310559		0	0		0	0		0	0
1119	MprAB(Mycobacterial persistence regulator)	mprB	Rv0982	Wild type	-	77	16.849		29	9.00621		2	8		0	0		46	63.0137
1120	MprAB(Mycobacterial persistence regulator)	mprB	Rv0982	Mutant type	p.Leu339His and p.Asp365Gly	1	0.218818		1	0.310559		0	0		0	0		0	0
1121	MprAB(Mycobacterial persistence regulator)	mprB	Rv0982	Mutant type	p.Leu339His and p.Lys116Thr	1	0.218818		0	0		0	0		1	2.7027		0	0
1122	MprAB(Mycobacterial persistence regulator)	mprB	Rv0982	Mutant type	p.Leu339His and p.Arg13His	1	0.218818		0	0		0	0		1	2.7027		0	0
1123	MprAB(Mycobacterial persistence regulator)	mprB	Rv0982	Mutant type	p.Leu339His	377	82.4945		292	90.6832		23	92		35	94.5946		27	36.9863
1124	ESX-1(ESAT-6 secretion system-1)	mycP1	Rv3883c	Wild type	-	439	96.0613		313	97.205		23	92		36	97.2973		67	91.7808
1125	ESX-1(ESAT-6 secretion system-1)	mycP1	Rv3883c	Mutant type	p.Thr37Met	6	1.31291		3	0.931677		2	8		0	0		1	1.36986
1126	ESX-1(ESAT-6 secretion system-1)	mycP1	Rv3883c	Mutant type	p.Leu405Pro	1	0.218818		0	0		0	0		0	0		1	1.36986
1127	ESX-1(ESAT-6 secretion system-1)	mycP1	Rv3883c	Mutant type	p.Gly83Ala	1	0.218818		0	0		0	0		1	2.7027		0	0
1128	ESX-1(ESAT-6 secretion system-1)	mycP1	Rv3883c	Mutant type	p.Gln110Glu	1	0.218818		1	0.310559		0	0		0	0		0	0
1129	ESX-1(ESAT-6 secretion system-1)	mycP1	Rv3883c	Mutant type	p.Gly138Arg and p.Ala202Thr	1	0.218818		0	0		0	0		0	0		1	1.36986
1130	ESX-1(ESAT-6 secretion system-1)	mycP1	Rv3883c	Mutant type	p.Pro160Arg	1	0.218818		0	0		0	0		0	0		1	1.36986
1131	ESX-1(ESAT-6 secretion system-1)	mycP1	Rv3883c	Mutant type	p.Asn168Asp	2	0.437637		0	0		0	0		0	0		2	2.73973
1132	ESX-1(ESAT-6 secretion system-1)	mycP1	Rv3883c	Mutant type	p.Ala202Thr	1	0.218818		1	0.310559		0	0		0	0		0	0
1133	ESX-1(ESAT-6 secretion system-1)	mycP1	Rv3883c	Mutant type	p.Ala247Thr	2	0.437637		2	0.621118		0	0		0	0		0	0
1134	ESX-1(ESAT-6 secretion system-1)	mycP1	Rv3883c	Mutant type	p.Pro302Ala	1	0.218818		1	0.310559		0	0		0	0		0	0
1135	ESX-1(ESAT-6 secretion system-1)	mycP1	Rv3883c	Mutant type	p.His359Tyr	1	0.218818		1	0.310559		0	0		0	0		0	0
1136	ESX-2 (T7SS)	mycP2	Rv3886c	Wild type	-	427	93.4354		300	93.1677		25	100		37	100		65	89.0411
1137	ESX-2 (T7SS)	mycP2	Rv3886c	Mutant type	p.Pro367Leu	3	0.656455		0	0		0	0		0	0		3	4.10959
1138	ESX-2 (T7SS)	mycP2	Rv3886c	Mutant type	p.Ala379Thr	1	0.218818		1	0.310559		0	0		0	0		0	0
1139	ESX-2 (T7SS)	mycP2	Rv3886c	Mutant type	p.Gly384Ser	1	0.218818		1	0.310559		0	0		0	0		0	0
1140	ESX-2 (T7SS)	mycP2	Rv3886c	Mutant type	p.Ser435Gly	4	0.875274		4	1.24224		0	0		0	0		0	0
1141	ESX-2 (T7SS)	mycP2	Rv3886c	Mutant type	p.Pro45Thr	13	2.84464		10	3.10559		0	0		0	0		3	4.10959
1142	ESX-2 (T7SS)	mycP2	Rv3886c	Mutant type	p.Ser86Arg	1	0.218818		1	0.310559		0	0		0	0		0	0
1143	ESX-2 (T7SS)	mycP2	Rv3886c	Mutant type	p.Pro183Ser	1	0.218818		0	0		0	0		0	0		1	1.36986
1144	ESX-2 (T7SS)	mycP2	Rv3886c	Mutant type	p.Asp278His	2	0.437637		1	0.310559		0	0		0	0		1	1.36986
1145	ESX-2 (T7SS)	mycP2	Rv3886c	Mutant type	p.Leu314Val	1	0.218818		1	0.310559		0	0		0	0		0	0
1146	ESX-2 (T7SS)	mycP2	Rv3886c	Mutant type	p.Ala317Val	1	0.218818		1	0.310559		0	0		0	0		0	0
1147	ESX-2 (T7SS)	mycP2	Rv3886c	Mutant type	p.Ser25*	1	0.218818		1	0.310559		0	0		0	0		0	0
1148	ESX-2 (T7SS)	mycP2	Rv3886c	Mutant type	p.Pro345Ala	1	0.218818		1	0.310559		0	0		0	0		0	0
1149	ESX-3	mycP3	Rv0291	Wild type	-	431	94.3107		307	95.3416		24	96		35	94.5946		65	89.0411
1150	ESX-3	mycP3	Rv0291	Mutant type	p.Pro414Gln	1	0.218818		0	0		0	0		1	2.7027		0	0
1151	ESX-3	mycP3	Rv0291	Mutant type	p.Ala436Ser	11	2.407		5	1.5528		0	0		0	0		6	8.21918
1152	ESX-3	mycP3	Rv0291	Mutant type	p.Glu49Gly	1	0.218818		0	0		0	0		1	2.7027		0	0
1153	ESX-3	mycP3	Rv0291	Mutant type	p.Met158Ile	6	1.31291		5	1.5528		0	0		0	0		1	1.36986
1154	ESX-3	mycP3	Rv0291	Mutant type	p.Leu288Phe	3	0.656455		1	0.310559		1	4		0	0		1	1.36986
1155	ESX-3	mycP3	Rv0291	Mutant type	p.Ser290Ala	1	0.218818		1	0.310559		0	0		0	0		0	0
1156	ESX-3	mycP3	Rv0291	Mutant type	p.Gly346Ala and p.Glu366Val	3	0.656455		3	0.931677		0	0		0	0		0	0
1157	ESX-4 (T7SS)	mycP4	Rv3449	Wild type	-	77	16.849		29	9.00621		2	8		0	0		46	63.0137
1158	ESX-4 (T7SS)	mycP4	Rv3449	Mutant type	p.Thr87Ala	369	80.744		284	88.1988		22	88		37	100		26	35.6164
1159	ESX-4 (T7SS)	mycP4	Rv3449	Mutant type	p.Thr87Ala and p.Val11Met	1	0.218818		1	0.310559		0	0		0	0		0	0
1160	ESX-4 (T7SS)	mycP4	Rv3449	Mutant type	p.Thr87Ala and p.Ala143Val	4	0.875274		3	0.931677		0	0		0	0		1	1.36986
1161	ESX-4 (T7SS)	mycP4	Rv3449	Mutant type	p.Thr87Ala and p.Met184Thr	1	0.218818		1	0.310559		0	0		0	0		0	0
1162	ESX-4 (T7SS)	mycP4	Rv3449	Mutant type	p.Thr87Ala and p.Ala217Pro	1	0.218818		1	0.310559		0	0		0	0		0	0
1163	ESX-4 (T7SS)	mycP4	Rv3449	Mutant type	p.Thr87Ala and p.Gly242Ser	1	0.218818		1	0.310559		0	0		0	0		0	0
1164	ESX-4 (T7SS)	mycP4	Rv3449	Mutant type	p.Thr87Ala and p.Ala297Thr	1	0.218818		1	0.310559		0	0		0	0		0	0
1165	ESX-4 (T7SS)	mycP4	Rv3449	Mutant type	p.Ala210Gly	1	0.218818		1	0.310559		0	0		0	0		0	0
1166	ESX-4 (T7SS)	mycP4	Rv3449	Mutant type	p.Pro366Ser and p.Thr87Ala	1	0.218818		0	0		1	4		0	0		0	0
1167	ESX-5(ESAT-like secretion system)	mycP5	Rv1796	Wild type	-	450	98.4683		317	98.4472		24	96		37	100		72	98.6301
1168	ESX-5(ESAT-like secretion system)	mycP5	Rv1796	Mutant type	p.Asp437Gly	1	0.218818		1	0.310559		0	0		0	0		0	0
1169	ESX-5(ESAT-like secretion system)	mycP5	Rv1796	Mutant type	p.Ser185Leu	1	0.218818		1	0.310559		0	0		0	0		0	0
1170	ESX-5(ESAT-like secretion system)	mycP5	Rv1796	Mutant type	p.Ala23Val	2	0.437637		2	0.621118		0	0		0	0		0	0
1171	ESX-5(ESAT-like secretion system)	mycP5	Rv1796	Mutant type	p.Val235Leu	1	0.218818		1	0.310559		0	0		0	0		0	0
1172	ESX-5(ESAT-like secretion system)	mycP5	Rv1796	Mutant type	p.Gly241Asp	1	0.218818		0	0		1	4		0	0		0	0
1173	ESX-5(ESAT-like secretion system)	mycP5	Rv1796	Mutant type	p.Leu382Ser	1	0.218818		0	0		0	0		0	0		1	1.36986
1174	Nitrate reductase	narG	Rv1161	Wild type	-	448	98.0306		315	97.8261		25	100		37	100		71	97.2603
1175	Nitrate reductase	narG	Rv1161	Mutant type	p.Lys428Asn	1	0.218818		1	0.310559		0	0		0	0		0	0
1176	Nitrate reductase	narG	Rv1161	Mutant type	p.Lys522Asn	1	0.218818		1	0.310559		0	0		0	0		0	0
1177	Nitrate reductase	narG	Rv1161	Mutant type	p.Gly720Ser	1	0.218818		1	0.310559		0	0		0	0		0	0
1178	Nitrate reductase	narG	Rv1161	Mutant type	p.Gly9Arg	1	0.218818		0	0		0	0		0	0		1	1.36986
1179	Nitrate reductase	narG	Rv1161	Mutant type	p.Ala107Pro	1	0.218818		0	0		0	0		0	0		1	1.36986
1180	Nitrate reductase	narG	Rv1161	Mutant type	p.Thr1221Ile	2	0.437637		2	0.621118		0	0		0	0		0	0
1181	Nitrate reductase	narG	Rv1161	Mutant type	p.Pro153Leu	1	0.218818		1	0.310559		0	0		0	0		0	0
1182	Nitrate reductase	narG	Rv1161	Mutant type	p.Gly357Cys	1	0.218818		1	0.310559		0	0		0	0		0	0
1183	Nitrate reductase	narH	Rv1162	Wild type	-	432	94.5295		315	97.8261		25	100		21	56.7568		71	97.2603
1184	Nitrate reductase	narH	Rv1162	Mutant type	p.Val453Met	1	0.218818		1	0.310559		0	0		0	0		0	0
1185	Nitrate reductase	narH	Rv1162	Mutant type	p.Ala467Val	2	0.437637		1	0.310559		0	0		0	0		1	1.36986
1186	Nitrate reductase	narH	Rv1162	Mutant type	p.Ala542Thr	16	3.50109		0	0		0	0		16	43.2432		0	0
1187	Nitrate reductase	narH	Rv1162	Mutant type	p.Ala116Glu	5	1.09409		4	1.24224		0	0		0	0		1	1.36986
1188	Nitrate reductase	narH	Rv1162	Mutant type	p.Glu404Asp and p.Gly487Ser	1	0.218818		1	0.310559		0	0		0	0		0	0
1189	Nitrate reductase	narI	Rv1164	Wild type	-	449	98.2495		320	99.3789		25	100		37	100		67	91.7808
1190	Nitrate reductase	narI	Rv1164	Mutant type	p.Val192Ala	1	0.218818		1	0.310559		0	0		0	0		0	0
1191	Nitrate reductase	narI	Rv1164	Mutant type	p.Leu196Val	6	1.31291		1	0.310559		0	0		0	0		5	6.84932
1192	Nitrate reductase	narI	Rv1164	Mutant type	p.Val190Met	1	0.218818		0	0		0	0		0	0		1	1.36986
1193	Nitrate reductase	narJ	Rv1163	Wild type	-	219	47.9212		111	34.472		20	80		32	86.4865		56	76.7123
1194	Nitrate reductase	narJ	Rv1163	Mutant type	p.Pro179Arg	238	52.0788		211	65.528		5	20		5	13.5135		17	23.2877
1195	Nitrate/nitrite transporter	narK2	Rv1737c	Wild type	-	438	95.8425		311	96.5839		25	100		37	100		65	89.0411
1196	Nitrate/nitrite transporter	narK2	Rv1737c	Mutant type	p.Val53Met	1	0.218818		0	0		0	0		0	0		1	1.36986
1197	Nitrate/nitrite transporter	narK2	Rv1737c	Mutant type	p.Gly54Cys	2	0.437637		2	0.621118		0	0		0	0		0	0
1198	Nitrate/nitrite transporter	narK2	Rv1737c	Mutant type	p.Ala80Thr	12	2.62582		6	1.86335		0	0		0	0		6	8.21918
1199	Nitrate/nitrite transporter	narK2	Rv1737c	Mutant type	p.Val116Ala	1	0.218818		1	0.310559		0	0		0	0		0	0
1200	Nitrate/nitrite transporter	narK2	Rv1737c	Mutant type	p.Asp193Asn	1	0.218818		0	0		0	0		0	0		1	1.36986
1201	Nitrate/nitrite transporter	narK2	Rv1737c	Mutant type	p.Ala203Val	1	0.218818		1	0.310559		0	0		0	0		0	0
1202	Nitrate/nitrite transporter	narK2	Rv1737c	Mutant type	p.Thr49Asn	1	0.218818		1	0.310559		0	0		0	0		0	0
1203	Fused nitrate reductase	narX	Rv1736c	Wild type	-	445	97.3742		313	97.205		23	92		37	100		72	98.6301
1204	Fused nitrate reductase	narX	Rv1736c	Mutant type	p.Asp87Asn	1	0.218818		0	0		1	4		0	0		0	0
1205	Fused nitrate reductase	narX	Rv1736c	Mutant type	p.Met131Ile	3	0.656455		3	0.931677		0	0		0	0		0	0
1206	Fused nitrate reductase	narX	Rv1736c	Mutant type	p.Arg154Gln	3	0.656455		3	0.931677		0	0		0	0		0	0
1207	Fused nitrate reductase	narX	Rv1736c	Mutant type	p.Ala197Thr	1	0.218818		0	0		1	4		0	0		0	0
1208	Fused nitrate reductase	narX	Rv1736c	Mutant type	p.Val3Met	1	0.218818		1	0.310559		0	0		0	0		0	0
1209	Fused nitrate reductase	narX	Rv1736c	Mutant type	p.Phe315Ser	1	0.218818		1	0.310559		0	0		0	0		0	0
1210	Fused nitrate reductase	narX	Rv1736c	Mutant type	p.Cys393Gly	2	0.437637		1	0.310559		0	0		0	0		1	1.36986
1211	NuoG	nuoG	Rv3151	Wild type	-	0	0		0	0		0	0		0	0		0	0
1212	NuoG	nuoG	Rv3151	Mutant type	p.Ile474Met and p.Cys538Ser and p.Thr604Ala	1	0.218818		0	0		0	0		0	0		1	1.36986
1213	NuoG	nuoG	Rv3151	Mutant type	p.Ile474Met and p.Thr604Ala	446	97.593		322	100		25	100		37	100		62	84.9315
1214	NuoG	nuoG	Rv3151	Mutant type	p.Ile474Met and p.Thr604Ala and p.Pro112Leu	1	0.218818		0	0		0	0		0	0		1	1.36986
1215	NuoG	nuoG	Rv3151	Mutant type	p.Ile474Met and p.Thr604Ala and p.Met16Ile	1	0.218818		0	0		0	0		0	0		1	1.36986
1216	NuoG	nuoG	Rv3151	Mutant type	p.Ile474Met and p.Thr604Ala and p.Arg169Gly	1	0.218818		0	0		0	0		0	0		1	1.36986
1217	NuoG	nuoG	Rv3151	Mutant type	p.Ile474Met and p.Thr604Ala and p.Tyr205His	1	0.218818		0	0		0	0		0	0		1	1.36986
1218	NuoG	nuoG	Rv3151	Mutant type	p.Thr604Ala	6	1.31291		0	0		0	0		0	0		6	8.21918
1219	Proteasome-associated proteins	pafA	Rv2097c	Wild type	-	449	98.2495		315	97.8261		25	100		36	97.2973		73	100
1220	Proteasome-associated proteins	pafA	Rv2097c	Mutant type	p.Arg96Gln	1	0.218818		0	0		0	0		1	2.7027		0	0
1221	Proteasome-associated proteins	pafA	Rv2097c	Mutant type	p.Arg136Gly	1	0.218818		1	0.310559		0	0		0	0		0	0
1222	Proteasome-associated proteins	pafA	Rv2097c	Mutant type	p.Ala164Val	6	1.31291		6	1.86335		0	0		0	0		0	0
1223	PanC/PanD	panC	Rv3602c	Wild type	-	455	99.5624		320	99.3789		25	100		37	100		73	100
1224	PanC/PanD	panC	Rv3602c	Mutant type	p.Gly258Ala	1	0.218818		1	0.310559		0	0		0	0		0	0
1225	PanC/PanD	panC	Rv3602c	Mutant type	p.Asp112Asn	1	0.218818		1	0.310559		0	0		0	0		0	0
1226	PanC/PanD	panD	Rv3601c	Wild type	-	453	99.1247		320	99.3789		25	100		37	100		71	97.2603
1227	PanC/PanD	panD	Rv3601c	Mutant type	p.Pro134Ala	1	0.218818		0	0		0	0		0	0		1	1.36986
1228	PanC/PanD	panD	Rv3601c	Mutant type	p.Leu136Phe	1	0.218818		0	0		0	0		0	0		1	1.36986
1229	PanC/PanD	panD	Rv3601c	Mutant type	p.Asp116Ala	2	0.437637		2	0.621118		0	0		0	0		0	0
1230	Sulfolipid-1 biosynthesis and transport	papA1	Rv3824c	Wild type	-	439	96.0613		310	96.2733		24	96		37	100		68	93.1507
1231	Sulfolipid-1 biosynthesis and transport	papA1	Rv3824c	Mutant type	p.Gly356Ser	1	0.218818		0	0		0	0		0	0		1	1.36986
1232	Sulfolipid-1 biosynthesis and transport	papA1	Rv3824c	Mutant type	p.Ser382Pro	1	0.218818		1	0.310559		0	0		0	0		0	0
1233	Sulfolipid-1 biosynthesis and transport	papA1	Rv3824c	Mutant type	p.Arg477Gln	2	0.437637		2	0.621118		0	0		0	0		0	0
1234	Sulfolipid-1 biosynthesis and transport	papA1	Rv3824c	Mutant type	p.Cys489Ser	3	0.656455		2	0.621118		1	4		0	0		0	0
1235	Sulfolipid-1 biosynthesis and transport	papA1	Rv3824c	Mutant type	p.Asn499Asp	1	0.218818		0	0		0	0		0	0		1	1.36986
1236	Sulfolipid-1 biosynthesis and transport	papA1	Rv3824c	Mutant type	p.Lys501Asn	1	0.218818		1	0.310559		0	0		0	0		0	0
1237	Sulfolipid-1 biosynthesis and transport	papA1	Rv3824c	Mutant type	p.Glu510Gly	1	0.218818		0	0		0	0		0	0		1	1.36986
1238	Sulfolipid-1 biosynthesis and transport	papA1	Rv3824c	Mutant type	p.Thr127Ala	1	0.218818		0	0		0	0		0	0		1	1.36986
1239	Sulfolipid-1 biosynthesis and transport	papA1	Rv3824c	Mutant type	p.Ala192Ser	1	0.218818		1	0.310559		0	0		0	0		0	0
1240	Sulfolipid-1 biosynthesis and transport	papA1	Rv3824c	Mutant type	p.Ser254Ala	1	0.218818		1	0.310559		0	0		0	0		0	0
1241	Sulfolipid-1 biosynthesis and transport	papA1	Rv3824c	Mutant type	p.Cys257Arg	1	0.218818		1	0.310559		0	0		0	0		0	0
1242	Sulfolipid-1 biosynthesis and transport	papA1	Rv3824c	Mutant type	p.Cys31*	1	0.218818		1	0.310559		0	0		0	0		0	0
1243	Sulfolipid-1 biosynthesis and transport	papA1	Rv3824c	Mutant type	p.Leu35Phe	3	0.656455		2	0.621118		0	0		0	0		1	1.36986
1244	Sulfolipid-1 biosynthesis and transport	papA2	Rv3820c	Wild type	-	105	22.9759		33	10.2484		2	8		30	81.0811		40	54.7945
1245	Sulfolipid-1 biosynthesis and transport	papA2	Rv3820c	Mutant type	p.Ser394Phe and p.Pro466Leu	1	0.218818		1	0.310559		0	0		0	0		0	0
1246	Sulfolipid-1 biosynthesis and transport	papA2	Rv3820c	Mutant type	p.Ser399Tyr and p.Pro466Leu	1	0.218818		1	0.310559		0	0		0	0		0	0
1247	Sulfolipid-1 biosynthesis and transport	papA2	Rv3820c	Mutant type	p.Ser416Ala and p.Pro466Leu	1	0.218818		1	0.310559		0	0		0	0		0	0
1248	Sulfolipid-1 biosynthesis and transport	papA2	Rv3820c	Mutant type	p.Val419Gly	3	0.656455		0	0		0	0		0	0		3	4.10959
1249	Sulfolipid-1 biosynthesis and transport	papA2	Rv3820c	Mutant type	p.Val419Gly and p.His109Arg	3	0.656455		0	0		0	0		0	0		3	4.10959
1250	Sulfolipid-1 biosynthesis and transport	papA2	Rv3820c	Mutant type	p.Pro433Ala	1	0.218818		0	0		0	0		1	2.7027		0	0
1251	Sulfolipid-1 biosynthesis and transport	papA2	Rv3820c	Mutant type	p.Ile454Thr and p.Pro466Leu	1	0.218818		1	0.310559		0	0		0	0		0	0
1252	Sulfolipid-1 biosynthesis and transport	papA2	Rv3820c	Mutant type	p.Pro466Leu	335	73.3042		284	88.1988		21	84		6	16.2162		24	32.8767
1253	Sulfolipid-1 biosynthesis and transport	papA2	Rv3820c	Mutant type	p.Pro466Leu and p.Arg225Ser	1	0.218818		1	0.310559		0	0		0	0		0	0
1254	Sulfolipid-1 biosynthesis and transport	papA2	Rv3820c	Mutant type	p.Pro466Leu and p.Pro251Ser	1	0.218818		0	0		1	4		0	0		0	0
1255	Sulfolipid-1 biosynthesis and transport	papA2	Rv3820c	Mutant type	p.Ile66Asn and p.His206Tyr	1	0.218818		0	0		0	0		0	0		1	1.36986
1256	Sulfolipid-1 biosynthesis and transport	papA2	Rv3820c	Mutant type	p.Pro314Thr	2	0.437637		0	0		0	0		0	0		2	2.73973
1257	Sulfolipid-1 biosynthesis and transport	papA2	Rv3820c	Mutant type	p.Val344Leu and p.Pro466Leu	1	0.218818		0	0		1	4		0	0		0	0
1258	GPL locus	papA3	Rv1182	Wild type	-	434	94.9672		309	95.9627		25	100		37	100		63	86.3014
1259	GPL locus	papA3	Rv1182	Mutant type	p.Met185Thr	1	0.218818		1	0.310559		0	0		0	0		0	0
1260	GPL locus	papA3	Rv1182	Mutant type	p.Arg214His	13	2.84464		7	2.17391		0	0		0	0		6	8.21918
1261	GPL locus	papA3	Rv1182	Mutant type	p.Ala232Val	1	0.218818		0	0		0	0		0	0		1	1.36986
1262	GPL locus	papA3	Rv1182	Mutant type	p.Val265Ala	7	1.53173		4	1.24224		0	0		0	0		3	4.10959
1263	GPL locus	papA3	Rv1182	Mutant type	p.Ala348Val	1	0.218818		1	0.310559		0	0		0	0		0	0
1264	PDIM(Phthiocerol dimycocerosate)	papA5	Rv2939	Wild type	-	447	97.8118		314	97.5155		24	96		37	100		72	98.6301
1265	PDIM(Phthiocerol dimycocerosate)	papA5	Rv2939	Mutant type	p.His106Asn	1	0.218818		0	0		1	4		0	0		0	0
1266	PDIM(Phthiocerol dimycocerosate)	papA5	Rv2939	Mutant type	p.His131Arg	2	0.437637		2	0.621118		0	0		0	0		0	0
1267	PDIM(Phthiocerol dimycocerosate)	papA5	Rv2939	Mutant type	p.Ala146Val	1	0.218818		1	0.310559		0	0		0	0		0	0
1268	PDIM(Phthiocerol dimycocerosate)	papA5	Rv2939	Mutant type	p.Thr160Met	2	0.437637		1	0.310559		0	0		0	0		1	1.36986
1269	PDIM(Phthiocerol dimycocerosate)	papA5	Rv2939	Mutant type	p.Ala195Asp	1	0.218818		1	0.310559		0	0		0	0		0	0
1270	PDIM(Phthiocerol dimycocerosate)	papA5	Rv2939	Mutant type	p.Thr310Lys	1	0.218818		1	0.310559		0	0		0	0		0	0
1271	PDIM(Phthiocerol dimycocerosate)	papA5	Rv2939	Mutant type	p.Asn93Tyr	2	0.437637		2	0.621118		0	0		0	0		0	0
1272	PcaA	pcaA	Rv0470c	Wild type	-	456	99.7812		321	99.6894		25	100		37	100		73	100
1273	PcaA	pcaA	Rv0470c	Mutant type	p.Met79Val	1	0.218818		1	0.310559		0	0		0	0		0	0
1274	PE/PE-PGRS	PE_PGRS30	Rv1651c	Wild type	-	389	85.1204		295	91.6149		23	92		6	16.2162		65	89.0411
1275	PE/PE-PGRS	PE_PGRS30	Rv1651c	Mutant type	p.Gly431Asp	1	0.218818		0	0		0	0		0	0		1	1.36986
1276	PE/PE-PGRS	PE_PGRS30	Rv1651c	Mutant type	p.Leu511Ile and p.Thr600Asn	1	0.218818		0	0		0	0		1	2.7027		0	0
1277	PE/PE-PGRS	PE_PGRS30	Rv1651c	Mutant type	p.Gly565Ala	2	0.437637		2	0.621118		0	0		0	0		0	0
1278	PE/PE-PGRS	PE_PGRS30	Rv1651c	Mutant type	p.Thr600Asn	35	7.65864		3	0.931677		0	0		30	81.0811		2	2.73973
1279	PE/PE-PGRS	PE_PGRS30	Rv1651c	Mutant type	p.Ser643Thr	1	0.218818		1	0.310559		0	0		0	0		0	0
1280	PE/PE-PGRS	PE_PGRS30	Rv1651c	Mutant type	p.Gly667Ser	1	0.218818		1	0.310559		0	0		0	0		0	0
1281	PE/PE-PGRS	PE_PGRS30	Rv1651c	Mutant type	p.Trp744Gly	1	0.218818		0	0		0	0		0	0		1	1.36986
1282	PE/PE-PGRS	PE_PGRS30	Rv1651c	Mutant type	p.Glu75Lys	1	0.218818		0	0		0	0		0	0		1	1.36986
1283	PE/PE-PGRS	PE_PGRS30	Rv1651c	Mutant type	p.Leu756Arg	2	0.437637		1	0.310559		0	0		0	0		1	1.36986
1284	PE/PE-PGRS	PE_PGRS30	Rv1651c	Mutant type	p.Ser801Asn	10	2.18818		9	2.79503		0	0		0	0		1	1.36986
1285	PE/PE-PGRS	PE_PGRS30	Rv1651c	Mutant type	p.Gly809Glu	1	0.218818		1	0.310559		0	0		0	0		0	0
1286	PE/PE-PGRS	PE_PGRS30	Rv1651c	Mutant type	p.Gln970His	1	0.218818		1	0.310559		0	0		0	0		0	0
1287	PE/PE-PGRS	PE_PGRS30	Rv1651c	Mutant type	p.Pro976Ser	1	0.218818		1	0.310559		0	0		0	0		0	0
1288	PE/PE-PGRS	PE_PGRS30	Rv1651c	Mutant type	p.Gly987Ser	2	0.437637		0	0		2	8		0	0		0	0
1289	PE/PE-PGRS	PE_PGRS30	Rv1651c	Mutant type	p.Thr12Ser	1	0.218818		1	0.310559		0	0		0	0		0	0
1290	PE/PE-PGRS	PE_PGRS30	Rv1651c	Mutant type	p.Ser130Ala	2	0.437637		2	0.621118		0	0		0	0		0	0
1291	PE/PE-PGRS	PE_PGRS30	Rv1651c	Mutant type	p.Asn191Ser	2	0.437637		1	0.310559		0	0		0	0		1	1.36986
1292	PE/PE-PGRS	PE_PGRS30	Rv1651c	Mutant type	p.Gly196Ser	1	0.218818		1	0.310559		0	0		0	0		0	0
1293	PE/PE-PGRS	PE_PGRS30	Rv1651c	Mutant type	p.Ser265Gly	1	0.218818		1	0.310559		0	0		0	0		0	0
1294	PE/PE-PGRS	PE_PGRS30	Rv1651c	Mutant type	p.Gly336Ser	1	0.218818		1	0.310559		0	0		0	0		0	0
1295	ESX-5(ESAT-like secretion system)	PE18	Rv1788	Wild type	-	454	99.3435		321	99.6894		25	100		37	100		71	97.2603
1296	ESX-5(ESAT-like secretion system)	PE18	Rv1788	Mutant type	p.Ser2Pro	2	0.437637		1	0.310559		0	0		0	0		1	1.36986
1297	ESX-5(ESAT-like secretion system)	PE18	Rv1788	Mutant type	p.Thr79Ile	1	0.218818		0	0		0	0		0	0		1	1.36986
1298	ESX-1(ESAT-6 secretion system-1)	PE35	Rv3872	Wild type	-	0	0		0	0		0	0		0	0		0	0
1299	ESX-1(ESAT-6 secretion system-1)	PE35	Rv3872	Mutant type	p.Glu99*	452	98.9059		317	98.4472		25	100		37	100		73	100
1300	ESX-1(ESAT-6 secretion system-1)	PE35	Rv3872	Mutant type	p.Thr55Ile and p.Glu99*	1	0.218818		1	0.310559		0	0		0	0		0	0
1301	ESX-1(ESAT-6 secretion system-1)	PE35	Rv3872	Mutant type	p.Ser87Trp and p.Glu99*	1	0.218818		1	0.310559		0	0		0	0		0	0
1302	ESX-1(ESAT-6 secretion system-1)	PE35	Rv3872	Mutant type	p.Phe97Val and p.Glu99*	1	0.218818		1	0.310559		0	0		0	0		0	0
1303	ESX-1(ESAT-6 secretion system-1)	PE35	Rv3872	Mutant type	p.Asp44Gly and p.Glu99*	2	0.437637		2	0.621118		0	0		0	0		0	0
1304	ESX-2 (T7SS)	PE36	Rv3893c	Wild type	-	455	99.5624		320	99.3789		25	100		37	100		73	100
1305	ESX-2 (T7SS)	PE36	Rv3893c	Mutant type	p.Ala9Gly	1	0.218818		1	0.310559		0	0		0	0		0	0
1306	ESX-2 (T7SS)	PE36	Rv3893c	Mutant type	p.Leu74Val	1	0.218818		1	0.310559		0	0		0	0		0	0
1307	ESX-3	PE5	Rv0285	Wild type	-	455	99.5624		322	100		25	100		36	97.2973		72	98.6301
1308	ESX-3	PE5	Rv0285	Mutant type	p.Ala11Val	1	0.218818		0	0		0	0		0	0		1	1.36986
1309	ESX-3	PE5	Rv0285	Mutant type	p.Pro41Ser	1	0.218818		0	0		0	0		1	2.7027		0	0
1310	PhoP	phoP	Rv0757	Wild type	-	453	99.1247		320	99.3789		25	100		37	100		71	97.2603
1311	PhoP	phoP	Rv0757	Mutant type	p.Pro75Leu	2	0.437637		0	0		0	0		0	0		2	2.73973
1312	PhoP	phoP	Rv0757	Mutant type	p.Pro176Leu	1	0.218818		1	0.310559		0	0		0	0		0	0
1313	PhoP	phoP	Rv0757	Mutant type	p.Ala50Thr	1	0.218818		1	0.310559		0	0		0	0		0	0
1314	PhoP	phoR	Rv0758	Wild type	-	0	0		0	0		0	0		0	0		0	0
1315	PhoP	phoR	Rv0758	Mutant type	p.Pro172Leu and p.Asp322Asn	1	0.218818		0	0		0	0		1	2.7027		0	0
1316	PhoP	phoR	Rv0758	Mutant type	p.Ala426Val and p.Pro172Leu	1	0.218818		1	0.310559		0	0		0	0		0	0
1317	PhoP	phoR	Rv0758	Mutant type	p.Gln91Pro and p.Pro172Leu	1	0.218818		1	0.310559		0	0		0	0		0	0
1318	PhoP	phoR	Rv0758	Mutant type	p.Thr94Lys and p.Pro172Leu	1	0.218818		0	0		0	0		0	0		1	1.36986
1319	PhoP	phoR	Rv0758	Mutant type	p.Ala130Thr and p.Pro172Leu	1	0.218818		1	0.310559		0	0		0	0		0	0
1320	PhoP	phoR	Rv0758	Mutant type	p.Val133Ala and p.Pro172Leu	3	0.656455		2	0.621118		0	0		1	2.7027		0	0
1321	PhoP	phoR	Rv0758	Mutant type	p.Val154Ala and p.Pro172Leu	1	0.218818		1	0.310559		0	0		0	0		0	0
1322	PhoP	phoR	Rv0758	Mutant type	p.Pro172Leu	439	96.0613		311	96.5839		23	92		35	94.5946		70	95.8904
1323	PhoP	phoR	Rv0758	Mutant type	p.Pro172Leu and p.Arg204Cys	1	0.218818		0	0		0	0		0	0		1	1.36986
1324	PhoP	phoR	Rv0758	Mutant type	p.Pro172Leu and p.Ala243Thr	1	0.218818		1	0.310559		0	0		0	0		0	0
1325	PhoP	phoR	Rv0758	Mutant type	p.Pro172Leu and p.Phe271Leu	1	0.218818		1	0.310559		0	0		0	0		0	0
1326	PhoP	phoR	Rv0758	Mutant type	p.Arg420Cys and p.Pro172Leu	6	1.31291		3	0.931677		2	8		0	0		1	1.36986
1327	Protein kinase G	pknG	Rv0410c	Wild type	-	447	97.8118		316	98.1366		24	96		37	100		70	95.8904
1328	Protein kinase G	pknG	Rv0410c	Mutant type	p.Thr413Ala	2	0.437637		2	0.621118		0	0		0	0		0	0
1329	Protein kinase G	pknG	Rv0410c	Mutant type	p.His430Arg	1	0.218818		1	0.310559		0	0		0	0		0	0
1330	Protein kinase G	pknG	Rv0410c	Mutant type	p.Asp59Gly	1	0.218818		1	0.310559		0	0		0	0		0	0
1331	Protein kinase G	pknG	Rv0410c	Mutant type	p.Val620Leu	1	0.218818		1	0.310559		0	0		0	0		0	0
1332	Protein kinase G	pknG	Rv0410c	Mutant type	p.Arg624His	1	0.218818		0	0		1	4		0	0		0	0
1333	Protein kinase G	pknG	Rv0410c	Mutant type	p.Glu119Gly	1	0.218818		0	0		0	0		0	0		1	1.36986
1334	Protein kinase G	pknG	Rv0410c	Mutant type	p.Ala17Glu	1	0.218818		1	0.310559		0	0		0	0		0	0
1335	Protein kinase G	pknG	Rv0410c	Mutant type	p.Val350Ala	2	0.437637		0	0		0	0		0	0		2	2.73973
1336	PDIM(Phthiocerol dimycocerosate)	pks1	Rv2946c	Wild type	-	419	91.6849		305	94.7205		23	92		31	83.7838		60	82.1918
1337	PDIM(Phthiocerol dimycocerosate)	pks1	Rv2946c	Mutant type	p.Pro432Ser	1	0.218818		0	0		0	0		0	0		1	1.36986
1338	PDIM(Phthiocerol dimycocerosate)	pks1	Rv2946c	Mutant type	p.Asp458Gly	1	0.218818		0	0		1	4		0	0		0	0
1339	PDIM(Phthiocerol dimycocerosate)	pks1	Rv2946c	Mutant type	p.Val516Met and p.Gly1398Arg	1	0.218818		0	0		0	0		0	0		1	1.36986
1340	PDIM(Phthiocerol dimycocerosate)	pks1	Rv2946c	Mutant type	p.Pro519Ser	1	0.218818		1	0.310559		0	0		0	0		0	0
1341	PDIM(Phthiocerol dimycocerosate)	pks1	Rv2946c	Mutant type	p.Tyr543Cys	1	0.218818		0	0		0	0		1	2.7027		0	0
1342	PDIM(Phthiocerol dimycocerosate)	pks1	Rv2946c	Mutant type	p.Gln550Pro	1	0.218818		1	0.310559		0	0		0	0		0	0
1343	PDIM(Phthiocerol dimycocerosate)	pks1	Rv2946c	Mutant type	p.Gln603Pro	1	0.218818		1	0.310559		0	0		0	0		0	0
1344	PDIM(Phthiocerol dimycocerosate)	pks1	Rv2946c	Mutant type	p.Glu658Asp	1	0.218818		0	0		0	0		0	0		1	1.36986
1345	PDIM(Phthiocerol dimycocerosate)	pks1	Rv2946c	Mutant type	p.Cys695Gly	1	0.218818		0	0		0	0		0	0		1	1.36986
1346	PDIM(Phthiocerol dimycocerosate)	pks1	Rv2946c	Mutant type	p.Trp775Arg	1	0.218818		1	0.310559		0	0		0	0		0	0
1347	PDIM(Phthiocerol dimycocerosate)	pks1	Rv2946c	Mutant type	p.Val881Ala and p.His1505Tyr	2	0.437637		0	0		0	0		1	2.7027		1	1.36986
1348	PDIM(Phthiocerol dimycocerosate)	pks1	Rv2946c	Mutant type	p.Trp902Arg	1	0.218818		1	0.310559		0	0		0	0		0	0
1349	PDIM(Phthiocerol dimycocerosate)	pks1	Rv2946c	Mutant type	p.Asp1074Tyr	1	0.218818		1	0.310559		0	0		0	0		0	0
1350	PDIM(Phthiocerol dimycocerosate)	pks1	Rv2946c	Mutant type	p.Gly1087Cys	1	0.218818		0	0		1	4		0	0		0	0
1351	PDIM(Phthiocerol dimycocerosate)	pks1	Rv2946c	Mutant type	p.Leu1187Ile	1	0.218818		1	0.310559		0	0		0	0		0	0
1352	PDIM(Phthiocerol dimycocerosate)	pks1	Rv2946c	Mutant type	p.Lys1212Glu	3	0.656455		0	0		0	0		0	0		3	4.10959
1353	PDIM(Phthiocerol dimycocerosate)	pks1	Rv2946c	Mutant type	p.Pro1308Ala	2	0.437637		0	0		0	0		2	5.40541		0	0
1354	PDIM(Phthiocerol dimycocerosate)	pks1	Rv2946c	Mutant type	p.Leu1320Pro	1	0.218818		1	0.310559		0	0		0	0		0	0
1355	PDIM(Phthiocerol dimycocerosate)	pks1	Rv2946c	Mutant type	p.Gly1398Arg	3	0.656455		3	0.931677		0	0		0	0		0	0
1356	PDIM(Phthiocerol dimycocerosate)	pks1	Rv2946c	Mutant type	p.Gly1398Arg	1	0.218818		1	0.310559		0	0		0	0		0	0
1357	PDIM(Phthiocerol dimycocerosate)	pks1	Rv2946c	Mutant type	p.Ala1460Val	1	0.218818		1	0.310559		0	0		0	0		0	0
1358	PDIM(Phthiocerol dimycocerosate)	pks1	Rv2946c	Mutant type	p.Asp1463Gly	1	0.218818		0	0		0	0		0	0		1	1.36986
1359	PDIM(Phthiocerol dimycocerosate)	pks1	Rv2946c	Mutant type	p.His1505Tyr	3	0.656455		0	0		0	0		2	5.40541		1	1.36986
1360	PDIM(Phthiocerol dimycocerosate)	pks1	Rv2946c	Mutant type	p.Leu1559Pro	2	0.437637		2	0.621118		0	0		0	0		0	0
1361	PDIM(Phthiocerol dimycocerosate)	pks1	Rv2946c	Mutant type	p.Leu1567Arg	2	0.437637		1	0.310559		0	0		0	0		1	1.36986
1362	PDIM(Phthiocerol dimycocerosate)	pks1	Rv2946c	Mutant type	p.Ile253Leu	1	0.218818		0	0		0	0		0	0		1	1.36986
1363	PDIM(Phthiocerol dimycocerosate)	pks1	Rv2946c	Mutant type	p.Ser316*	1	0.218818		0	0		0	0		0	0		1	1.36986
1364	PDIM(Phthiocerol dimycocerosate)	pks1	Rv2946c	Mutant type	p.Val370Met	1	0.218818		1	0.310559		0	0		0	0		0	0
1365	PDIM(Phthiocerol dimycocerosate)	pks15	Rv2947c	Wild type	-	1	0.218818		1	0.310559		0	0		0	0		0	0
1366	PDIM(Phthiocerol dimycocerosate)	pks15	Rv2947c	Mutant type	p.Pro375Arg and p.Lys26Glu and p.Val333Ala	1	0.218818		1	0.310559		0	0		0	0		0	0
1367	PDIM(Phthiocerol dimycocerosate)	pks15	Rv2947c	Mutant type	p.Val405Ala and p.Val333Ala	2	0.437637		2	0.621118		0	0		0	0		0	0
1368	PDIM(Phthiocerol dimycocerosate)	pks15	Rv2947c	Mutant type	p.Leu417Ser and p.Val333Ala	2	0.437637		2	0.621118		0	0		0	0		0	0
1369	PDIM(Phthiocerol dimycocerosate)	pks15	Rv2947c	Mutant type	p.Arg425Gly and p.Val333Ala	3	0.656455		3	0.931677		0	0		0	0		0	0
1370	PDIM(Phthiocerol dimycocerosate)	pks15	Rv2947c	Mutant type	p.Pro448Arg and p.Val333Ala	1	0.218818		1	0.310559		0	0		0	0		0	0
1371	PDIM(Phthiocerol dimycocerosate)	pks15	Rv2947c	Mutant type	p.Gly457Arg and p.Val333Ala	1	0.218818		1	0.310559		0	0		0	0		0	0
1372	PDIM(Phthiocerol dimycocerosate)	pks15	Rv2947c	Mutant type	p.Asn462His and p.Val333Ala	1	0.218818		1	0.310559		0	0		0	0		0	0
1373	PDIM(Phthiocerol dimycocerosate)	pks15	Rv2947c	Mutant type	p.Glu469Gln and p.Val333Ala	4	0.875274		3	0.931677		0	0		1	2.7027		0	0
1374	PDIM(Phthiocerol dimycocerosate)	pks15	Rv2947c	Mutant type	p.Pro471Arg and p.Val333Ala	2	0.437637		2	0.621118		0	0		0	0		0	0
1375	PDIM(Phthiocerol dimycocerosate)	pks15	Rv2947c	Mutant type	p.Val51Met and p.Val333Ala	1	0.218818		1	0.310559		0	0		0	0		0	0
1376	PDIM(Phthiocerol dimycocerosate)	pks15	Rv2947c	Mutant type	p.Arg76His and p.Val333Ala	8	1.75055		8	2.48447		0	0		0	0		0	0
1377	PDIM(Phthiocerol dimycocerosate)	pks15	Rv2947c	Mutant type	p.Asp85Gly and p.Val333Ala	2	0.437637		2	0.621118		0	0		0	0		0	0
1378	PDIM(Phthiocerol dimycocerosate)	pks15	Rv2947c	Mutant type	p.Ala110Val and p.Val333Ala	1	0.218818		0	0		0	0		0	0		1	1.36986
1379	PDIM(Phthiocerol dimycocerosate)	pks15	Rv2947c	Mutant type	p.Trp145Arg and p.Val333Ala	1	0.218818		1	0.310559		0	0		0	0		0	0
1380	PDIM(Phthiocerol dimycocerosate)	pks15	Rv2947c	Mutant type	p.Gly164Trp and p.Val333Ala	2	0.437637		1	0.310559		0	0		0	0		1	1.36986
1381	PDIM(Phthiocerol dimycocerosate)	pks15	Rv2947c	Mutant type	p.Tyr166Cys and p.Val333Ala	1	0.218818		1	0.310559		0	0		0	0		0	0
1382	PDIM(Phthiocerol dimycocerosate)	pks15	Rv2947c	Mutant type	p.Gly180Glu and p.Val333Ala	1	0.218818		1	0.310559		0	0		0	0		0	0
1383	PDIM(Phthiocerol dimycocerosate)	pks15	Rv2947c	Mutant type	p.Asp213Gly and p.Val333Ala	7	1.53173		7	2.17391		0	0		0	0		0	0
1384	PDIM(Phthiocerol dimycocerosate)	pks15	Rv2947c	Mutant type	p.Val243Gly and p.Val333Ala	1	0.218818		1	0.310559		0	0		0	0		0	0
1385	PDIM(Phthiocerol dimycocerosate)	pks15	Rv2947c	Mutant type	p.Arg259Trp and p.Val333Ala	1	0.218818		1	0.310559		0	0		0	0		0	0
1386	PDIM(Phthiocerol dimycocerosate)	pks15	Rv2947c	Mutant type	p.Gly276Arg and p.Val333Ala	1	0.218818		1	0.310559		0	0		0	0		0	0
1387	PDIM(Phthiocerol dimycocerosate)	pks15	Rv2947c	Mutant type	p.Thr320Ile and p.Val333Ala	2	0.437637		2	0.621118		0	0		0	0		0	0
1388	PDIM(Phthiocerol dimycocerosate)	pks15	Rv2947c	Mutant type	p.Ala326Thr and p.Val333Ala	1	0.218818		1	0.310559		0	0		0	0		0	0
1389	PDIM(Phthiocerol dimycocerosate)	pks15	Rv2947c	Mutant type	p.Val333Ala	408	89.2779		276	85.7143		25	100		36	97.2973		71	97.2603
1390	PDIM(Phthiocerol dimycocerosate)	pks15	Rv2947c	Mutant type	p.Pro360Leu and p.Val333Ala	1	0.218818		1	0.310559		0	0		0	0		0	0
1391	Sulfolipid-1 biosynthesis and transport	pks2	Rv3825c	Wild type	-	400	87.5274		300	93.1677		24	96		14	37.8378		62	84.9315
1392	Sulfolipid-1 biosynthesis and transport	pks2	Rv3825c	Mutant type	p.Ser432Trp	1	0.218818		0	0		0	0		0	0		1	1.36986
1393	Sulfolipid-1 biosynthesis and transport	pks2	Rv3825c	Mutant type	p.Ile520Val	1	0.218818		1	0.310559		0	0		0	0		0	0
1394	Sulfolipid-1 biosynthesis and transport	pks2	Rv3825c	Mutant type	p.Gln559His	3	0.656455		2	0.621118		0	0		1	2.7027		0	0
1395	Sulfolipid-1 biosynthesis and transport	pks2	Rv3825c	Mutant type	p.Ala622Ser	2	0.437637		0	0		0	0		0	0		2	2.73973
1396	Sulfolipid-1 biosynthesis and transport	pks2	Rv3825c	Mutant type	p.Ala628Val	1	0.218818		0	0		0	0		1	2.7027		0	0
1397	Sulfolipid-1 biosynthesis and transport	pks2	Rv3825c	Mutant type	p.Asp72Glu	1	0.218818		1	0.310559		0	0		0	0		0	0
1398	Sulfolipid-1 biosynthesis and transport	pks2	Rv3825c	Mutant type	p.Asp793Glu	1	0.218818		1	0.310559		0	0		0	0		0	0
1399	Sulfolipid-1 biosynthesis and transport	pks2	Rv3825c	Mutant type	p.Asp810Gly	2	0.437637		2	0.621118		0	0		0	0		0	0
1400	Sulfolipid-1 biosynthesis and transport	pks2	Rv3825c	Mutant type	p.Leu852Phe	1	0.218818		1	0.310559		0	0		0	0		0	0
1401	Sulfolipid-1 biosynthesis and transport	pks2	Rv3825c	Mutant type	p.Pro1038Leu	2	0.437637		2	0.621118		0	0		0	0		0	0
1402	Sulfolipid-1 biosynthesis and transport	pks2	Rv3825c	Mutant type	p.His1177Asp	6	1.31291		0	0		0	0		6	16.2162		0	0
1403	Sulfolipid-1 biosynthesis and transport	pks2	Rv3825c	Mutant type	p.Glu1205Asp	1	0.218818		1	0.310559		0	0		0	0		0	0
1404	Sulfolipid-1 biosynthesis and transport	pks2	Rv3825c	Mutant type	p.Ser1252Ile	1	0.218818		1	0.310559		0	0		0	0		0	0
1405	Sulfolipid-1 biosynthesis and transport	pks2	Rv3825c	Mutant type	p.Trp1260Cys	1	0.218818		1	0.310559		0	0		0	0		0	0
1406	Sulfolipid-1 biosynthesis and transport	pks2	Rv3825c	Mutant type	p.His127Tyr	2	0.437637		2	0.621118		0	0		0	0		0	0
1407	Sulfolipid-1 biosynthesis and transport	pks2	Rv3825c	Mutant type	p.Leu1365Val	14	3.06346		0	0		0	0		14	37.8378		0	0
1408	Sulfolipid-1 biosynthesis and transport	pks2	Rv3825c	Mutant type	p.Met1438Ile	3	0.656455		0	0		0	0		0	0		3	4.10959
1409	Sulfolipid-1 biosynthesis and transport	pks2	Rv3825c	Mutant type	p.Pro1500Ala	1	0.218818		1	0.310559		0	0		0	0		0	0
1410	Sulfolipid-1 biosynthesis and transport	pks2	Rv3825c	Mutant type	p.Glu1612Asp	1	0.218818		1	0.310559		0	0		0	0		0	0
1411	Sulfolipid-1 biosynthesis and transport	pks2	Rv3825c	Mutant type	p.Glu162Ala	1	0.218818		0	0		0	0		0	0		1	1.36986
1412	Sulfolipid-1 biosynthesis and transport	pks2	Rv3825c	Mutant type	p.Asp1667Gly	2	0.437637		2	0.621118		0	0		0	0		0	0
1413	Sulfolipid-1 biosynthesis and transport	pks2	Rv3825c	Mutant type	p.Gly177Val	1	0.218818		0	0		0	0		0	0		1	1.36986
1414	Sulfolipid-1 biosynthesis and transport	pks2	Rv3825c	Mutant type	p.Leu1801Val	1	0.218818		0	0		0	0		1	2.7027		0	0
1415	Sulfolipid-1 biosynthesis and transport	pks2	Rv3825c	Mutant type	p.Gly1955Ala	1	0.218818		1	0.310559		0	0		0	0		0	0
1416	Sulfolipid-1 biosynthesis and transport	pks2	Rv3825c	Mutant type	p.Ser1960Pro	1	0.218818		1	0.310559		0	0		0	0		0	0
1417	Sulfolipid-1 biosynthesis and transport	pks2	Rv3825c	Mutant type	p.Pro1961Arg	1	0.218818		0	0		0	0		0	0		1	1.36986
1418	Sulfolipid-1 biosynthesis and transport	pks2	Rv3825c	Mutant type	p.Asp321Glu	3	0.656455		1	0.310559		1	4		0	0		1	1.36986
1419	Sulfolipid-1 biosynthesis and transport	pks2	Rv3825c	Mutant type	p.Ala344Val	1	0.218818		0	0		0	0		0	0		1	1.36986
1420	Phospholipase C	plcA	Rv2351c	Wild type	-	121	26.477		42	13.0435		4	16		31	83.7838		44	60.274
1421	Phospholipase C	plcA	Rv2351c	Mutant type	p.Thr446Ala	312	68.2713		267	82.9193		17	68		6	16.2162		22	30.137
1422	Phospholipase C	plcA	Rv2351c	Mutant type	p.Thr446Ala and p.Trp295Arg	1	0.218818		1	0.310559		0	0		0	0		0	0
1423	Phospholipase C	plcA	Rv2351c	Mutant type	p.Thr446Ala and p.Ser303Ala	8	1.75055		3	0.931677		4	16		0	0		1	1.36986
1424	Phospholipase C	plcA	Rv2351c	Mutant type	p.Thr446Ala and p.Ala33Val	1	0.218818		1	0.310559		0	0		0	0		0	0
1425	Phospholipase C	plcA	Rv2351c	Mutant type	p.Thr446Ala and p.Arg103*	1	0.218818		1	0.310559		0	0		0	0		0	0
1426	Phospholipase C	plcA	Rv2351c	Mutant type	p.Asp284Tyr	11	2.407		5	1.5528		0	0		0	0		6	8.21918
1427	Phospholipase C	plcA	Rv2351c	Mutant type	p.Gly377Ala	2	0.437637		2	0.621118		0	0		0	0		0	0
1428	Phospholipase C	plcB	Rv2350c	Wild type	-	444	97.1554		314	97.5155		24	96		35	94.5946		71	97.2603
1429	Phospholipase C	plcB	Rv2350c	Mutant type	p.Val490Gly	1	0.218818		0	0		0	0		0	0		1	1.36986
1430	Phospholipase C	plcB	Rv2350c	Mutant type	p.Met496Val	2	0.437637		2	0.621118		0	0		0	0		0	0
1431	Phospholipase C	plcB	Rv2350c	Mutant type	p.Asp102Ala	2	0.437637		0	0		0	0		2	5.40541		0	0
1432	Phospholipase C	plcB	Rv2350c	Mutant type	p.Thr153Met	1	0.218818		0	0		0	0		0	0		1	1.36986
1433	Phospholipase C	plcB	Rv2350c	Mutant type	p.Pro200Ala	1	0.218818		1	0.310559		0	0		0	0		0	0
1434	Phospholipase C	plcB	Rv2350c	Mutant type	p.Thr279Ile	1	0.218818		0	0		1	4		0	0		0	0
1435	Phospholipase C	plcB	Rv2350c	Mutant type	p.Lys295Glu	1	0.218818		1	0.310559		0	0		0	0		0	0
1436	Phospholipase C	plcB	Rv2350c	Mutant type	p.Asp440Gly	4	0.875274		4	1.24224		0	0		0	0		0	0
1437	Phospholipase C	plcC	Rv2349c	Wild type	-	119	26.0394		45	13.9752		14	56		15	40.5405		45	61.6438
1438	Phospholipase C	plcC	Rv2349c	Mutant type	p.Gly361Cys and p.Val460Ala	1	0.218818		1	0.310559		0	0		0	0		0	0
1439	Phospholipase C	plcC	Rv2349c	Mutant type	p.Gly361Cys and p.Pro105Ser	2	0.437637		2	0.621118		0	0		0	0		0	0
1440	Phospholipase C	plcC	Rv2349c	Mutant type	p.Gly361Cys and p.Pro115Leu	2	0.437637		1	0.310559		0	0		0	0		1	1.36986
1441	Phospholipase C	plcC	Rv2349c	Mutant type	p.Gly361Cys and p.His162Pro	1	0.218818		0	0		1	4		0	0		0	0
1442	Phospholipase C	plcC	Rv2349c	Mutant type	p.Gly361Cys and p.Ser248Cys	1	0.218818		1	0.310559		0	0		0	0		0	0
1443	Phospholipase C	plcC	Rv2349c	Mutant type	p.Gly361Cys and p.Leu249Phe	1	0.218818		1	0.310559		0	0		0	0		0	0
1444	Phospholipase C	plcC	Rv2349c	Mutant type	p.Gly361Cys and p.Asp267Val	1	0.218818		1	0.310559		0	0		0	0		0	0
1445	Phospholipase C	plcC	Rv2349c	Mutant type	p.Met439Ile	16	3.50109		0	0		0	0		16	43.2432		0	0
1446	Phospholipase C	plcC	Rv2349c	Mutant type	p.Thr440Arg	1	0.218818		1	0.310559		0	0		0	0		0	0
1447	Phospholipase C	plcC	Rv2349c	Mutant type	p.Cys469Arg	1	0.218818		0	0		0	0		0	0		1	1.36986
1448	Phospholipase C	plcC	Rv2349c	Mutant type	p.Lys234Asn	5	1.09409		0	0		0	0		0	0		5	6.84932
1449	Phospholipase C	plcC	Rv2349c	Mutant type	p.Gly361Cys	306	66.9584		269	83.5404		10	40		6	16.2162		21	28.7671
1450	ESX-5(ESAT-like secretion system)	PPE25	Rv1787	Wild type	-	385	84.2451		294	91.3043		17	68		6	16.2162		68	93.1507
1451	ESX-5(ESAT-like secretion system)	PPE25	Rv1787	Mutant type	p.Ala145Glu	2	0.437637		2	0.621118		0	0		0	0		0	0
1452	ESX-5(ESAT-like secretion system)	PPE25	Rv1787	Mutant type	p.Ser205Pro	16	3.50109		9	2.79503		6	24		0	0		1	1.36986
1453	ESX-5(ESAT-like secretion system)	PPE25	Rv1787	Mutant type	p.Ser205Pro and p.Ter366Tyrext*?(stop_lost&splice_region_variant)	1	0.218818		0	0		1	4		0	0		0	0
1454	ESX-5(ESAT-like secretion system)	PPE25	Rv1787	Mutant type	p.Gly22Ala	1	0.218818		1	0.310559		0	0		0	0		0	0
1455	ESX-5(ESAT-like secretion system)	PPE25	Rv1787	Mutant type	p.Thr226Arg	37	8.09628		3	0.931677		0	0		31	83.7838		3	4.10959
1456	ESX-5(ESAT-like secretion system)	PPE25	Rv1787	Mutant type	p.Phe236Leu	4	0.875274		3	0.931677		0	0		0	0		1	1.36986
1457	ESX-5(ESAT-like secretion system)	PPE25	Rv1787	Mutant type	p.Ala265Ser	1	0.218818		0	0		1	4		0	0		0	0
1458	ESX-5(ESAT-like secretion system)	PPE25	Rv1787	Mutant type	p.Ala283Val	1	0.218818		1	0.310559		0	0		0	0		0	0
1459	ESX-5(ESAT-like secretion system)	PPE25	Rv1787	Mutant type	p.His313Arg	1	0.218818		1	0.310559		0	0		0	0		0	0
1460	ESX-5(ESAT-like secretion system)	PPE25	Rv1787	Mutant type	p.Ala314Ser	6	1.31291		6	1.86335		0	0		0	0		0	0
1461	ESX-5(ESAT-like secretion system)	PPE25	Rv1787	Mutant type	p.Met143Ile	2	0.437637		2	0.621118		0	0		0	0		0	0
1462	ESX-5(ESAT-like secretion system)	PPE26	Rv1789	Wild type	-	431	94.3107		310	96.2733		13	52		37	100		71	97.2603
1463	ESX-5(ESAT-like secretion system)	PPE26	Rv1789	Mutant type	p.Ala81Thr	16	3.50109		7	2.17391		8	32		0	0		1	1.36986
1464	ESX-5(ESAT-like secretion system)	PPE26	Rv1789	Mutant type	p.Ala81Thr and p.Gly232Asp	8	1.75055		3	0.931677		4	16		0	0		1	1.36986
1465	ESX-5(ESAT-like secretion system)	PPE26	Rv1789	Mutant type	p.Pro108Thr	1	0.218818		1	0.310559		0	0		0	0		0	0
1466	ESX-5(ESAT-like secretion system)	PPE26	Rv1789	Mutant type	p.Leu38Arg	1	0.218818		1	0.310559		0	0		0	0		0	0
1467	ESX-5(ESAT-like secretion system)	PPE27	Rv1790	Wild type	-	440	96.2801		310	96.2733		25	100		37	100		68	93.1507
1468	ESX-5(ESAT-like secretion system)	PPE27	Rv1790	Mutant type	p.Leu221Phe and p.Arg227Gln	1	0.218818		1	0.310559		0	0		0	0		0	0
1469	ESX-5(ESAT-like secretion system)	PPE27	Rv1790	Mutant type	p.Leu221Phe and p.Gly263Ser	1	0.218818		1	0.310559		0	0		0	0		0	0
1470	ESX-5(ESAT-like secretion system)	PPE27	Rv1790	Mutant type	p.Ala250Val	1	0.218818		1	0.310559		0	0		0	0		0	0
1471	ESX-5(ESAT-like secretion system)	PPE27	Rv1790	Mutant type	p.Gly33Glu	2	0.437637		1	0.310559		0	0		0	0		1	1.36986
1472	ESX-5(ESAT-like secretion system)	PPE27	Rv1790	Mutant type	p.Pro190Ser	12	2.62582		8	2.48447		0	0		0	0		4	5.47945
1473	ESX-3	PPE4	Rv0286	Wild type	-	402	87.965		305	94.7205		25	100		9	24.3243		63	86.3014
1474	ESX-3	PPE4	Rv0286	Mutant type	p.Pro350Leu and p.Ala468Glu	1	0.218818		1	0.310559		0	0		0	0		0	0
1475	ESX-3	PPE4	Rv0286	Mutant type	p.Pro350Leu and p.Pro276Leu	1	0.218818		1	0.310559		0	0		0	0		0	0
1476	ESX-3	PPE4	Rv0286	Mutant type	p.Gly375Glu	1	0.218818		0	0		0	0		0	0		1	1.36986
1477	ESX-3	PPE4	Rv0286	Mutant type	p.Arg462Gln	1	0.218818		1	0.310559		0	0		0	0		0	0
1478	ESX-3	PPE4	Rv0286	Mutant type	p.Leu52Met	31	6.78337		1	0.310559		0	0		28	75.6757		2	2.73973
1479	ESX-3	PPE4	Rv0286	Mutant type	p.Ala152Gly	8	1.75055		8	2.48447		0	0		0	0		0	0
1480	ESX-3	PPE4	Rv0286	Mutant type	p.Val314Ala	1	0.218818		0	0		0	0		0	0		1	1.36986
1481	ESX-3	PPE4	Rv0286	Mutant type	p.Pro350Leu	11	2.407		5	1.5528		0	0		0	0		6	8.21918
1482	ESX-5(ESAT-like secretion system)	PPE41	Rv2430c	Wild type	-	444	97.1554		316	98.1366		25	100		36	97.2973		67	91.7808
1483	ESX-5(ESAT-like secretion system)	PPE41	Rv2430c	Mutant type	p.Asn46Ser	1	0.218818		1	0.310559		0	0		0	0		0	0
1484	ESX-5(ESAT-like secretion system)	PPE41	Rv2430c	Mutant type	p.Ser51Phe	2	0.437637		2	0.621118		0	0		0	0		0	0
1485	ESX-5(ESAT-like secretion system)	PPE41	Rv2430c	Mutant type	p.Trp56Arg	1	0.218818		0	0		0	0		1	2.7027		0	0
1486	ESX-5(ESAT-like secretion system)	PPE41	Rv2430c	Mutant type	p.Gln88Pro	1	0.218818		1	0.310559		0	0		0	0		0	0
1487	ESX-5(ESAT-like secretion system)	PPE41	Rv2430c	Mutant type	p.Met103Ile	1	0.218818		0	0		0	0		0	0		1	1.36986
1488	ESX-5(ESAT-like secretion system)	PPE41	Rv2430c	Mutant type	p.Arg113His	1	0.218818		1	0.310559		0	0		0	0		0	0
1489	ESX-5(ESAT-like secretion system)	PPE41	Rv2430c	Mutant type	p.Gln42Pro	6	1.31291		1	0.310559		0	0		0	0		5	6.84932
1490	ESX-1(ESAT-6 secretion system-1)	PPE68	Rv3873	Wild type	-	433	94.7484		309	95.9627		25	100		35	94.5946		64	87.6712
1491	ESX-1(ESAT-6 secretion system-1)	PPE68	Rv3873	Mutant type	p.Ser105Ala	1	0.218818		1	0.310559		0	0		0	0		0	0
1492	ESX-1(ESAT-6 secretion system-1)	PPE68	Rv3873	Mutant type	p.Ala111Thr	1	0.218818		0	0		0	0		0	0		1	1.36986
1493	ESX-1(ESAT-6 secretion system-1)	PPE68	Rv3873	Mutant type	p.Thr135Ile	1	0.218818		1	0.310559		0	0		0	0		0	0
1494	ESX-1(ESAT-6 secretion system-1)	PPE68	Rv3873	Mutant type	p.Met137Thr	1	0.218818		1	0.310559		0	0		0	0		0	0
1495	ESX-1(ESAT-6 secretion system-1)	PPE68	Rv3873	Mutant type	p.Pro197Ser	3	0.656455		2	0.621118		0	0		1	2.7027		0	0
1496	ESX-1(ESAT-6 secretion system-1)	PPE68	Rv3873	Mutant type	p.Pro218Ser	1	0.218818		1	0.310559		0	0		0	0		0	0
1497	ESX-1(ESAT-6 secretion system-1)	PPE68	Rv3873	Mutant type	p.Ala250Thr	3	0.656455		3	0.931677		0	0		0	0		0	0
1498	ESX-1(ESAT-6 secretion system-1)	PPE68	Rv3873	Mutant type	p.Ala29Val	2	0.437637		1	0.310559		0	0		0	0		1	1.36986
1499	ESX-1(ESAT-6 secretion system-1)	PPE68	Rv3873	Mutant type	p.Gln32His	1	0.218818		0	0		0	0		1	2.7027		0	0
1500	ESX-1(ESAT-6 secretion system-1)	PPE68	Rv3873	Mutant type	p.Pro324Ser	8	1.75055		1	0.310559		0	0		0	0		7	9.58904
1501	ESX-1(ESAT-6 secretion system-1)	PPE68	Rv3873	Mutant type	p.Ala86Thr	2	0.437637		2	0.621118		0	0		0	0		0	0
1502	ESX-2 (T7SS)	PPE69	Rv3892c	Wild type	-	12	2.62582		4	1.24224		2	8		3	8.10811		3	4.10959
1503	ESX-2 (T7SS)	PPE69	Rv3892c	Mutant type	p.Ala39Thr and p.Thr19Lys	1	0.218818		1	0.310559		0	0		0	0		0	0
1504	ESX-2 (T7SS)	PPE69	Rv3892c	Mutant type	p.Pro4Arg and p.Arg107Leu and p.Thr19Lys	1	0.218818		1	0.310559		0	0		0	0		0	0
1505	ESX-2 (T7SS)	PPE69	Rv3892c	Mutant type	p.Pro4Arg and p.Thr19Lys	12	2.62582		6	1.86335		0	0		0	0		6	8.21918
1506	ESX-2 (T7SS)	PPE69	Rv3892c	Mutant type	p.Ala56Pro and p.Thr19Lys	1	0.218818		1	0.310559		0	0		0	0		0	0
1507	ESX-2 (T7SS)	PPE69	Rv3892c	Mutant type	p.Thr94Asn and p.Thr19Lys	3	0.656455		3	0.931677		0	0		0	0		0	0
1508	ESX-2 (T7SS)	PPE69	Rv3892c	Mutant type	p.Arg107Cys and p.Thr19Lys	4	0.875274		0	0		0	0		0	0		4	5.47945
1509	ESX-2 (T7SS)	PPE69	Rv3892c	Mutant type	p.Glu111Gly and p.Thr19Lys	1	0.218818		1	0.310559		0	0		0	0		0	0
1510	ESX-2 (T7SS)	PPE69	Rv3892c	Mutant type	p.Ala13Val and p.Thr19Lys	1	0.218818		0	0		0	0		0	0		1	1.36986
1511	ESX-2 (T7SS)	PPE69	Rv3892c	Mutant type	p.Val142Ala and p.Thr19Lys	1	0.218818		1	0.310559		0	0		0	0		0	0
1512	ESX-2 (T7SS)	PPE69	Rv3892c	Mutant type	p.Thr19Lys	417	91.2473		302	93.7888		22	88		34	91.8919		59	80.8219
1513	ESX-2 (T7SS)	PPE69	Rv3892c	Mutant type	p.Thr19Lys and p.Gly280Ser	2	0.437637		1	0.310559		1	4		0	0		0	0
1514	ESX-2 (T7SS)	PPE69	Rv3892c	Mutant type	p.Pro358Ala and p.Asp86Gly and p.Thr19Lys	1	0.218818		1	0.310559		0	0		0	0		0	0
1515	PDIM(Phthiocerol dimycocerosate)	ppsA	Rv2931	Wild type	-	6	1.31291		2	0.621118		0	0		3	8.10811		1	1.36986
1516	PDIM(Phthiocerol dimycocerosate)	ppsA	Rv2931	Mutant type	p.Thr449Ile and p.Asp624Glu and p.Leu1194Arg	2	0.437637		2	0.621118		0	0		0	0		0	0
1517	PDIM(Phthiocerol dimycocerosate)	ppsA	Rv2931	Mutant type	p.Ile470Leu and p.Asp624Glu and p.Leu1194Arg	1	0.218818		0	0		1	4		0	0		0	0
1518	PDIM(Phthiocerol dimycocerosate)	ppsA	Rv2931	Mutant type	p.Ser539Asn and p.Asp624Glu and p.Val1101Ala and p.Leu1194Arg	1	0.218818		1	0.310559		0	0		0	0		0	0
1519	PDIM(Phthiocerol dimycocerosate)	ppsA	Rv2931	Mutant type	p.Ser539Asn and p.Asp624Glu and p.Leu1194Arg	10	2.18818		10	3.10559		0	0		0	0		0	0
1520	PDIM(Phthiocerol dimycocerosate)	ppsA	Rv2931	Mutant type	p.Asp624Glu	65	14.2232		26	8.07453		2	8		0	0		37	50.6849
1521	PDIM(Phthiocerol dimycocerosate)	ppsA	Rv2931	Mutant type	p.Asp624Glu and p.Ala651Thr and p.Leu1194Arg	1	0.218818		0	0		0	0		0	0		1	1.36986
1522	PDIM(Phthiocerol dimycocerosate)	ppsA	Rv2931	Mutant type	p.Asp624Glu and p.Glu68Gly and p.Leu1194Arg	13	2.84464		13	4.03727		0	0		0	0		0	0
1523	PDIM(Phthiocerol dimycocerosate)	ppsA	Rv2931	Mutant type	p.Asp624Glu and p.Leu693Phe and p.Leu1194Arg	1	0.218818		1	0.310559		0	0		0	0		0	0
1524	PDIM(Phthiocerol dimycocerosate)	ppsA	Rv2931	Mutant type	p.Asp624Glu and p.Val716Ala and p.Leu1194Arg	1	0.218818		1	0.310559		0	0		0	0		0	0
1525	PDIM(Phthiocerol dimycocerosate)	ppsA	Rv2931	Mutant type	p.Asp624Glu and p.Ala80Thr	1	0.218818		0	0		0	0		0	0		1	1.36986
1526	PDIM(Phthiocerol dimycocerosate)	ppsA	Rv2931	Mutant type	p.Asp624Glu and p.Pro824Gln	2	0.437637		1	0.310559		0	0		0	0		1	1.36986
1527	PDIM(Phthiocerol dimycocerosate)	ppsA	Rv2931	Mutant type	p.Asp624Glu and p.Val862Ile	1	0.218818		0	0		0	0		0	0		1	1.36986
1528	PDIM(Phthiocerol dimycocerosate)	ppsA	Rv2931	Mutant type	p.Asp624Glu and p.Val862Ile and p.Leu1194Arg	1	0.218818		1	0.310559		0	0		0	0		0	0
1529	PDIM(Phthiocerol dimycocerosate)	ppsA	Rv2931	Mutant type	p.Asp624Glu and p.Pro988Arg	1	0.218818		0	0		0	0		0	0		1	1.36986
1530	PDIM(Phthiocerol dimycocerosate)	ppsA	Rv2931	Mutant type	p.Asp624Glu and p.Val1034Leu and p.Leu1194Arg	1	0.218818		1	0.310559		0	0		0	0		0	0
1531	PDIM(Phthiocerol dimycocerosate)	ppsA	Rv2931	Mutant type	p.Asp624Glu and p.Ser1107Thr and p.Leu1194Arg	1	0.218818		0	0		0	0		1	2.7027		0	0
1532	PDIM(Phthiocerol dimycocerosate)	ppsA	Rv2931	Mutant type	p.Asp624Glu and p.Asp1186Asn and p.Leu1194Arg	2	0.437637		2	0.621118		0	0		0	0		0	0
1533	PDIM(Phthiocerol dimycocerosate)	ppsA	Rv2931	Mutant type	p.Asp624Glu and p.Leu1194Arg	294	64.3326		249	77.3292		20	80		5	13.5135		20	27.3973
1534	PDIM(Phthiocerol dimycocerosate)	ppsA	Rv2931	Mutant type	p.Asp624Glu and p.Leu1194Arg and p.Glu1308Gly	2	0.437637		1	0.310559		0	0		0	0		1	1.36986
1535	PDIM(Phthiocerol dimycocerosate)	ppsA	Rv2931	Mutant type	p.Asp624Glu and p.Leu1194Arg and p.Glu1308Asp	1	0.218818		0	0		0	0		0	0		1	1.36986
1536	PDIM(Phthiocerol dimycocerosate)	ppsA	Rv2931	Mutant type	p.Asp624Glu and p.Leu1194Arg and p.Ala1338Thr	1	0.218818		1	0.310559		0	0		0	0		0	0
1537	PDIM(Phthiocerol dimycocerosate)	ppsA	Rv2931	Mutant type	p.Asp624Glu and p.Leu1194Arg and p.Glu1375Lys	1	0.218818		1	0.310559		0	0		0	0		0	0
1538	PDIM(Phthiocerol dimycocerosate)	ppsA	Rv2931	Mutant type	p.Asp624Glu and p.Leu1194Arg and p.Val1729Ala	1	0.218818		1	0.310559		0	0		0	0		0	0
1539	PDIM(Phthiocerol dimycocerosate)	ppsA	Rv2931	Mutant type	p.Asp624Glu and p.Leu1194Arg and p.Arg1835Ser	1	0.218818		1	0.310559		0	0		0	0		0	0
1540	PDIM(Phthiocerol dimycocerosate)	ppsA	Rv2931	Mutant type	p.Asp624Glu and p.Asn1287Thr	2	0.437637		2	0.621118		0	0		0	0		0	0
1541	PDIM(Phthiocerol dimycocerosate)	ppsA	Rv2931	Mutant type	p.Asp624Glu and p.Pro150Ser	4	0.875274		0	0		0	0		0	0		4	5.47945
1542	PDIM(Phthiocerol dimycocerosate)	ppsA	Rv2931	Mutant type	p.Asp624Glu and p.Ala1689Ser	1	0.218818		0	0		0	0		0	0		1	1.36986
1543	PDIM(Phthiocerol dimycocerosate)	ppsA	Rv2931	Mutant type	p.Asp624Glu and p.Ala1774Thr	1	0.218818		1	0.310559		0	0		0	0		0	0
1544	PDIM(Phthiocerol dimycocerosate)	ppsA	Rv2931	Mutant type	p.Val862Ile and p.Ala1868Glu	2	0.437637		0	0		0	0		2	5.40541		0	0
1545	PDIM(Phthiocerol dimycocerosate)	ppsA	Rv2931	Mutant type	p.Ala1868Glu	29	6.34573		1	0.310559		0	0		26	70.2703		2	2.73973
1546	PDIM(Phthiocerol dimycocerosate)	ppsA	Rv2931	Mutant type	p.Gly428Ser and p.Asp624Glu and p.Leu1194Arg	6	1.31291		3	0.931677		2	8		0	0		1	1.36986
1547	PDIM(Phthiocerol dimycocerosate)	ppsB	Rv2932	Wild type	-	446	97.593		315	97.8261		25	100		37	100		69	94.5205
1548	PDIM(Phthiocerol dimycocerosate)	ppsB	Rv2932	Mutant type	p.Ala584Asp	1	0.218818		1	0.310559		0	0		0	0		0	0
1549	PDIM(Phthiocerol dimycocerosate)	ppsB	Rv2932	Mutant type	p.Glu618Ala	1	0.218818		1	0.310559		0	0		0	0		0	0
1550	PDIM(Phthiocerol dimycocerosate)	ppsB	Rv2932	Mutant type	p.Gln641Arg	1	0.218818		0	0		0	0		0	0		1	1.36986
1551	PDIM(Phthiocerol dimycocerosate)	ppsB	Rv2932	Mutant type	p.Val657Met	1	0.218818		1	0.310559		0	0		0	0		0	0
1552	PDIM(Phthiocerol dimycocerosate)	ppsB	Rv2932	Mutant type	p.Thr835Ser	1	0.218818		1	0.310559		0	0		0	0		0	0
1553	PDIM(Phthiocerol dimycocerosate)	ppsB	Rv2932	Mutant type	p.Pro890Ser	1	0.218818		1	0.310559		0	0		0	0		0	0
1554	PDIM(Phthiocerol dimycocerosate)	ppsB	Rv2932	Mutant type	p.Pro894Ser	1	0.218818		0	0		0	0		0	0		1	1.36986
1555	PDIM(Phthiocerol dimycocerosate)	ppsB	Rv2932	Mutant type	p.Ala1514Val	1	0.218818		1	0.310559		0	0		0	0		0	0
1556	PDIM(Phthiocerol dimycocerosate)	ppsB	Rv2932	Mutant type	p.Ala272Ser	1	0.218818		1	0.310559		0	0		0	0		0	0
1557	PDIM(Phthiocerol dimycocerosate)	ppsB	Rv2932	Mutant type	p.Asp322Asn	1	0.218818		0	0		0	0		0	0		1	1.36986
1558	PDIM(Phthiocerol dimycocerosate)	ppsB	Rv2932	Mutant type	p.His551Leu	1	0.218818		0	0		0	0		0	0		1	1.36986
1559	PDIM(Phthiocerol dimycocerosate)	ppsC	Rv2933	Wild type	-	423	92.5602		302	93.7888		25	100		37	100		59	80.8219
1560	PDIM(Phthiocerol dimycocerosate)	ppsC	Rv2933	Mutant type	p.Asp517Asn and p.Arg616His	7	1.53173		4	1.24224		0	0		0	0		3	4.10959
1561	PDIM(Phthiocerol dimycocerosate)	ppsC	Rv2933	Mutant type	p.Gly568Glu	1	0.218818		1	0.310559		0	0		0	0		0	0
1562	PDIM(Phthiocerol dimycocerosate)	ppsC	Rv2933	Mutant type	p.Ile631Val	1	0.218818		1	0.310559		0	0		0	0		0	0
1563	PDIM(Phthiocerol dimycocerosate)	ppsC	Rv2933	Mutant type	p.Gly671Arg	1	0.218818		0	0		0	0		0	0		1	1.36986
1564	PDIM(Phthiocerol dimycocerosate)	ppsC	Rv2933	Mutant type	p.Ala724Thr	2	0.437637		1	0.310559		0	0		0	0		1	1.36986
1565	PDIM(Phthiocerol dimycocerosate)	ppsC	Rv2933	Mutant type	p.Ser864Arg	2	0.437637		1	0.310559		0	0		0	0		1	1.36986
1566	PDIM(Phthiocerol dimycocerosate)	ppsC	Rv2933	Mutant type	p.Asn881Lys	1	0.218818		1	0.310559		0	0		0	0		0	0
1567	PDIM(Phthiocerol dimycocerosate)	ppsC	Rv2933	Mutant type	p.Trp1035Arg	1	0.218818		0	0		0	0		0	0		1	1.36986
1568	PDIM(Phthiocerol dimycocerosate)	ppsC	Rv2933	Mutant type	p.Ala1046Asp	2	0.437637		2	0.621118		0	0		0	0		0	0
1569	PDIM(Phthiocerol dimycocerosate)	ppsC	Rv2933	Mutant type	p.Glu1241Lys	1	0.218818		1	0.310559		0	0		0	0		0	0
1570	PDIM(Phthiocerol dimycocerosate)	ppsC	Rv2933	Mutant type	p.Thr1396Ala	1	0.218818		1	0.310559		0	0		0	0		0	0
1571	PDIM(Phthiocerol dimycocerosate)	ppsC	Rv2933	Mutant type	p.Asp1450Ala	2	0.437637		1	0.310559		0	0		0	0		1	1.36986
1572	PDIM(Phthiocerol dimycocerosate)	ppsC	Rv2933	Mutant type	p.Arg1456Ser	1	0.218818		0	0		0	0		0	0		1	1.36986
1573	PDIM(Phthiocerol dimycocerosate)	ppsC	Rv2933	Mutant type	p.Glu1634Gln	2	0.437637		2	0.621118		0	0		0	0		0	0
1574	PDIM(Phthiocerol dimycocerosate)	ppsC	Rv2933	Mutant type	p.Ala1700Val	1	0.218818		0	0		0	0		0	0		1	1.36986
1575	PDIM(Phthiocerol dimycocerosate)	ppsC	Rv2933	Mutant type	p.Pro1792Ser	1	0.218818		0	0		0	0		0	0		1	1.36986
1576	PDIM(Phthiocerol dimycocerosate)	ppsC	Rv2933	Mutant type	p.Ser185Leu	1	0.218818		0	0		0	0		0	0		1	1.36986
1577	PDIM(Phthiocerol dimycocerosate)	ppsC	Rv2933	Mutant type	p.Asn1899Ser	2	0.437637		2	0.621118		0	0		0	0		0	0
1578	PDIM(Phthiocerol dimycocerosate)	ppsC	Rv2933	Mutant type	p.Gly2055Val	1	0.218818		0	0		0	0		0	0		1	1.36986
1579	PDIM(Phthiocerol dimycocerosate)	ppsC	Rv2933	Mutant type	p.Arg2185Gln	1	0.218818		1	0.310559		0	0		0	0		0	0
1580	PDIM(Phthiocerol dimycocerosate)	ppsC	Rv2933	Mutant type	p.Ala303Val	1	0.218818		1	0.310559		0	0		0	0		0	0
1581	PDIM(Phthiocerol dimycocerosate)	ppsC	Rv2933	Mutant type	p.Pro493Leu	1	0.218818		0	0		0	0		0	0		1	1.36986
1582	PDIM(Phthiocerol dimycocerosate)	ppsD	Rv2934	Wild type	-	379	82.9322		281	87.2671		21	84		35	94.5946		42	57.5342
1583	PDIM(Phthiocerol dimycocerosate)	ppsD	Rv2934	Mutant type	p.Asn415His	2	0.437637		0	0		0	0		0	0		2	2.73973
1584	PDIM(Phthiocerol dimycocerosate)	ppsD	Rv2934	Mutant type	p.Pro508Ser	1	0.218818		1	0.310559		0	0		0	0		0	0
1585	PDIM(Phthiocerol dimycocerosate)	ppsD	Rv2934	Mutant type	p.Pro563His	1	0.218818		0	0		0	0		1	2.7027		0	0
1586	PDIM(Phthiocerol dimycocerosate)	ppsD	Rv2934	Mutant type	p.Gln59Lys	1	0.218818		0	0		0	0		0	0		1	1.36986
1587	PDIM(Phthiocerol dimycocerosate)	ppsD	Rv2934	Mutant type	p.Thr612Ala	1	0.218818		1	0.310559		0	0		0	0		0	0
1588	PDIM(Phthiocerol dimycocerosate)	ppsD	Rv2934	Mutant type	p.Glu69Asp and p.Ala1639Val	3	0.656455		1	0.310559		1	4		0	0		1	1.36986
1589	PDIM(Phthiocerol dimycocerosate)	ppsD	Rv2934	Mutant type	p.Ala908Gly	8	1.75055		8	2.48447		0	0		0	0		0	0
1590	PDIM(Phthiocerol dimycocerosate)	ppsD	Rv2934	Mutant type	p.Thr909Ile	1	0.218818		0	0		1	4		0	0		0	0
1591	PDIM(Phthiocerol dimycocerosate)	ppsD	Rv2934	Mutant type	p.Thr969Ala	2	0.437637		2	0.621118		0	0		0	0		0	0
1592	PDIM(Phthiocerol dimycocerosate)	ppsD	Rv2934	Mutant type	p.Ala1040Pro	1	0.218818		1	0.310559		0	0		0	0		0	0
1593	PDIM(Phthiocerol dimycocerosate)	ppsD	Rv2934	Mutant type	p.Ile113Val	1	0.218818		0	0		1	4		0	0		0	0
1594	PDIM(Phthiocerol dimycocerosate)	ppsD	Rv2934	Mutant type	p.Val1324Ala	1	0.218818		0	0		0	0		0	0		1	1.36986
1595	PDIM(Phthiocerol dimycocerosate)	ppsD	Rv2934	Mutant type	p.Gly1502Arg	1	0.218818		1	0.310559		0	0		0	0		0	0
1596	PDIM(Phthiocerol dimycocerosate)	ppsD	Rv2934	Mutant type	p.Ile1508Leu	13	2.84464		12	3.72671		1	4		0	0		0	0
1597	PDIM(Phthiocerol dimycocerosate)	ppsD	Rv2934	Mutant type	p.Glu1529Ala	1	0.218818		0	0		0	0		1	2.7027		0	0
1598	PDIM(Phthiocerol dimycocerosate)	ppsD	Rv2934	Mutant type	p.Val1619Ile	1	0.218818		1	0.310559		0	0		0	0		0	0
1599	PDIM(Phthiocerol dimycocerosate)	ppsD	Rv2934	Mutant type	p.Ala1639Val	31	6.78337		8	2.48447		0	0		0	0		23	31.5068
1600	PDIM(Phthiocerol dimycocerosate)	ppsD	Rv2934	Mutant type	p.Ala1639Val and p.Pro1693Leu	1	0.218818		1	0.310559		0	0		0	0		0	0
1601	PDIM(Phthiocerol dimycocerosate)	ppsD	Rv2934	Mutant type	p.Ala1639Val and p.Asp290Gly	1	0.218818		0	0		0	0		0	0		1	1.36986
1602	PDIM(Phthiocerol dimycocerosate)	ppsD	Rv2934	Mutant type	p.Val1719Ala	1	0.218818		1	0.310559		0	0		0	0		0	0
1603	PDIM(Phthiocerol dimycocerosate)	ppsD	Rv2934	Mutant type	p.Lys1821Arg	2	0.437637		0	0		0	0		0	0		2	2.73973
1604	PDIM(Phthiocerol dimycocerosate)	ppsD	Rv2934	Mutant type	p.Lys365Glu	3	0.656455		3	0.931677		0	0		0	0		0	0
1605	PDIM(Phthiocerol dimycocerosate)	ppsE	Rv2935	Wild type	-	431	94.3107		302	93.7888		24	96		34	91.8919		71	97.2603
1606	PDIM(Phthiocerol dimycocerosate)	ppsE	Rv2935	Mutant type	p.Ile375Val	1	0.218818		1	0.310559		0	0		0	0		0	0
1607	PDIM(Phthiocerol dimycocerosate)	ppsE	Rv2935	Mutant type	p.Tyr409Cys	1	0.218818		1	0.310559		0	0		0	0		0	0
1608	PDIM(Phthiocerol dimycocerosate)	ppsE	Rv2935	Mutant type	p.Glu445Ala	1	0.218818		1	0.310559		0	0		0	0		0	0
1609	PDIM(Phthiocerol dimycocerosate)	ppsE	Rv2935	Mutant type	p.Ala450Pro	1	0.218818		1	0.310559		0	0		0	0		0	0
1610	PDIM(Phthiocerol dimycocerosate)	ppsE	Rv2935	Mutant type	p.Gly49Ser	1	0.218818		0	0		0	0		0	0		1	1.36986
1611	PDIM(Phthiocerol dimycocerosate)	ppsE	Rv2935	Mutant type	p.Asp605Gly	1	0.218818		1	0.310559		0	0		0	0		0	0
1612	PDIM(Phthiocerol dimycocerosate)	ppsE	Rv2935	Mutant type	p.Ile638Val	1	0.218818		1	0.310559		0	0		0	0		0	0
1613	PDIM(Phthiocerol dimycocerosate)	ppsE	Rv2935	Mutant type	p.Asp703Asn	1	0.218818		1	0.310559		0	0		0	0		0	0
1614	PDIM(Phthiocerol dimycocerosate)	ppsE	Rv2935	Mutant type	p.Thr935Asn	1	0.218818		1	0.310559		0	0		0	0		0	0
1615	PDIM(Phthiocerol dimycocerosate)	ppsE	Rv2935	Mutant type	p.Glu936Lys	1	0.218818		1	0.310559		0	0		0	0		0	0
1616	PDIM(Phthiocerol dimycocerosate)	ppsE	Rv2935	Mutant type	p.Met967Ile	1	0.218818		0	0		1	4		0	0		0	0
1617	PDIM(Phthiocerol dimycocerosate)	ppsE	Rv2935	Mutant type	p.Ala102Val	1	0.218818		1	0.310559		0	0		0	0		0	0
1618	PDIM(Phthiocerol dimycocerosate)	ppsE	Rv2935	Mutant type	p.Val1025Ile	1	0.218818		1	0.310559		0	0		0	0		0	0
1619	PDIM(Phthiocerol dimycocerosate)	ppsE	Rv2935	Mutant type	p.Arg1097Trp	3	0.656455		2	0.621118		0	0		1	2.7027		0	0
1620	PDIM(Phthiocerol dimycocerosate)	ppsE	Rv2935	Mutant type	p.Pro1108Ala	1	0.218818		1	0.310559		0	0		0	0		0	0
1621	PDIM(Phthiocerol dimycocerosate)	ppsE	Rv2935	Mutant type	p.Arg112Pro	2	0.437637		0	0		0	0		2	5.40541		0	0
1622	PDIM(Phthiocerol dimycocerosate)	ppsE	Rv2935	Mutant type	p.Ala1165Val	1	0.218818		1	0.310559		0	0		0	0		0	0
1623	PDIM(Phthiocerol dimycocerosate)	ppsE	Rv2935	Mutant type	p.Pro1390Ala	1	0.218818		1	0.310559		0	0		0	0		0	0
1624	PDIM(Phthiocerol dimycocerosate)	ppsE	Rv2935	Mutant type	p.Thr1463Pro	2	0.437637		2	0.621118		0	0		0	0		0	0
1625	PDIM(Phthiocerol dimycocerosate)	ppsE	Rv2935	Mutant type	p.Val191Met	1	0.218818		1	0.310559		0	0		0	0		0	0
1626	PDIM(Phthiocerol dimycocerosate)	ppsE	Rv2935	Mutant type	p.Ile3Val	1	0.218818		0	0		0	0		0	0		1	1.36986
1627	PDIM(Phthiocerol dimycocerosate)	ppsE	Rv2935	Mutant type	p.Ala348Thr	1	0.218818		1	0.310559		0	0		0	0		0	0
1628	Proline synthesis	proC	Rv0500	Wild type	-	454	99.3435		320	99.3789		25	100		37	100		72	98.6301
1629	Proline synthesis	proC	Rv0500	Mutant type	p.Arg286Cys	1	0.218818		1	0.310559		0	0		0	0		0	0
1630	Proline synthesis	proC	Rv0500	Mutant type	p.Met1?	1	0.218818		0	0		0	0		0	0		1	1.36986
1631	Proline synthesis	proC	Rv0500	Mutant type	p.Arg265Gln	1	0.218818		1	0.310559		0	0		0	0		0	0
1632	PrrA/B	prrA	Rv0903c	Wild type	-	453	99.1247		321	99.6894		24	96		35	94.5946		73	100
1633	PrrA/B	prrA	Rv0903c	Mutant type	p.Met1?	2	0.437637		1	0.310559		1	4		0	0		0	0
1634	PrrA/B	prrA	Rv0903c	Mutant type	p.Gly7Ser	2	0.437637		0	0		0	0		2	5.40541		0	0
1635	PrrA/B	prrB	Rv0902c	Wild type	-	454	99.3435		321	99.6894		25	100		36	97.2973		72	98.6301
1636	PrrA/B	prrB	Rv0902c	Mutant type	p.Ala106Thr	1	0.218818		0	0		0	0		0	0		1	1.36986
1637	PrrA/B	prrB	Rv0902c	Mutant type	p.Pro123Leu	1	0.218818		1	0.310559		0	0		0	0		0	0
1638	PrrA/B	prrB	Rv0902c	Mutant type	p.Ala56Val	1	0.218818		0	0		0	0		1	2.7027		0	0
1639	Tyrosine phosphatase	ptpA	Rv2234	Wild type	-	450	98.4683		321	99.6894		25	100		37	100		67	91.7808
1640	Tyrosine phosphatase	ptpA	Rv2234	Mutant type	p.Thr8Lys and p.Asp90Asn	1	0.218818		1	0.310559		0	0		0	0		0	0
1641	Tyrosine phosphatase	ptpA	Rv2234	Mutant type	p.Ala37Thr	6	1.31291		0	0		0	0		0	0		6	8.21918
1642	Purine synthesis	purC	Rv0780	Wild type	-	444	97.1554		320	99.3789		24	96		28	75.6757		72	98.6301
1643	Purine synthesis	purC	Rv0780	Mutant type	p.Thr144Ser	1	0.218818		0	0		0	0		1	2.7027		0	0
1644	Purine synthesis	purC	Rv0780	Mutant type	p.His26Tyr	1	0.218818		1	0.310559		0	0		0	0		0	0
1645	Purine synthesis	purC	Rv0780	Mutant type	p.Arg260Gln	6	1.31291		0	0		0	0		6	16.2162		0	0
1646	Purine synthesis	purC	Rv0780	Mutant type	p.Ala31Thr	1	0.218818		0	0		1	4		0	0		0	0
1647	Purine synthesis	purC	Rv0780	Mutant type	p.Val41Ala	4	0.875274		1	0.310559		0	0		2	5.40541		1	1.36986
1648	GPL locus	rmlA	Rv0334	Wild type	-	452	98.9059		319	99.0683		25	100		36	97.2973		72	98.6301
1649	GPL locus	rmlA	Rv0334	Mutant type	p.Tyr194His	1	0.218818		1	0.310559		0	0		0	0		0	0
1650	GPL locus	rmlA	Rv0334	Mutant type	p.Thr197Ile	1	0.218818		1	0.310559		0	0		0	0		0	0
1651	GPL locus	rmlA	Rv0334	Mutant type	p.Asn279Ser	1	0.218818		1	0.310559		0	0		0	0		0	0
1652	GPL locus	rmlA	Rv0334	Mutant type	p.Asn74Lys	2	0.437637		0	0		0	0		1	2.7027		1	1.36986
1653	Heme uptake	Rv0203	Rv0203	Wild type	-	448	98.0306		316	98.1366		25	100		35	94.5946		72	98.6301
1654	Heme uptake	Rv0203	Rv0203	Mutant type	p.Gly82Glu	5	1.09409		2	0.621118		0	0		2	5.40541		1	1.36986
1655	Heme uptake	Rv0203	Rv0203	Mutant type	p.Thr113Ser	1	0.218818		1	0.310559		0	0		0	0		0	0
1656	Heme uptake	Rv0203	Rv0203	Mutant type	p.Ser44Gly	3	0.656455		3	0.931677		0	0		0	0		0	0
1657	ESX-5(ESAT-like secretion system)	Rv1794	Rv1794	Wild type	-	456	99.7812		321	99.6894		25	100		37	100		73	100
1658	ESX-5(ESAT-like secretion system)	Rv1794	Rv1794	Mutant type	p.Pro275Leu	1	0.218818		1	0.310559		0	0		0	0		0	0
1659	PDIM(Phthiocerol dimycocerosate)	Rv2949c	Rv2949c	Wild type	-	434	94.9672		302	93.7888		24	96		37	100		71	97.2603
1660	PDIM(Phthiocerol dimycocerosate)	Rv2949c	Rv2949c	Mutant type	p.Gln108Pro	1	0.218818		1	0.310559		0	0		0	0		0	0
1661	PDIM(Phthiocerol dimycocerosate)	Rv2949c	Rv2949c	Mutant type	p.Gly114Arg	1	0.218818		1	0.310559		0	0		0	0		0	0
1662	PDIM(Phthiocerol dimycocerosate)	Rv2949c	Rv2949c	Mutant type	p.Val159Gly	1	0.218818		0	0		0	0		0	0		1	1.36986
1663	PDIM(Phthiocerol dimycocerosate)	Rv2949c	Rv2949c	Mutant type	p.Trp189Leu	6	1.31291		6	1.86335		0	0		0	0		0	0
1664	PDIM(Phthiocerol dimycocerosate)	Rv2949c	Rv2949c	Mutant type	p.Thr27Ala	1	0.218818		0	0		0	0		0	0		1	1.36986
1665	PDIM(Phthiocerol dimycocerosate)	Rv2949c	Rv2949c	Mutant type	p.Asp37Gly	13	2.84464		12	3.72671		1	4		0	0		0	0
1666	PDIM(Phthiocerol dimycocerosate)	Rv2951c	Rv2951c	Wild type	-	455	99.5624		320	99.3789		25	100		37	100		73	100
1667	PDIM(Phthiocerol dimycocerosate)	Rv2951c	Rv2951c	Mutant type	p.Ile68Val	1	0.218818		1	0.310559		0	0		0	0		0	0
1668	PDIM(Phthiocerol dimycocerosate)	Rv2951c	Rv2951c	Mutant type	p.Lys67Thr	1	0.218818		1	0.310559		0	0		0	0		0	0
1669	PDIM(Phthiocerol dimycocerosate)	Rv2952	Rv2952	Wild type	-	103	22.5383		26	8.07453		2	8		31	83.7838		44	60.274
1670	PDIM(Phthiocerol dimycocerosate)	Rv2952	Rv2952	Mutant type	p.Gly176Arg	338	73.9606		286	88.8199		23	92		6	16.2162		23	31.5068
1671	PDIM(Phthiocerol dimycocerosate)	Rv2952	Rv2952	Mutant type	p.Gly176Arg and p.Asp270Gly	1	0.218818		1	0.310559		0	0		0	0		0	0
1672	PDIM(Phthiocerol dimycocerosate)	Rv2952	Rv2952	Mutant type	p.Tyr177Cys	13	2.84464		7	2.17391		0	0		0	0		6	8.21918
1673	PDIM(Phthiocerol dimycocerosate)	Rv2952	Rv2952	Mutant type	p.Ser155Leu and p.Gly176Arg	2	0.437637		2	0.621118		0	0		0	0		0	0
1674	PDIM(Phthiocerol dimycocerosate)	Rv2953	Rv2953	Wild type	-	417	91.2473		318	98.7578		25	100		6	16.2162		68	93.1507
1675	PDIM(Phthiocerol dimycocerosate)	Rv2953	Rv2953	Mutant type	p.Arg388Gln	37	8.09628		3	0.931677		0	0		31	83.7838		3	4.10959
1676	PDIM(Phthiocerol dimycocerosate)	Rv2953	Rv2953	Mutant type	p.Gly40Ser	1	0.218818		1	0.310559		0	0		0	0		0	0
1677	PDIM(Phthiocerol dimycocerosate)	Rv2953	Rv2953	Mutant type	p.Ser30Asn	1	0.218818		0	0		0	0		0	0		1	1.36986
1678	PDIM(Phthiocerol dimycocerosate)	Rv2953	Rv2953	Mutant type	p.Ala376Val	1	0.218818		0	0		0	0		0	0		1	1.36986
1679	PDIM(Phthiocerol dimycocerosate)	Rv2954c	Rv2954c	Wild type	-	423	92.5602		306	95.0311		24	96		20	54.0541		73	100
1680	PDIM(Phthiocerol dimycocerosate)	Rv2954c	Rv2954c	Mutant type	p.Cys110Tyr	1	0.218818		1	0.310559		0	0		0	0		0	0
1681	PDIM(Phthiocerol dimycocerosate)	Rv2954c	Rv2954c	Mutant type	p.His14Tyr	2	0.437637		2	0.621118		0	0		0	0		0	0
1682	PDIM(Phthiocerol dimycocerosate)	Rv2954c	Rv2954c	Mutant type	p.Trp202Cys	7	1.53173		6	1.86335		1	4		0	0		0	0
1683	PDIM(Phthiocerol dimycocerosate)	Rv2954c	Rv2954c	Mutant type	p.Leu21Phe	16	3.50109		0	0		0	0		16	43.2432		0	0
1684	PDIM(Phthiocerol dimycocerosate)	Rv2954c	Rv2954c	Mutant type	p.His23Pro	1	0.218818		1	0.310559		0	0		0	0		0	0
1685	PDIM(Phthiocerol dimycocerosate)	Rv2954c	Rv2954c	Mutant type	p.Met1?	6	1.31291		5	1.5528		0	0		1	2.7027		0	0
1686	PDIM(Phthiocerol dimycocerosate)	Rv2954c	Rv2954c	Mutant type	p.Ala100Glu	1	0.218818		1	0.310559		0	0		0	0		0	0
1687	PDIM(Phthiocerol dimycocerosate)	Rv2955c	Rv2955c	Wild type	-	452	98.9059		320	99.3789		25	100		36	97.2973		71	97.2603
1688	PDIM(Phthiocerol dimycocerosate)	Rv2955c	Rv2955c	Mutant type	p.Gly109Arg	1	0.218818		0	0		0	0		0	0		1	1.36986
1689	PDIM(Phthiocerol dimycocerosate)	Rv2955c	Rv2955c	Mutant type	p.Lys238Glu	1	0.218818		1	0.310559		0	0		0	0		0	0
1690	PDIM(Phthiocerol dimycocerosate)	Rv2955c	Rv2955c	Mutant type	p.Ile284Met	1	0.218818		1	0.310559		0	0		0	0		0	0
1691	PDIM(Phthiocerol dimycocerosate)	Rv2955c	Rv2955c	Mutant type	p.Tyr294*	1	0.218818		0	0		0	0		1	2.7027		0	0
1692	PDIM(Phthiocerol dimycocerosate)	Rv2955c	Rv2955c	Mutant type	p.Glu56Ala	1	0.218818		0	0		0	0		0	0		1	1.36986
1693	PDIM(Phthiocerol dimycocerosate)	Rv2956	Rv2956	Wild type	-	435	95.186		309	95.9627		24	96		37	100		65	89.0411
1694	PDIM(Phthiocerol dimycocerosate)	Rv2956	Rv2956	Mutant type	p.Ala60Thr	4	0.875274		1	0.310559		0	0		0	0		3	4.10959
1695	PDIM(Phthiocerol dimycocerosate)	Rv2956	Rv2956	Mutant type	p.Gly109Val	2	0.437637		2	0.621118		0	0		0	0		0	0
1696	PDIM(Phthiocerol dimycocerosate)	Rv2956	Rv2956	Mutant type	p.Ser115Ile	1	0.218818		1	0.310559		0	0		0	0		0	0
1697	PDIM(Phthiocerol dimycocerosate)	Rv2956	Rv2956	Mutant type	p.Val117Phe	1	0.218818		0	0		1	4		0	0		0	0
1698	PDIM(Phthiocerol dimycocerosate)	Rv2956	Rv2956	Mutant type	p.Pro149Ser	2	0.437637		2	0.621118		0	0		0	0		0	0
1699	PDIM(Phthiocerol dimycocerosate)	Rv2956	Rv2956	Mutant type	p.Ala158Val	2	0.437637		1	0.310559		0	0		0	0		1	1.36986
1700	PDIM(Phthiocerol dimycocerosate)	Rv2956	Rv2956	Mutant type	p.Pro203Arg	7	1.53173		4	1.24224		0	0		0	0		3	4.10959
1701	PDIM(Phthiocerol dimycocerosate)	Rv2956	Rv2956	Mutant type	p.Thr215Lys	1	0.218818		0	0		0	0		0	0		1	1.36986
1702	PDIM(Phthiocerol dimycocerosate)	Rv2956	Rv2956	Mutant type	p.Leu216Ser	1	0.218818		1	0.310559		0	0		0	0		0	0
1703	PDIM(Phthiocerol dimycocerosate)	Rv2956	Rv2956	Mutant type	p.Asp45Ala	1	0.218818		1	0.310559		0	0		0	0		0	0
1704	PDIM(Phthiocerol dimycocerosate)	Rv2957	Rv2957	Wild type	-	442	96.7177		312	96.8944		22	88		37	100		71	97.2603
1705	PDIM(Phthiocerol dimycocerosate)	Rv2957	Rv2957	Mutant type	p.Asp64Asn	1	0.218818		1	0.310559		0	0		0	0		0	0
1706	PDIM(Phthiocerol dimycocerosate)	Rv2957	Rv2957	Mutant type	p.Arg97Ser	1	0.218818		1	0.310559		0	0		0	0		0	0
1707	PDIM(Phthiocerol dimycocerosate)	Rv2957	Rv2957	Mutant type	p.Asp100Asn	1	0.218818		1	0.310559		0	0		0	0		0	0
1708	PDIM(Phthiocerol dimycocerosate)	Rv2957	Rv2957	Mutant type	p.Tyr173Cys	2	0.437637		2	0.621118		0	0		0	0		0	0
1709	PDIM(Phthiocerol dimycocerosate)	Rv2957	Rv2957	Mutant type	p.Met211Val	1	0.218818		1	0.310559		0	0		0	0		0	0
1710	PDIM(Phthiocerol dimycocerosate)	Rv2957	Rv2957	Mutant type	p.Ser225Arg	1	0.218818		1	0.310559		0	0		0	0		0	0
1711	PDIM(Phthiocerol dimycocerosate)	Rv2957	Rv2957	Mutant type	p.Val229Ala	1	0.218818		0	0		0	0		0	0		1	1.36986
1712	PDIM(Phthiocerol dimycocerosate)	Rv2957	Rv2957	Mutant type	p.Gln3His	4	0.875274		1	0.310559		3	12		0	0		0	0
1713	PDIM(Phthiocerol dimycocerosate)	Rv2957	Rv2957	Mutant type	p.Cys200*	2	0.437637		2	0.621118		0	0		0	0		0	0
1714	PDIM(Phthiocerol dimycocerosate)	Rv2957	Rv2957	Mutant type	p.Asp52Asn	1	0.218818		0	0		0	0		0	0		1	1.36986
1715	PDIM(Phthiocerol dimycocerosate)	Rv2958c	Rv2958c	Wild type	-	421	92.1225		293	90.9938		24	96		37	100		67	91.7808
1716	PDIM(Phthiocerol dimycocerosate)	Rv2958c	Rv2958c	Mutant type	p.Asp358Asn	26	5.68928		24	7.45342		1	4		0	0		1	1.36986
1717	PDIM(Phthiocerol dimycocerosate)	Rv2958c	Rv2958c	Mutant type	p.Asp358Asn and p.Ser394Gly	1	0.218818		1	0.310559		0	0		0	0		0	0
1718	PDIM(Phthiocerol dimycocerosate)	Rv2958c	Rv2958c	Mutant type	p.Val427Ile	2	0.437637		2	0.621118		0	0		0	0		0	0
1719	PDIM(Phthiocerol dimycocerosate)	Rv2958c	Rv2958c	Mutant type	p.Ala139Val	3	0.656455		0	0		0	0		0	0		3	4.10959
1720	PDIM(Phthiocerol dimycocerosate)	Rv2958c	Rv2958c	Mutant type	p.Thr223Ala	1	0.218818		0	0		0	0		0	0		1	1.36986
1721	PDIM(Phthiocerol dimycocerosate)	Rv2958c	Rv2958c	Mutant type	p.Pro256Leu	1	0.218818		0	0		0	0		0	0		1	1.36986
1722	PDIM(Phthiocerol dimycocerosate)	Rv2958c	Rv2958c	Mutant type	p.Gln341Arg	2	0.437637		2	0.621118		0	0		0	0		0	0
1723	PDIM(Phthiocerol dimycocerosate)	Rv2959c	Rv2959c	Wild type	-	367	80.3063		285	88.5093		13	52		6	16.2162		63	86.3014
1724	PDIM(Phthiocerol dimycocerosate)	Rv2959c	Rv2959c	Mutant type	p.Glu73Asp	37	8.09628		3	0.931677		0	0		31	83.7838		3	4.10959
1725	PDIM(Phthiocerol dimycocerosate)	Rv2959c	Rv2959c	Mutant type	p.Asp114Gly	3	0.656455		3	0.931677		0	0		0	0		0	0
1726	PDIM(Phthiocerol dimycocerosate)	Rv2959c	Rv2959c	Mutant type	p.Val12Leu	9	1.96937		8	2.48447		0	0		0	0		1	1.36986
1727	PDIM(Phthiocerol dimycocerosate)	Rv2959c	Rv2959c	Mutant type	p.Ile142Met	11	2.407		11	3.41615		0	0		0	0		0	0
1728	PDIM(Phthiocerol dimycocerosate)	Rv2959c	Rv2959c	Mutant type	p.Ile146Met	24	5.25164		10	3.10559		12	48		0	0		2	2.73973
1729	PDIM(Phthiocerol dimycocerosate)	Rv2959c	Rv2959c	Mutant type	p.Pro201Ser	1	0.218818		0	0		0	0		0	0		1	1.36986
1730	PDIM(Phthiocerol dimycocerosate)	Rv2959c	Rv2959c	Mutant type	p.Pro205Thr	1	0.218818		1	0.310559		0	0		0	0		0	0
1731	PDIM(Phthiocerol dimycocerosate)	Rv2959c	Rv2959c	Mutant type	p.Asp225Glu	1	0.218818		1	0.310559		0	0		0	0		0	0
1732	PDIM(Phthiocerol dimycocerosate)	Rv2959c	Rv2959c	Mutant type	p.Trp69*	1	0.218818		0	0		0	0		0	0		1	1.36986
1733	PDIM(Phthiocerol dimycocerosate)	Rv2959c	Rv2959c	Mutant type	p.Ala38Thr	2	0.437637		0	0		0	0		0	0		2	2.73973
1734	PDIM(Phthiocerol dimycocerosate)	Rv2962c	Rv2962c	Wild type	-	425	92.9978		295	91.6149		25	100		37	100		68	93.1507
1735	PDIM(Phthiocerol dimycocerosate)	Rv2962c	Rv2962c	Mutant type	p.Arg71His	8	1.75055		7	2.17391		0	0		0	0		1	1.36986
1736	PDIM(Phthiocerol dimycocerosate)	Rv2962c	Rv2962c	Mutant type	p.Val138Ile	1	0.218818		0	0		0	0		0	0		1	1.36986
1737	PDIM(Phthiocerol dimycocerosate)	Rv2962c	Rv2962c	Mutant type	p.Ser166Arg	2	0.437637		2	0.621118		0	0		0	0		0	0
1738	PDIM(Phthiocerol dimycocerosate)	Rv2962c	Rv2962c	Mutant type	p.Ile179Val	1	0.218818		0	0		0	0		0	0		1	1.36986
1739	PDIM(Phthiocerol dimycocerosate)	Rv2962c	Rv2962c	Mutant type	p.Val189Gly	3	0.656455		2	0.621118		0	0		0	0		1	1.36986
1740	PDIM(Phthiocerol dimycocerosate)	Rv2962c	Rv2962c	Mutant type	p.Arg2His	1	0.218818		1	0.310559		0	0		0	0		0	0
1741	PDIM(Phthiocerol dimycocerosate)	Rv2962c	Rv2962c	Mutant type	p.Pro207Thr	11	2.407		11	3.41615		0	0		0	0		0	0
1742	PDIM(Phthiocerol dimycocerosate)	Rv2962c	Rv2962c	Mutant type	p.Val258Leu	1	0.218818		0	0		0	0		0	0		1	1.36986
1743	PDIM(Phthiocerol dimycocerosate)	Rv2962c	Rv2962c	Mutant type	p.Trp165*	2	0.437637		2	0.621118		0	0		0	0		0	0
1744	PDIM(Phthiocerol dimycocerosate)	Rv2962c	Rv2962c	Mutant type	p.Arg387Gln	2	0.437637		2	0.621118		0	0		0	0		0	0
1745	ESX-4 (T7SS)	Rv3446c	Rv3446c	Wild type	-	212	46.3895		106	32.9193		20	80		32	86.4865		54	73.9726
1746	ESX-4 (T7SS)	Rv3446c	Rv3446c	Mutant type	p.Gly348Asp	1	0.218818		0	0		0	0		0	0		1	1.36986
1747	ESX-4 (T7SS)	Rv3446c	Rv3446c	Mutant type	p.Asp53Asn and p.Arg284Pro	1	0.218818		1	0.310559		0	0		0	0		0	0
1748	ESX-4 (T7SS)	Rv3446c	Rv3446c	Mutant type	p.Thr28Ser	1	0.218818		1	0.310559		0	0		0	0		0	0
1749	ESX-4 (T7SS)	Rv3446c	Rv3446c	Mutant type	p.Arg284Pro	240	52.5164		213	66.1491		5	20		5	13.5135		17	23.2877
1750	ESX-4 (T7SS)	Rv3446c	Rv3446c	Mutant type	p.Ala347Val and p.Arg284Pro	2	0.437637		1	0.310559		0	0		0	0		1	1.36986
1751	ESX-2 (T7SS)	Rv3888c	Rv3888c	Wild type	-	408	89.2779		306	95.0311		25	100		10	27.027		67	91.7808
1752	ESX-2 (T7SS)	Rv3888c	Rv3888c	Mutant type	p.Pro47Thr	1	0.218818		1	0.310559		0	0		0	0		0	0
1753	ESX-2 (T7SS)	Rv3888c	Rv3888c	Mutant type	p.Thr50Ile and p.Ile16Val	1	0.218818		0	0		0	0		0	0		1	1.36986
1754	ESX-2 (T7SS)	Rv3888c	Rv3888c	Mutant type	p.Val56Gly	22	4.814		1	0.310559		0	0		19	51.3514		2	2.73973
1755	ESX-2 (T7SS)	Rv3888c	Rv3888c	Mutant type	p.Val56Gly and p.Ile125Ser	2	0.437637		0	0		0	0		1	2.7027		1	1.36986
1756	ESX-2 (T7SS)	Rv3888c	Rv3888c	Mutant type	p.Val56Gly and p.Lys287Gln	1	0.218818		0	0		0	0		1	2.7027		0	0
1757	ESX-2 (T7SS)	Rv3888c	Rv3888c	Mutant type	p.Val56Gly and p.Phe297Cys	5	1.09409		0	0		0	0		5	13.5135		0	0
1758	ESX-2 (T7SS)	Rv3888c	Rv3888c	Mutant type	p.Val56Gly and p.Glu323*	2	0.437637		1	0.310559		0	0		1	2.7027		0	0
1759	ESX-2 (T7SS)	Rv3888c	Rv3888c	Mutant type	p.Val103Ala and p.Thr105Met	1	0.218818		1	0.310559		0	0		0	0		0	0
1760	ESX-2 (T7SS)	Rv3888c	Rv3888c	Mutant type	p.Pro142Arg	1	0.218818		1	0.310559		0	0		0	0		0	0
1761	ESX-2 (T7SS)	Rv3888c	Rv3888c	Mutant type	p.Gly171Trp	1	0.218818		0	0		0	0		0	0		1	1.36986
1762	ESX-2 (T7SS)	Rv3888c	Rv3888c	Mutant type	p.Thr180Ile	1	0.218818		1	0.310559		0	0		0	0		0	0
1763	ESX-2 (T7SS)	Rv3888c	Rv3888c	Mutant type	p.Pro184Leu	1	0.218818		1	0.310559		0	0		0	0		0	0
1764	ESX-2 (T7SS)	Rv3888c	Rv3888c	Mutant type	p.Arg185Lys	2	0.437637		2	0.621118		0	0		0	0		0	0
1765	ESX-2 (T7SS)	Rv3888c	Rv3888c	Mutant type	p.Met191Ile	1	0.218818		0	0		0	0		0	0		1	1.36986
1766	ESX-2 (T7SS)	Rv3888c	Rv3888c	Mutant type	p.Arg284His	1	0.218818		1	0.310559		0	0		0	0		0	0
1767	ESX-2 (T7SS)	Rv3888c	Rv3888c	Mutant type	p.Asp308His	1	0.218818		1	0.310559		0	0		0	0		0	0
1768	ESX-2 (T7SS)	Rv3888c	Rv3888c	Mutant type	p.Val310Leu	2	0.437637		2	0.621118		0	0		0	0		0	0
1769	ESX-2 (T7SS)	Rv3888c	Rv3888c	Mutant type	p.Glu323*	1	0.218818		1	0.310559		0	0		0	0		0	0
1770	ESX-2 (T7SS)	Rv3888c	Rv3888c	Mutant type	p.Ala41Pro	2	0.437637		2	0.621118		0	0		0	0		0	0
1771	Lipid phosphatase	sapM	Rv3310	Wild type	-	424	92.779		321	99.6894		25	100		8	21.6216		70	95.8904
1772	Lipid phosphatase	sapM	Rv3310	Mutant type	p.Gly242Asp	1	0.218818		0	0		0	0		0	0		1	1.36986
1773	Lipid phosphatase	sapM	Rv3310	Mutant type	p.Leu130Phe	32	7.00219		1	0.310559		0	0		29	78.3784		2	2.73973
1774	Accessory secretion factor	secA2	Rv1821	Wild type	-	200	43.7637		103	31.9876		19	76		31	83.7838		47	64.3836
1775	Accessory secretion factor	secA2	Rv1821	Mutant type	p.Gly392Ala	1	0.218818		0	0		0	0		1	2.7027		0	0
1776	Accessory secretion factor	secA2	Rv1821	Mutant type	p.Val410Met	237	51.86		210	65.2174		5	20		5	13.5135		17	23.2877
1777	Accessory secretion factor	secA2	Rv1821	Mutant type	p.Val410Met and p.Asn732His	1	0.218818		1	0.310559		0	0		0	0		0	0
1778	Accessory secretion factor	secA2	Rv1821	Mutant type	p.Val475Ala	1	0.218818		1	0.310559		0	0		0	0		0	0
1779	Accessory secretion factor	secA2	Rv1821	Mutant type	p.Gly5Asp	11	2.407		5	1.5528		0	0		0	0		6	8.21918
1780	Accessory secretion factor	secA2	Rv1821	Mutant type	p.Ala508Ser and p.Ser59Arg	1	0.218818		1	0.310559		0	0		0	0		0	0
1781	Accessory secretion factor	secA2	Rv1821	Mutant type	p.Ser59Arg	1	0.218818		0	0		0	0		0	0		1	1.36986
1782	Accessory secretion factor	secA2	Rv1821	Mutant type	p.Asp601Tyr	1	0.218818		0	0		0	0		0	0		1	1.36986
1783	Accessory secretion factor	secA2	Rv1821	Mutant type	p.Lys679Thr	1	0.218818		1	0.310559		0	0		0	0		0	0
1784	Accessory secretion factor	secA2	Rv1821	Mutant type	p.His768Gln	1	0.218818		0	0		0	0		0	0		1	1.36986
1785	Accessory secretion factor	secA2	Rv1821	Mutant type	p.Thr35Ile	1	0.218818		0	0		1	4		0	0		0	0
1786	SenX3	senX3	Rv0490	Wild type	-	454	99.3435		321	99.6894		25	100		37	100		71	97.2603
1787	SenX3	senX3	Rv0490	Mutant type	p.Thr119Pro	1	0.218818		1	0.310559		0	0		0	0		0	0
1788	SenX3	senX3	Rv0490	Mutant type	p.Arg404*	1	0.218818		0	0		0	0		0	0		1	1.36986
1789	SenX3	senX3	Rv0490	Mutant type	p.Glu394Ala	1	0.218818		0	0		0	0		0	0		1	1.36986
1790	SigA	sigA	Rv2703	Wild type	-	453	99.1247		319	99.0683		25	100		37	100		72	98.6301
1791	SigA	sigA	Rv2703	Mutant type	p.Arg16Pro	1	0.218818		1	0.310559		0	0		0	0		0	0
1792	SigA	sigA	Rv2703	Mutant type	p.Met281Ile	1	0.218818		0	0		0	0		0	0		1	1.36986
1793	SigA	sigA	Rv2703	Mutant type	p.Met282Ile	1	0.218818		1	0.310559		0	0		0	0		0	0
1794	SigA	sigA	Rv2703	Mutant type	p.Gln521Glu	1	0.218818		1	0.310559		0	0		0	0		0	0
1795	Sigma D	sigD	Rv3414c	Wild type	-	450	98.4683		318	98.7578		25	100		35	94.5946		72	98.6301
1796	Sigma D	sigD	Rv3414c	Mutant type	p.Asp93His	1	0.218818		1	0.310559		0	0		0	0		0	0
1797	Sigma D	sigD	Rv3414c	Mutant type	p.Gly184Ser	2	0.437637		2	0.621118		0	0		0	0		0	0
1798	Sigma D	sigD	Rv3414c	Mutant type	p.Ser185Gly	1	0.218818		1	0.310559		0	0		0	0		0	0
1799	Sigma D	sigD	Rv3414c	Mutant type	p.Ser133*	1	0.218818		0	0		0	0		0	0		1	1.36986
1800	Sigma D	sigD	Rv3414c	Mutant type	p.Gly9Arg	2	0.437637		0	0		0	0		2	5.40541		0	0
1801	SigE	sigE	Rv1221	Wild type	-	454	99.3435		319	99.0683		25	100		37	100		73	100
1802	SigE	sigE	Rv1221	Mutant type	p.Met1?	2	0.437637		2	0.621118		0	0		0	0		0	0
1803	SigE	sigE	Rv1221	Mutant type	p.Glu13Gly	1	0.218818		1	0.310559		0	0		0	0		0	0
1804	SigF	sigF	Rv3286c	Wild type	-	452	98.9059		319	99.0683		25	100		37	100		71	97.2603
1805	SigF	sigF	Rv3286c	Mutant type	p.Arg118Trp	1	0.218818		0	0		0	0		0	0		1	1.36986
1806	SigF	sigF	Rv3286c	Mutant type	p.Leu138Arg	1	0.218818		0	0		0	0		0	0		1	1.36986
1807	SigF	sigF	Rv3286c	Mutant type	p.Pro142Ser	2	0.437637		2	0.621118		0	0		0	0		0	0
1808	SigF	sigF	Rv3286c	Mutant type	p.His53Gln	1	0.218818		1	0.310559		0	0		0	0		0	0
1809	Sigma L	sigL	Rv0735	Wild type	-	456	99.7812		321	99.6894		25	100		37	100		73	100
1810	Sigma L	sigL	Rv0735	Mutant type	p.Leu18Phe	1	0.218818		1	0.310559		0	0		0	0		0	0
1811	Sigma M	sigM	Rv3911	Wild type	-	423	92.5602		315	97.8261		25	100		22	59.4595		61	83.5616
1812	Sigma M	sigM	Rv3911	Mutant type	p.Val85Ile	1	0.218818		1	0.310559		0	0		0	0		0	0
1813	Sigma M	sigM	Rv3911	Mutant type	p.Arg100Pro	14	3.06346		0	0		0	0		14	37.8378		0	0
1814	Sigma M	sigM	Rv3911	Mutant type	p.Ala134Thr	2	0.437637		2	0.621118		0	0		0	0		0	0
1815	Sigma M	sigM	Rv3911	Mutant type	p.Met151Ile	1	0.218818		0	0		0	0		0	0		1	1.36986
1816	Sigma M	sigM	Rv3911	Mutant type	p.Arg165Pro	1	0.218818		1	0.310559		0	0		0	0		0	0
1817	Sigma M	sigM	Rv3911	Mutant type	p.His169Asn	1	0.218818		0	0		0	0		0	0		1	1.36986
1818	Sigma M	sigM	Rv3911	Mutant type	p.Asp21Asn	2	0.437637		1	0.310559		0	0		0	0		1	1.36986
1819	Sigma M	sigM	Rv3911	Mutant type	p.Asp207Gly	2	0.437637		0	0		0	0		1	2.7027		1	1.36986
1820	Sigma M	sigM	Rv3911	Mutant type	p.Tyr213Phe	6	1.31291		1	0.310559		0	0		0	0		5	6.84932
1821	Sigma M	sigM	Rv3911	Mutant type	p.Tyr81*	1	0.218818		1	0.310559		0	0		0	0		0	0
1822	Sigma M	sigM	Rv3911	Mutant type	p.Ala35Pro	3	0.656455		0	0		0	0		0	0		3	4.10959
1823	SodA	sodA	Rv3846	Wild type	-	454	99.3435		321	99.6894		23	92		37	100		73	100
1824	SodA	sodA	Rv3846	Mutant type	p.Thr118Ser	2	0.437637		0	0		2	8		0	0		0	0
1825	SodA	sodA	Rv3846	Mutant type	p.Ala115Ser	1	0.218818		1	0.310559		0	0		0	0		0	0
1826	SodC	sodC	Rv0432	Wild type	-	447	97.8118		317	98.4472		25	100		35	94.5946		70	95.8904
1827	SodC	sodC	Rv0432	Mutant type	p.Thr82Met	4	0.875274		1	0.310559		0	0		2	5.40541		1	1.36986
1828	SodC	sodC	Rv0432	Mutant type	p.Pro135Ala	1	0.218818		1	0.310559		0	0		0	0		0	0
1829	SodC	sodC	Rv0432	Mutant type	p.Pro148Gln	1	0.218818		0	0		0	0		0	0		1	1.36986
1830	SodC	sodC	Rv0432	Mutant type	p.Lys3Glu	1	0.218818		1	0.310559		0	0		0	0		0	0
1831	SodC	sodC	Rv0432	Mutant type	p.Ala27Val	2	0.437637		2	0.621118		0	0		0	0		0	0
1832	SodC	sodC	Rv0432	Mutant type	p.Pro47Leu	1	0.218818		0	0		0	0		0	0		1	1.36986
1833	Trehalose-recycling ABC transporter	sugA	Rv1236	Wild type	-	456	99.7812		321	99.6894		25	100		37	100		73	100
1834	Trehalose-recycling ABC transporter	sugA	Rv1236	Mutant type	p.Gly302Asp	1	0.218818		1	0.310559		0	0		0	0		0	0
1835	Trehalose-recycling ABC transporter	sugB	Rv1237	Wild type	-	453	99.1247		318	98.7578		25	100		37	100		73	100
1836	Trehalose-recycling ABC transporter	sugB	Rv1237	Mutant type	p.Thr193Ala	4	0.875274		4	1.24224		0	0		0	0		0	0
1837	Trehalose-recycling ABC transporter	sugC	Rv1238	Wild type	-	451	98.6871		321	99.6894		25	100		36	97.2973		69	94.5205
1838	Trehalose-recycling ABC transporter	sugC	Rv1238	Mutant type	p.Lys114Arg	4	0.875274		0	0		0	0		0	0		4	5.47945
1839	Trehalose-recycling ABC transporter	sugC	Rv1238	Mutant type	p.Pro263Leu	1	0.218818		0	0		0	0		1	2.7027		0	0
1840	Trehalose-recycling ABC transporter	sugC	Rv1238	Mutant type	p.Ala362Gly	1	0.218818		1	0.310559		0	0		0	0		0	0
1841	PDIM(Phthiocerol dimycocerosate)	tesA	Rv2928	Wild type	-	443	96.9365		316	98.1366		25	100		31	83.7838		71	97.2603
1842	PDIM(Phthiocerol dimycocerosate)	tesA	Rv2928	Mutant type	p.Gly10Ser	2	0.437637		2	0.621118		0	0		0	0		0	0
1843	PDIM(Phthiocerol dimycocerosate)	tesA	Rv2928	Mutant type	p.Asp19Glu	1	0.218818		1	0.310559		0	0		0	0		0	0
1844	PDIM(Phthiocerol dimycocerosate)	tesA	Rv2928	Mutant type	p.Ile204Val	6	1.31291		0	0		0	0		6	16.2162		0	0
1845	PDIM(Phthiocerol dimycocerosate)	tesA	Rv2928	Mutant type	p.Lys253Thr	2	0.437637		2	0.621118		0	0		0	0		0	0
1846	PDIM(Phthiocerol dimycocerosate)	tesA	Rv2928	Mutant type	p.Pro29Leu	2	0.437637		0	0		0	0		0	0		2	2.73973
1847	PDIM(Phthiocerol dimycocerosate)	tesA	Rv2928	Mutant type	p.Pro90Thr	1	0.218818		1	0.310559		0	0		0	0		0	0
1848	MymA operon	tgs4	Rv3088	Wild type	-	447	97.8118		315	97.8261		25	100		37	100		70	95.8904
1849	MymA operon	tgs4	Rv3088	Mutant type	p.Ser407Arg	1	0.218818		1	0.310559		0	0		0	0		0	0
1850	MymA operon	tgs4	Rv3088	Mutant type	p.Ala428Val	1	0.218818		1	0.310559		0	0		0	0		0	0
1851	MymA operon	tgs4	Rv3088	Mutant type	p.Pro177Ser	1	0.218818		1	0.310559		0	0		0	0		0	0
1852	MymA operon	tgs4	Rv3088	Mutant type	p.Asp213Ala	1	0.218818		0	0		0	0		0	0		1	1.36986
1853	MymA operon	tgs4	Rv3088	Mutant type	p.Ala216Glu	2	0.437637		2	0.621118		0	0		0	0		0	0
1854	MymA operon	tgs4	Rv3088	Mutant type	p.Arg305Cys	1	0.218818		1	0.310559		0	0		0	0		0	0
1855	MymA operon	tgs4	Rv3088	Mutant type	p.Ser308Pro	1	0.218818		0	0		0	0		0	0		1	1.36986
1856	MymA operon	tgs4	Rv3088	Mutant type	p.Ser317Arg	1	0.218818		0	0		0	0		0	0		1	1.36986
1857	MymA operon	tgs4	Rv3088	Mutant type	p.Thr368Ala	1	0.218818		1	0.310559		0	0		0	0		0	0
1858	Tryptophan synthesis	trpD	Rv2192c	Wild type	-	433	94.7484		310	96.2733		23	92		36	97.2973		64	87.6712
1859	Tryptophan synthesis	trpD	Rv2192c	Mutant type	p.Asp163Ala	13	2.84464		7	2.17391		0	0		0	0		6	8.21918
1860	Tryptophan synthesis	trpD	Rv2192c	Mutant type	p.Arg167Cys	1	0.218818		1	0.310559		0	0		0	0		0	0
1861	Tryptophan synthesis	trpD	Rv2192c	Mutant type	p.Ile174Thr	1	0.218818		0	0		1	4		0	0		0	0
1862	Tryptophan synthesis	trpD	Rv2192c	Mutant type	p.Ser185Cys	1	0.218818		0	0		0	0		1	2.7027		0	0
1863	Tryptophan synthesis	trpD	Rv2192c	Mutant type	p.Val198Met	1	0.218818		0	0		1	4		0	0		0	0
1864	Tryptophan synthesis	trpD	Rv2192c	Mutant type	p.Val201Ala	1	0.218818		1	0.310559		0	0		0	0		0	0
1865	Tryptophan synthesis	trpD	Rv2192c	Mutant type	p.Arg621Cys	6	1.31291		3	0.931677		0	0		0	0		3	4.10959
1866	Zn++ metalloprotease	zmp1	Rv0198c	Wild type	-	441	96.4989		312	96.8944		24	96		37	100		68	93.1507
1867	Zn++ metalloprotease	zmp1	Rv0198c	Mutant type	p.Arg413Ser	1	0.218818		1	0.310559		0	0		0	0		0	0
1868	Zn++ metalloprotease	zmp1	Rv0198c	Mutant type	p.Asp519Asn	1	0.218818		1	0.310559		0	0		0	0		0	0
1869	Zn++ metalloprotease	zmp1	Rv0198c	Mutant type	p.Gly589Glu	1	0.218818		0	0		0	0		0	0		1	1.36986
1870	Zn++ metalloprotease	zmp1	Rv0198c	Mutant type	p.Leu62Pro	1	0.218818		1	0.310559		0	0		0	0		0	0
1871	Zn++ metalloprotease	zmp1	Rv0198c	Mutant type	p.Val633Ile	1	0.218818		1	0.310559		0	0		0	0		0	0
1872	Zn++ metalloprotease	zmp1	Rv0198c	Mutant type	p.Asn663Ser	1	0.218818		1	0.310559		0	0		0	0		0	0
1873	Zn++ metalloprotease	zmp1	Rv0198c	Mutant type	p.Asp76Tyr	2	0.437637		2	0.621118		0	0		0	0		0	0
1874	Zn++ metalloprotease	zmp1	Rv0198c	Mutant type	p.Arg146His	1	0.218818		0	0		1	4		0	0		0	0
1875	Zn++ metalloprotease	zmp1	Rv0198c	Mutant type	p.Gly178Glu	4	0.875274		1	0.310559		0	0		0	0		3	4.10959
1876	Zn++ metalloprotease	zmp1	Rv0198c	Mutant type	p.Asp282Gly	1	0.218818		1	0.310559		0	0		0	0		0	0
1877	Zn++ metalloprotease	zmp1	Rv0198c	Mutant type	p.Trp289*	1	0.218818		0	0		0	0		0	0		1	1.36986
1878	Zn++ metalloprotease	zmp1	Rv0198c	Mutant type	p.Trp403Cys	1	0.218818		1	0.310559		0	0		0	0		0	0
1. Descriptive tables, using numbers (count) and composition ratios (Percentage) to describe
2. Total is the total of L2.2.1, L2.2.2, L3 and L4.
3. L2.2.1, L2.2.2, L3 and L4 represent Lineage 2.2.1, Lineage 2.2.2, Lineage 3 and Lineage 4 of Mycobacterium tuberculosis respectively.
