# Supplementary material for: Analyzing the distribution of virulence factors of Mycobacterium tuberculosis and the impact of virulence gene mutations on treatment outcomes in different lineages using whole-genome sequencing in Urumqi
Source: Virulence. 2025 Sep 16;16(1):2552875. doi: 10.1080/21505594.2025.2552875 (PMC12445446; doi:10.1080/21505594.2025.2552875)
Supplement: Clean copy of Supplementary 1- QVIR-2024-0025.R1.xlsx [file KVIR_A_2552875_SM2648.xlsx]

## Sheet: Sheet1
Supplementary 1 Basic characteristic of the patients
ID	Sex	Age	Occupation	Residence	Floating population	Classification	Sublineage	BCG vaccination history	Complication	Whether immunosuppressants	Treatment result
Sample001	Female	20-35	Other	Urban	No	Re-treatment	Lineage2.2.1	Yes	Not complication	No	Cured
Sample002	Female	≥65	Retiree	Urban	No	Initial treatment	Lineage2.2.1	Yes	Not complication	No	Cured
Sample003	Female	20-35	Service workers	Urban	No	Initial treatment	Lineage2.2.1	Yes	Not complication	No	Cured
Sample004	Male	35-65	Service workers	Urban	No	Re-treatment	Lineage2.2.1	Yes	Not complication	No	Cured
Sample005	Female	35-65	Service workers	Urban	No	Initial treatment	Lineage2.2.1	Yes	Not complication	No	Cured
Sample006	Male	≥65	Retiree	Urban	No	Initial treatment	Lineage2.2.1	Yes	Not complication	No	Switching to MDR treatment
Sample007	Male	20-35	Other	Urban	Yes	Initial treatment	Lineage4	Yes	Not complication	No	Cured
Sample008	Female	20-35	Service workers	Urban	No	Initial treatment	Lineage2.2.1	Yes	Not complication	No	Cured
Sample009	Female	＜20	Service workers	Urban	No	Re-treatment	Lineage2.2.1	Yes	Not complication	No	Cured
Sample010	Male	35-65	Service workers	Urban	Yes	Initial treatment	Lineage2.2.1	Yes	Not complication	No	Cured
Sample011	Male	35-65	Service workers	Urban	No	Re-treatment	Lineage2.2.2	Yes	Not complication	No	Switching to MDR treatment
Sample012	Male	20-35	Other	Urban	No	Initial treatment	Lineage2.2.1	Yes	Not complication	No	Cured
Sample013	Male	35-65	Service workers	Urban	Yes	Initial treatment	Lineage2.2.1	Yes	Not complication	No	Cured
Sample014	Male	35-65	Retiree	Urban	No	Initial treatment	Lineage2.2.2	Yes	Not complication	No	Cured
Sample015	Female	35-65	Service workers	Urban	No	Initial treatment	Lineage2.2.1	Yes	Not complication	No	Cured
Sample016	Female	≥65	Farmers and herdsmen	Rural	No	Initial treatment	Lineage2.2.1	Yes	Not complication	No	Cured
Sample017	Female	≥65	Service workers	Urban	No	Initial treatment	Lineage2.2.1	Yes	Not complication	No	Cured
Sample018	Female	20-35	Farmers and herdsmen	Rural	Yes	Initial treatment	Lineage2.2.1	Yes	Not complication	No	Cured
Sample019	Male	20-35	Other	Urban	No	Initial treatment	Lineage3	Yes	Not complication	No	Cured
Sample020	Male	≥65	Retiree	Urban	No	Initial treatment	Lineage2.2.1	Yes	Not complication	No	Cured
Sample021	Female	≥65	Farmers and herdsmen	Rural	No	Initial treatment	Lineage2.2.1	Yes	Not complication	No	Not cured
Sample022	Male	35-65	Farmers and herdsmen	Rural	Yes	Initial treatment	Lineage4	Yes	Not complication	No	Cured
Sample023	Female	≥65	Retiree	Urban	No	Initial treatment	Lineage2.2.1	Yes	Not complication	No	Cured
Sample024	Female	20-35	Students	Urban	No	Initial treatment	Lineage2.2.1	Yes	Not complication	No	Cured
Sample025	Female	≥65	Retiree	Urban	Yes	Initial treatment	Lineage2.2.1	Yes	Not complication	No	Cured
Sample026	Female	≥65	Retiree	Urban	No	Initial treatment	Lineage2.2.1	Yes	Not complication	No	Cured
Sample027	Male	≥65	Retiree	Urban	No	Initial treatment	Lineage2.2.1	Yes	Not complication	No	Cured
Sample028	Female	20-35	Farmers and herdsmen	Rural	Yes	Re-treatment	Lineage2.2.1	Yes	Not complication	No	Cured
Sample029	Female	35-65	Farmers and herdsmen	Rural	Yes	Initial treatment	Lineage2.2.1	Yes	Not complication	No	Cured
Sample030	Female	35-65	Other	Urban	No	Initial treatment	Lineage2.2.1	Yes	Not complication	No	Cured
Sample031	Female	35-65	Farmers and herdsmen	Rural	No	Initial treatment	Lineage2.2.1	Yes	Not complication	No	Cured
Sample032	Male	20-35	Service workers	Urban	Yes	Re-treatment	Lineage4	Yes	Not complication	No	Cured
Sample033	Male	≥65	Retiree	Urban	No	Re-treatment	Lineage4	Yes	Not complication	No	Cured
Sample034	Male	20-35	Other	Urban	No	Initial treatment	Lineage3	Yes	Not complication	No	Cured
Sample035	Female	20-35	Service workers	Urban	Yes	Initial treatment	Lineage2.2.1	Yes	Not complication	No	Switching to MDR treatment
Sample036	Male	≥65	Service workers	Urban	No	Initial treatment	Lineage2.2.1	Yes	Not complication	No	Cured
Sample037	Female	≥65	Service workers	Urban	Yes	Re-treatment	Lineage2.2.1	Yes	Not complication	No	Cured
Sample038	Male	≥65	Farmers and herdsmen	Rural	No	Initial treatment	Lineage2.2.1	Yes	Not complication	No	Cured
Sample039	Male	35-65	Other	Urban	Yes	Initial treatment	Lineage2.2.1	Yes	Not complication	No	Cured
Sample040	Male	≥65	Other	Urban	No	Initial treatment	Lineage2.2.1	Yes	Not complication	No	Cured
Sample041	Male	35-65	Service workers	Urban	No	Initial treatment	Lineage2.2.1	Yes	Not complication	No	Cured
Sample042	Male	≥65	Retiree	Urban	No	Initial treatment	Lineage2.2.1	Yes	Not complication	No	Cured
Sample043	Male	35-65	Farmers and herdsmen	Rural	No	Initial treatment	Lineage2.2.1	Yes	Not complication	No	Switching to MDR treatment
Sample044	Female	≥65	Farmers and herdsmen	Rural	No	Initial treatment	Lineage3	Yes	Not complication	No	Not cured
Sample045	Male	20-35	Service workers	Urban	No	Initial treatment	Lineage2.2.1	Yes	Not complication	No	Cured
Sample046	Male	35-65	Service workers	Urban	No	Initial treatment	Lineage2.2.2	Yes	Not complication	No	Switching to MDR treatment
Sample047	Female	≥65	Retiree	Urban	No	Initial treatment	Lineage2.2.1	Yes	Not complication	No	Switching to MDR treatment
Sample048	Male	35-65	Service workers	Urban	No	Initial treatment	Lineage2.2.1	Yes	Not complication	No	Cured
Sample049	Male	≥65	Retiree	Urban	No	Initial treatment	Lineage2.2.1	Yes	Not complication	No	Cured
Sample050	Male	35-65	Service workers	Urban	No	Re-treatment	Lineage2.2.1	Yes	Not complication	No	Cured
Sample051	Male	≥65	Retiree	Urban	No	Initial treatment	Lineage2.2.1	Yes	Not complication	No	Not cured
Sample052	Male	20-35	Service workers	Urban	No	Re-treatment	Lineage4	Yes	Not complication	No	Cured
Sample053	Male	35-65	Service workers	Urban	Yes	Re-treatment	Lineage4	Yes	Not complication	No	Not cured
Sample054	Male	20-35	Other	Urban	No	Initial treatment	Lineage2.2.1	Yes	Not complication	No	Cured
Sample055	Male	≥65	Retiree	Urban	No	Initial treatment	Lineage2.2.1	Yes	Not complication	No	Cured
Sample056	Male	≥65	Retiree	Urban	No	Re-treatment	Lineage2.2.1	Yes	Not complication	No	Cured
Sample057	Female	35-65	Service workers	Urban	Yes	Initial treatment	Lineage4	Yes	Not complication	No	Cured
Sample058	Male	20-35	Service workers	Urban	Yes	Initial treatment	Lineage2.2.1	Yes	Not complication	No	Switching to MDR treatment
Sample059	Female	35-65	Farmers and herdsmen	Rural	No	Initial treatment	Lineage2.2.1	Yes	Not complication	No	Cured
Sample060	Male	20-35	Other	Urban	No	Re-treatment	Lineage2.2.1	Yes	Not complication	No	Cured
Sample061	Male	20-35	Service workers	Urban	No	Initial treatment	Lineage3	Yes	Not complication	No	Not cured
Sample062	Female	35-65	Service workers	Urban	No	Initial treatment	Lineage2.2.1	Yes	Not complication	No	Cured
Sample063	Female	20-35	Service workers	Urban	No	Re-treatment	Lineage2.2.1	Yes	Not complication	No	Cured
Sample064	Male	＜20	Service workers	Urban	Yes	Re-treatment	Lineage2.2.1	Yes	Not complication	No	Cured
Sample065	Female	35-65	Service workers	Urban	Yes	Initial treatment	Lineage4	Yes	Not complication	No	Cured
Sample066	Male	≥65	Service workers	Urban	No	Initial treatment	Lineage2.2.1	Yes	Not complication	No	Cured
Sample067	Male	≥65	Service workers	Urban	No	Re-treatment	Lineage4	Yes	Not complication	No	Cured
Sample068	Female	35-65	Service workers	Urban	No	Initial treatment	Lineage3	Yes	Not complication	No	Cured
Sample069	Female	≥65	Farmers and herdsmen	Rural	No	Initial treatment	Lineage2.2.1	Yes	Not complication	No	Cured
Sample070	Female	≥65	Service workers	Urban	No	Initial treatment	Lineage2.2.1	Yes	Not complication	No	Cured
Sample071	Male	35-65	Retiree	Urban	Yes	Initial treatment	Lineage3	Yes	Not complication	No	Cured
Sample072	Male	35-65	Service workers	Urban	No	Re-treatment	Lineage2.2.1	Yes	Not complication	No	Cured
Sample073	Male	35-65	Service workers	Urban	No	Initial treatment	Lineage2.2.1	Yes	Not complication	No	Cured
Sample074	Male	20-35	Service workers	Urban	No	Initial treatment	Lineage2.2.1	Yes	Not complication	No	Cured
Sample075	Male	≥65	Retiree	Urban	No	Initial treatment	Lineage3	Yes	Not complication	No	Cured
Sample076	Male	20-35	Farmers and herdsmen	Rural	No	Initial treatment	Lineage2.2.1	Yes	Not complication	No	Cured
Sample077	Female	≥65	Service workers	Urban	No	Initial treatment	Lineage2.2.1	Yes	Not complication	No	Cured
Sample078	Female	35-65	Service workers	Urban	Yes	Initial treatment	Lineage3	Yes	Not complication	No	Cured
Sample079	Male	35-65	Other	Urban	Yes	Initial treatment	Lineage2.2.1	Yes	Not complication	No	Cured
Sample080	Male	35-65	Farmers and herdsmen	Rural	Yes	Initial treatment	Lineage2.2.1	Yes	Not complication	No	Cured
Sample081	Male	≥65	Retiree	Urban	No	Re-treatment	Lineage4	Yes	Not complication	No	Cured
Sample082	Male	20-35	Service workers	Urban	No	Initial treatment	Lineage3	Yes	Not complication	No	Cured
Sample083	Male	≥65	Service workers	Urban	Yes	Initial treatment	Lineage4	Yes	Not complication	No	Cured
Sample084	Male	35-65	Service workers	Urban	No	Initial treatment	Lineage2.2.1	Yes	Not complication	No	Cured
Sample085	Male	≥65	Service workers	Urban	Yes	Initial treatment	Lineage4	Yes	Not complication	No	Cured
Sample086	Female	≥65	Retiree	Urban	No	Initial treatment	Lineage2.2.1	Yes	Not complication	No	Cured
Sample087	Male	20-35	Service workers	Urban	No	Initial treatment	Lineage2.2.1	Yes	Not complication	No	Cured
Sample088	Male	20-35	Other	Urban	No	Initial treatment	Lineage3	Yes	Not complication	No	Cured
Sample089	Male	35-65	Service workers	Urban	No	Initial treatment	Lineage4	Yes	Not complication	No	Cured
Sample090	Female	≥65	Retiree	Urban	No	Initial treatment	Lineage4	Yes	Not complication	No	Switching to MDR treatment
Sample091	Male	≥65	Service workers	Urban	No	Re-treatment	Lineage2.2.1	Yes	Not complication	No	Cured
Sample092	Female	35-65	Other	Urban	Yes	Initial treatment	Lineage2.2.1	Yes	Not complication	No	Not cured
Sample093	Female	20-35	Service workers	Urban	Yes	Initial treatment	Lineage3	Yes	Not complication	No	Cured
Sample094	Male	20-35	Other	Urban	Yes	Initial treatment	Lineage3	Yes	Not complication	No	Cured
Sample095	Male	≥65	Service workers	Urban	Yes	Initial treatment	Lineage2.2.1	Yes	Not complication	No	Cured
Sample096	Male	35-65	Service workers	Urban	No	Initial treatment	Lineage2.2.1	Yes	Not complication	No	Switching to MDR treatment
Sample097	Female	35-65	Service workers	Urban	Yes	Re-treatment	Lineage3	Yes	Not complication	No	Cured
Sample098	Male	35-65	Other	Urban	No	Initial treatment	Lineage2.2.2	Yes	Not complication	No	Cured
Sample099	Female	≥65	Retiree	Urban	No	Initial treatment	Lineage2.2.1	Yes	Not complication	No	Cured
Sample100	Male	20-35	Service workers	Urban	Yes	Initial treatment	Lineage2.2.1	Yes	Not complication	No	Cured
Sample101	Male	35-65	Service workers	Urban	No	Initial treatment	Lineage2.2.1	Yes	Not complication	No	Cured
Sample102	Female	≥65	Service workers	Urban	No	Initial treatment	Lineage3	Yes	Not complication	No	Cured
Sample103	Male	≥65	Service workers	Urban	No	Initial treatment	Lineage2.2.1	Yes	Not complication	No	Not cured
Sample104	Male	20-35	Other	Urban	No	Initial treatment	Lineage2.2.2	Yes	Not complication	No	Cured
Sample105	Male	35-65	Farmers and herdsmen	Rural	Yes	Re-treatment	Lineage2.2.2	Yes	Not complication	No	Cured
Sample106	Male	35-65	Other	Urban	No	Re-treatment	Lineage2.2.2	Yes	Not complication	No	Cured
Sample107	Male	35-65	Service workers	Urban	Yes	Initial treatment	Lineage2.2.1	Yes	Not complication	No	Cured
Sample108	Female	＜20	Students	Urban	Yes	Initial treatment	Lineage2.2.1	Yes	Mild malnutrition	No	Cured
Sample109	Female	≥65	Retiree	Urban	Yes	Initial treatment	Lineage4	Yes	Not complication	No	Cured
Sample110	Male	20-35	Service workers	Urban	Yes	Initial treatment	Lineage3	Yes	Not complication	No	Cured
Sample111	Male	35-65	Service workers	Urban	No	Initial treatment	Lineage2.2.1	Yes	Not complication	No	Cured
Sample112	Male	35-65	Retiree	Urban	No	Initial treatment	Lineage2.2.1	Yes	Not complication	No	Cured
Sample113	Female	≥65	Retiree	Urban	No	Initial treatment	Lineage2.2.1	Yes	Not complication	No	Cured
Sample114	Male	≥65	Retiree	Urban	No	Initial treatment	Lineage2.2.1	Yes	Not complication	No	Switching to MDR treatment
Sample115	Male	≥65	Service workers	Urban	No	Initial treatment	Lineage2.2.1	Yes	Not complication	No	Cured
Sample116	Male	35-65	Other	Urban	No	Initial treatment	Lineage2.2.1	Yes	Not complication	No	Cured
Sample117	Male	≥65	Service workers	Urban	No	Initial treatment	Lineage2.2.1	Yes	Not complication	No	Cured
Sample118	Female	≥65	Service workers	Urban	No	Initial treatment	Lineage4	Yes	Not complication	No	Cured
Sample119	Male	≥65	Farmers and herdsmen	Rural	No	Initial treatment	Lineage2.2.1	Yes	Not complication	No	Cured
Sample120	Male	≥65	Service workers	Urban	No	Re-treatment	Lineage3	Yes	Not complication	No	Cured
Sample121	Male	35-65	Service workers	Urban	No	Initial treatment	Lineage2.2.1	Yes	Not complication	No	Not cured
Sample122	Male	＜20	Students	Urban	No	Initial treatment	Lineage2.2.1	Yes	Not complication	No	Cured
Sample123	Female	20-35	Service workers	Urban	Yes	Re-treatment	Lineage3	Yes	Not complication	No	Cured
Sample124	Male	35-65	Other	Urban	No	Initial treatment	Lineage3	Yes	Not complication	No	Cured
Sample125	Male	≥65	Retiree	Urban	Yes	Initial treatment	Lineage2.2.1	Yes	Not complication	No	Cured
Sample126	Male	≥65	Retiree	Urban	No	Initial treatment	Lineage2.2.1	Yes	Not complication	No	Not cured
Sample127	Male	35-65	Service workers	Urban	Yes	Initial treatment	Lineage4	Yes	Not complication	No	Cured
Sample128	Female	35-65	Retiree	Urban	Yes	Initial treatment	Lineage2.2.1	Yes	Not complication	No	Cured
Sample129	Male	35-65	Farmers and herdsmen	Rural	No	Re-treatment	Lineage3	Yes	Not complication	No	Cured
Sample130	Male	35-65	Service workers	Urban	No	Initial treatment	Lineage2.2.1	Yes	Not complication	No	Cured
Sample131	Male	35-65	Other	Urban	No	Initial treatment	Lineage2.2.1	Yes	Not complication	No	Cured
Sample132	Male	≥65	Retiree	Urban	No	Initial treatment	Lineage2.2.1	Yes	Not complication	No	Cured
Sample133	Male	35-65	Other	Urban	Yes	Initial treatment	Lineage2.2.2	Yes	Not complication	No	Cured
Sample134	Female	35-65	Service workers	Urban	No	Initial treatment	Lineage4	Yes	Not complication	No	Cured
Sample135	Male	20-35	Other	Urban	No	Re-treatment	Lineage2.2.1	Yes	Not complication	No	Switching to MDR treatment
Sample136	Male	35-65	Service workers	Urban	No	Re-treatment	Lineage2.2.1	Yes	Not complication	No	Switching to MDR treatment
Sample137	Female	35-65	Other	Urban	No	Initial treatment	Lineage2.2.1	Yes	Not complication	No	Cured
Sample138	Male	≥65	Retiree	Urban	No	Initial treatment	Lineage3	Yes	Not complication	No	Switching to MDR treatment
Sample139	Female	≥65	Service workers	Urban	No	Re-treatment	Lineage2.2.1	Yes	Not complication	No	Switching to MDR treatment
Sample140	Female	35-65	Farmers and herdsmen	Rural	No	Initial treatment	Lineage2.2.1	Yes	Not complication	No	Cured
Sample141	Female	≥65	Retiree	Urban	No	Initial treatment	Lineage2.2.2	Yes	Not complication	No	Cured
Sample142	Male	35-65	Farmers and herdsmen	Rural	No	Initial treatment	Lineage4	Yes	Not complication	No	Not cured
Sample143	Male	≥65	Retiree	Urban	Yes	Re-treatment	Lineage4	Yes	Not complication	No	Cured
Sample144	Male	35-65	Other	Urban	Yes	Initial treatment	Lineage2.2.1	Yes	Not complication	No	Cured
Sample145	Male	35-65	Retiree	Urban	No	Initial treatment	Lineage2.2.1	Yes	Not complication	No	Cured
Sample146	Male	35-65	Service workers	Urban	Yes	Initial treatment	Lineage2.2.1	Yes	Not complication	No	Cured
Sample147	Female	≥65	Service workers	Urban	No	Re-treatment	Lineage2.2.1	Yes	Not complication	No	Cured
Sample148	Male	35-65	Other	Urban	No	Initial treatment	Lineage2.2.1	Yes	Not complication	No	Cured
Sample149	Male	20-35	Other	Urban	No	Initial treatment	Lineage4	Yes	Not complication	No	Switching to MDR treatment
Sample150	Male	≥65	Service workers	Urban	No	Re-treatment	Lineage2.2.1	Yes	Not complication	No	Cured
Sample151	Male	20-35	Other	Urban	Yes	Initial treatment	Lineage2.2.1	Yes	Not complication	No	Cured
Sample152	Male	≥65	Farmers and herdsmen	Rural	No	Initial treatment	Lineage2.2.1	Yes	Not complication	No	Switching to MDR treatment
Sample153	Male	35-65	Other	Urban	Yes	Initial treatment	Lineage2.2.1	Yes	Not complication	No	Cured
Sample154	Male	35-65	Service workers	Urban	No	Initial treatment	Lineage4	Yes	Not complication	No	Cured
Sample155	Male	35-65	Service workers	Urban	Yes	Initial treatment	Lineage2.2.1	Yes	Not complication	No	Cured
Sample156	Male	35-65	Other	Urban	No	Initial treatment	Lineage2.2.1	Yes	Not complication	No	Cured
Sample157	Male	20-35	Service workers	Urban	Yes	Initial treatment	Lineage4	Yes	Not complication	No	Cured
Sample158	Male	35-65	Other	Urban	No	Initial treatment	Lineage2.2.1	Yes	Not complication	No	Cured
Sample159	Male	≥65	Retiree	Urban	No	Re-treatment	Lineage2.2.1	Yes	Not complication	No	Cured
Sample160	Male	35-65	Other	Urban	No	Initial treatment	Lineage2.2.1	Yes	Not complication	No	Cured
Sample161	Male	≥65	Farmers and herdsmen	Rural	No	Initial treatment	Lineage3	Yes	Not complication	No	Cured
Sample162	Male	35-65	Service workers	Urban	Yes	Initial treatment	Lineage2.2.1	Yes	Not complication	No	Cured
Sample163	Male	35-65	Other	Urban	No	Initial treatment	Lineage2.2.1	Yes	Not complication	No	Not cured
Sample164	Male	35-65	Retiree	Urban	No	Initial treatment	Lineage2.2.1	Yes	Not complication	No	Cured
Sample165	Male	20-35	Other	Urban	No	Initial treatment	Lineage2.2.1	Yes	Not complication	No	Cured
Sample166	Female	20-35	Service workers	Urban	No	Initial treatment	Lineage2.2.1	Yes	Not complication	No	Cured
Sample167	Male	35-65	Other	Urban	No	Initial treatment	Lineage3	Yes	Not complication	No	Cured
Sample168	Female	≥65	Service workers	Urban	Yes	Initial treatment	Lineage2.2.1	Yes	Not complication	No	Cured
Sample169	Male	≥65	Retiree	Urban	No	Initial treatment	Lineage2.2.1	Yes	Not complication	No	Cured
Sample170	Male	≥65	Retiree	Urban	No	Initial treatment	Lineage2.2.1	Yes	Not complication	No	Cured
Sample171	Male	≥65	Retiree	Urban	No	Initial treatment	Lineage3	Yes	Not complication	No	Cured
Sample172	Male	35-65	Service workers	Urban	No	Initial treatment	Lineage2.2.1	Yes	Not complication	No	Cured
Sample173	Male	＜20	Service workers	Urban	No	Re-treatment	Lineage2.2.1	Yes	Not complication	No	Cured
Sample174	Male	≥65	Farmers and herdsmen	Rural	No	Initial treatment	Lineage2.2.1	Yes	Not complication	No	Cured
Sample175	Male	≥65	Farmers and herdsmen	Rural	No	Initial treatment	Lineage2.2.1	Yes	Not complication	No	Not cured
Sample176	Male	≥65	Retiree	Urban	No	Initial treatment	Lineage2.2.1	Yes	Not complication	No	Cured
Sample177	Male	＜20	Students	Urban	Yes	Initial treatment	Lineage2.2.1	Yes	Not complication	No	Cured
Sample178	Female	35-65	Service workers	Urban	No	Initial treatment	Lineage4	Yes	Not complication	No	Cured
Sample179	Male	20-35	Service workers	Urban	No	Initial treatment	Lineage2.2.1	Yes	Not complication	No	Switching to MDR treatment
Sample180	Male	≥65	Farmers and herdsmen	Rural	No	Initial treatment	Lineage2.2.1	Yes	Not complication	No	Cured
Sample181	Male	35-65	Farmers and herdsmen	Rural	No	Re-treatment	Lineage2.2.1	Yes	Not complication	No	Switching to MDR treatment
Sample182	Female	≥65	Farmers and herdsmen	Rural	No	Initial treatment	Lineage4	Yes	Not complication	No	Cured
Sample183	Female	20-35	Farmers and herdsmen	Rural	No	Initial treatment	Lineage4	Yes	Not complication	No	Cured
Sample184	Male	35-65	Other	Urban	No	Initial treatment	Lineage2.2.1	Yes	Not complication	No	Cured
Sample185	Male	≥65	Retiree	Urban	No	Re-treatment	Lineage2.2.1	Yes	Not complication	No	Cured
Sample186	Female	≥65	Farmers and herdsmen	Rural	No	Initial treatment	Lineage4	Yes	Not complication	No	Switching to MDR treatment
Sample187	Male	20-35	Service workers	Urban	No	Initial treatment	Lineage2.2.1	Yes	Not complication	No	Cured
Sample188	Male	≥65	Service workers	Urban	No	Initial treatment	Lineage2.2.1	Yes	Not complication	No	Not cured
Sample189	Male	≥65	Farmers and herdsmen	Rural	No	Initial treatment	Lineage2.2.1	Yes	Not complication	No	Not cured
Sample190	Male	≥65	Retiree	Urban	No	Initial treatment	Lineage2.2.1	Yes	Not complication	No	Cured
Sample191	Female	≥65	Retiree	Urban	No	Initial treatment	Lineage2.2.1	Yes	Not complication	No	Cured
Sample192	Male	20-35	Service workers	Urban	No	Initial treatment	Lineage4	Yes	Not complication	No	Cured
Sample193	Male	≥65	Retiree	Urban	Yes	Initial treatment	Lineage2.2.2	Yes	Not complication	No	Switching to MDR treatment
Sample194	Female	≥65	Retiree	Urban	No	Initial treatment	Lineage2.2.1	Yes	Not complication	No	Cured
Sample195	Male	35-65	Other	Urban	Yes	Initial treatment	Lineage2.2.1	Yes	Not complication	No	Cured
Sample196	Male	20-35	Service workers	Urban	No	Initial treatment	Lineage2.2.1	Yes	Not complication	No	Cured
Sample197	Female	20-35	Service workers	Urban	Yes	Initial treatment	Lineage3	Yes	Not complication	No	Cured
Sample198	Female	≥65	Service workers	Urban	No	Initial treatment	Lineage2.2.1	Yes	Not complication	No	Cured
Sample199	Male	≥65	Retiree	Urban	Yes	Initial treatment	Lineage2.2.1	Yes	Not complication	No	Cured
Sample200	Male	20-35	Service workers	Urban	Yes	Initial treatment	Lineage4	Yes	Not complication	No	Cured
Sample201	Male	35-65	Other	Urban	No	Initial treatment	Lineage2.2.1	Yes	Not complication	No	Cured
Sample202	Male	≥65	Retiree	Urban	Yes	Initial treatment	Lineage2.2.1	Yes	Not complication	No	Cured
Sample203	Female	≥65	Farmers and herdsmen	Rural	No	Initial treatment	Lineage4	Yes	Not complication	No	Not cured
Sample204	Male	20-35	Service workers	Urban	No	Re-treatment	Lineage2.2.1	Yes	Not complication	No	Cured
Sample205	Male	≥65	Farmers and herdsmen	Rural	No	Initial treatment	Lineage2.2.2	Yes	Not complication	No	Cured
Sample206	Male	＜20	Other	Urban	No	Initial treatment	Lineage4	Yes	Not complication	No	Cured
Sample207	Male	35-65	Service workers	Urban	No	Re-treatment	Lineage2.2.1	Yes	Not complication	No	Not cured
Sample208	Female	≥65	Farmers and herdsmen	Rural	No	Initial treatment	Lineage4	Yes	Not complication	No	Cured
Sample209	Female	≥65	Retiree	Urban	No	Initial treatment	Lineage2.2.1	Yes	Not complication	No	Cured
Sample210	Female	≥65	Service workers	Urban	No	Initial treatment	Lineage2.2.1	Yes	Not complication	No	Cured
Sample211	Male	35-65	Service workers	Urban	Yes	Re-treatment	Lineage4	Yes	Not complication	No	Cured
Sample212	Female	≥65	Retiree	Urban	No	Initial treatment	Lineage2.2.1	Yes	Not complication	No	Cured
Sample213	Male	≥65	Retiree	Urban	No	Initial treatment	Lineage2.2.1	Yes	Not complication	No	Cured
Sample214	Male	35-65	Other	Urban	No	Re-treatment	Lineage2.2.1	Yes	Not complication	No	Cured
Sample215	Male	≥65	Retiree	Urban	Yes	Initial treatment	Lineage3	Yes	Not complication	No	Not cured
Sample216	Female	35-65	Retiree	Urban	Yes	Initial treatment	Lineage4	Yes	Not complication	No	Cured
Sample217	Male	＜20	Service workers	Urban	No	Initial treatment	Lineage2.2.1	Yes	Not complication	No	Cured
Sample218	Male	≥65	Retiree	Urban	Yes	Initial treatment	Lineage2.2.1	Yes	Not complication	No	Cured
Sample219	Female	20-35	Service workers	Urban	No	Re-treatment	Lineage2.2.1	Yes	Not complication	No	Cured
Sample220	Female	≥65	Farmers and herdsmen	Rural	No	Initial treatment	Lineage2.2.1	Yes	Not complication	No	Cured
Sample221	Male	≥65	Retiree	Urban	No	Initial treatment	Lineage2.2.1	Yes	Not complication	No	Cured
Sample222	Female	35-65	Retiree	Urban	No	Initial treatment	Lineage2.2.1	Yes	Not complication	No	Cured
Sample223	Male	20-35	Service workers	Urban	No	Initial treatment	Lineage2.2.1	Yes	Not complication	No	Switching to MDR treatment
Sample224	Male	20-35	Other	Urban	No	Initial treatment	Lineage2.2.1	Yes	Not complication	No	Cured
Sample225	Female	≥65	Farmers and herdsmen	Rural	No	Initial treatment	Lineage4	Yes	Not complication	No	Cured
Sample226	Female	≥65	Retiree	Urban	No	Initial treatment	Lineage2.2.1	Yes	Not complication	No	Cured
Sample227	Male	35-65	Farmers and herdsmen	Rural	Yes	Re-treatment	Lineage4	Yes	Not complication	No	Not cured
Sample228	Male	35-65	Service workers	Urban	No	Initial treatment	Lineage2.2.1	Yes	Not complication	No	Cured
Sample229	Male	35-65	Service workers	Urban	Yes	Initial treatment	Lineage2.2.1	Yes	Not complication	No	Cured
Sample230	Male	35-65	Service workers	Urban	No	Initial treatment	Lineage3	Yes	Not complication	No	Cured
Sample231	Male	35-65	Other	Urban	Yes	Initial treatment	Lineage2.2.1	Yes	Not complication	No	Cured
Sample232	Female	35-65	Service workers	Urban	No	Initial treatment	Lineage2.2.1	Yes	Not complication	No	Cured
Sample233	Female	≥65	Retiree	Urban	No	Initial treatment	Lineage3	Yes	Not complication	No	Cured
Sample234	Male	20-35	Service workers	Urban	No	Initial treatment	Lineage2.2.1	Yes	Not complication	No	Cured
Sample235	Male	35-65	Service workers	Urban	Yes	Initial treatment	Lineage2.2.1	Yes	Not complication	No	Cured
Sample236	Male	20-35	Other	Rural	No	Initial treatment	Lineage4	Yes	Not complication	No	Switching to MDR treatment
Sample237	Male	35-65	Service workers	Urban	Yes	Initial treatment	Lineage2.2.1	Yes	Not complication	No	Cured
Sample238	Male	≥65	Farmers and herdsmen	Rural	No	Initial treatment	Lineage4	Yes	Not complication	No	Not cured
Sample239	Female	35-65	Farmers and herdsmen	Rural	No	Re-treatment	Lineage2.2.1	Yes	Not complication	No	Cured
Sample240	Male	35-65	Farmers and herdsmen	Rural	No	Re-treatment	Lineage2.2.1	Yes	Not complication	No	Cured
Sample241	Female	35-65	Retiree	Urban	No	Initial treatment	Lineage2.2.1	Yes	Not complication	No	Cured
Sample242	Female	≥65	Retiree	Urban	No	Initial treatment	Lineage2.2.1	Yes	Not complication	No	Cured
Sample243	Female	≥65	Retiree	Urban	No	Initial treatment	Lineage3	Yes	Not complication	No	Cured
Sample244	Female	20-35	Medical workers	Urban	Yes	Initial treatment	Lineage4	Yes	Not complication	No	Cured
Sample245	Male	35-65	Retiree	Urban	No	Initial treatment	Lineage4	Yes	Not complication	No	Cured
Sample246	Female	≥65	Service workers	Urban	No	Initial treatment	Lineage2.2.1	Yes	Not complication	No	Cured
Sample247	Female	≥65	Service workers	Urban	No	Initial treatment	Lineage2.2.1	Yes	Not complication	No	Cured
Sample248	Male	35-65	Service workers	Urban	No	Initial treatment	Lineage2.2.1	Yes	Not complication	No	Cured
Sample249	Male	≥65	Retiree	Urban	No	Re-treatment	Lineage2.2.1	Yes	Not complication	No	Switching to MDR treatment
Sample250	Male	35-65	Service workers	Urban	No	Initial treatment	Lineage2.2.1	Yes	Not complication	No	Cured
Sample251	Male	≥65	Farmers and herdsmen	Rural	No	Initial treatment	Lineage2.2.1	Yes	Not complication	No	Cured
Sample252	Male	≥65	Retiree	Urban	No	Initial treatment	Lineage4	Yes	Not complication	No	Cured
Sample253	Female	20-35	Service workers	Urban	No	Initial treatment	Lineage2.2.1	Yes	Not complication	No	Cured
Sample254	Male	20-35	Service workers	Urban	No	Initial treatment	Lineage2.2.2	Yes	Not complication	No	Cured
Sample255	Female	≥65	Retiree	Urban	No	Initial treatment	Lineage2.2.1	Yes	Not complication	No	Cured
Sample256	Female	20-35	Service workers	Urban	No	Initial treatment	Lineage4	Yes	Not complication	No	Cured
Sample257	Male	35-65	Service workers	Urban	No	Initial treatment	Lineage2.2.1	Yes	Not complication	No	Cured
Sample258	Female	≥65	Farmers and herdsmen	Rural	No	Initial treatment	Lineage2.2.1	Yes	Not complication	No	Cured
Sample259	Male	20-35	Other	Urban	No	Initial treatment	Lineage2.2.1	Yes	Not complication	No	Cured
Sample260	Male	20-35	Service workers	Urban	No	Initial treatment	Lineage2.2.1	Yes	Not complication	No	Cured
Sample261	Female	＜20	Students	Urban	Yes	Initial treatment	Lineage3	Yes	Not complication	No	Cured
Sample262	Male	20-35	Other	Urban	Yes	Initial treatment	Lineage2.2.1	Yes	Not complication	No	Cured
Sample263	Female	35-65	Service workers	Urban	No	Re-treatment	Lineage2.2.1	Yes	Not complication	No	Cured
Sample264	Female	≥65	Retiree	Urban	No	Initial treatment	Lineage2.2.1	Yes	Not complication	No	Cured
Sample265	Female	≥65	Retiree	Urban	No	Initial treatment	Lineage2.2.1	Yes	Not complication	No	Cured
Sample266	Male	35-65	Service workers	Urban	No	Initial treatment	Lineage2.2.1	Yes	Not complication	No	Cured
Sample267	Male	35-65	Service workers	Urban	No	Initial treatment	Lineage2.2.1	Yes	Not complication	No	Cured
Sample268	Male	≥65	Retiree	Urban	No	Initial treatment	Lineage2.2.1	Yes	Not complication	No	Cured
Sample269	Female	≥65	Retiree	Urban	No	Initial treatment	Lineage2.2.1	Yes	Not complication	No	Cured
Sample270	Male	≥65	Farmers and herdsmen	Rural	No	Initial treatment	Lineage4	Yes	Not complication	No	Cured
Sample271	Male	20-35	Service workers	Urban	No	Initial treatment	Lineage4	Yes	Not complication	No	Cured
Sample272	Female	≥65	Retiree	Urban	No	Initial treatment	Lineage2.2.1	Yes	Not complication	No	Cured
Sample273	Male	20-35	Service workers	Urban	Yes	Initial treatment	Lineage2.2.1	Yes	Not complication	No	Cured
Sample274	Female	35-65	Retiree	Urban	Yes	Initial treatment	Lineage2.2.1	Yes	Not complication	No	Cured
Sample275	Male	20-35	Service workers	Urban	Yes	Initial treatment	Lineage2.2.1	Yes	Not complication	No	Cured
Sample276	Female	35-65	Service workers	Urban	Yes	Initial treatment	Lineage4	Yes	Not complication	No	Cured
Sample277	Female	≥65	Retiree	Urban	No	Initial treatment	Lineage2.2.1	Yes	Not complication	No	Cured
Sample278	Female	35-65	Service workers	Urban	No	Initial treatment	Lineage2.2.1	Yes	Not complication	No	Cured
Sample279	Female	35-65	Other	Urban	No	Initial treatment	Lineage2.2.1	Yes	Not complication	No	Cured
Sample280	Female	35-65	Retiree	Urban	No	Initial treatment	Lineage2.2.1	Yes	Not complication	No	Cured
Sample281	Male	35-65	Other	Urban	No	Initial treatment	Lineage2.2.1	Yes	Not complication	No	Cured
Sample282	Female	35-65	Retiree	Urban	Yes	Initial treatment	Lineage2.2.1	Yes	Not complication	No	Cured
Sample283	Male	35-65	Service workers	Urban	No	Initial treatment	Lineage2.2.1	Yes	Not complication	No	Cured
Sample284	Female	≥65	Retiree	Urban	No	Initial treatment	Lineage2.2.1	Yes	Not complication	No	Cured
Sample285	Male	35-65	Service workers	Urban	No	Initial treatment	Lineage2.2.1	Yes	Not complication	No	Cured
Sample286	Male	35-65	Service workers	Urban	No	Initial treatment	Lineage2.2.1	Yes	Not complication	No	Switching to MDR treatment
Sample287	Male	≥65	Retiree	Urban	Yes	Initial treatment	Lineage2.2.1	Yes	Not complication	No	Cured
Sample288	Male	≥65	Retiree	Urban	No	Initial treatment	Lineage2.2.1	Yes	Not complication	No	Cured
Sample289	Male	≥65	Retiree	Urban	No	Initial treatment	Lineage2.2.1	Yes	Not complication	No	Cured
Sample290	Female	≥65	Retiree	Urban	No	Re-treatment	Lineage2.2.2	Yes	Not complication	No	Cured
Sample291	Male	35-65	Service workers	Urban	No	Initial treatment	Lineage2.2.1	Yes	Not complication	No	Not cured
Sample292	Male	35-65	Retiree	Urban	No	Initial treatment	Lineage2.2.1	Yes	Not complication	No	Cured
Sample293	Male	≥65	Retiree	Urban	No	Initial treatment	Lineage2.2.1	Yes	Not complication	No	Cured
Sample294	Male	35-65	Service workers	Urban	No	Re-treatment	Lineage2.2.1	Yes	Not complication	No	Not cured
Sample295	Female	≥65	Retiree	Urban	No	Initial treatment	Lineage2.2.1	Yes	Not complication	No	Switching to MDR treatment
Sample296	Female	35-65	Service workers	Urban	No	Re-treatment	Lineage2.2.1	Yes	Not complication	No	Cured
Sample297	Female	≥65	Service workers	Urban	No	Initial treatment	Lineage2.2.1	Yes	Not complication	No	Cured
Sample298	Male	35-65	Service workers	Urban	No	Re-treatment	Lineage2.2.1	Yes	Not complication	No	Cured
Sample299	Male	≥65	Retiree	Urban	No	Initial treatment	Lineage2.2.1	Yes	Not complication	No	Cured
Sample300	Female	35-65	Service workers	Urban	No	Initial treatment	Lineage4	Yes	Not complication	No	Cured
Sample301	Female	＜20	Students	Urban	No	Initial treatment	Lineage2.2.1	Yes	Not complication	No	Cured
Sample302	Female	＜20	Other	Urban	Yes	Initial treatment	Lineage2.2.1	Yes	Not complication	No	Cured
Sample303	Male	35-65	Other	Urban	No	Initial treatment	Lineage2.2.1	Yes	Not complication	No	Cured
Sample304	Female	20-35	Service workers	Urban	No	Initial treatment	Lineage2.2.1	Yes	Not complication	No	Cured
Sample305	Female	20-35	Service workers	Urban	No	Initial treatment	Lineage4	Yes	Not complication	No	Cured
Sample306	Male	20-35	Service workers	Urban	No	Initial treatment	Lineage2.2.1	Yes	Not complication	No	Cured
Sample307	Female	≥65	Farmers and herdsmen	Rural	No	Initial treatment	Lineage4	Yes	Not complication	No	Cured
Sample308	Female	≥65	Farmers and herdsmen	Rural	No	Initial treatment	Lineage4	Yes	Not complication	No	Cured
Sample309	Male	20-35	Farmers and herdsmen	Rural	No	Initial treatment	Lineage2.2.1	Yes	Not complication	No	Cured
Sample310	Female	20-35	Service workers	Urban	No	Initial treatment	Lineage2.2.1	Yes	Not complication	No	Cured
Sample311	Male	35-65	Farmers and herdsmen	Rural	No	Initial treatment	Lineage2.2.1	Yes	Not complication	No	Cured
Sample312	Female	≥65	Service workers	Urban	No	Initial treatment	Lineage4	Yes	Not complication	No	Cured
Sample313	Male	35-65	Farmers and herdsmen	Rural	No	Initial treatment	Lineage2.2.1	Yes	Not complication	No	Cured
Sample314	Female	≥65	Retiree	Urban	No	Initial treatment	Lineage2.2.1	Yes	Not complication	No	Cured
Sample315	Male	≥65	Retiree	Urban	No	Initial treatment	Lineage2.2.1	Yes	Not complication	No	Cured
Sample316	Male	35-65	Service workers	Urban	No	Initial treatment	Lineage2.2.1	Yes	Not complication	No	Cured
Sample317	Female	≥65	Service workers	Urban	No	Initial treatment	Lineage2.2.1	Yes	Not complication	No	Cured
Sample318	Female	≥65	Service workers	Urban	No	Initial treatment	Lineage2.2.1	Yes	Not complication	No	Not cured
Sample319	Female	20-35	Other	Urban	No	Initial treatment	Lineage2.2.1	Yes	Not complication	No	Cured
Sample320	Male	20-35	Service workers	Urban	Yes	Initial treatment	Lineage2.2.1	Yes	Not complication	No	Cured
Sample321	Male	35-65	Other	Urban	No	Initial treatment	Lineage2.2.1	Yes	Not complication	No	Cured
Sample322	Male	≥65	Service workers	Urban	No	Initial treatment	Lineage2.2.1	Yes	Not complication	No	Cured
Sample323	Male	35-65	Other	Urban	No	Initial treatment	Lineage2.2.1	Yes	Not complication	No	Cured
Sample324	Male	35-65	Retiree	Urban	No	Re-treatment	Lineage2.2.1	Yes	Not complication	No	Not cured
Sample325	Male	≥65	Retiree	Urban	No	Initial treatment	Lineage2.2.1	Yes	Not complication	No	Not cured
Sample326	Male	35-65	Other	Urban	Yes	Initial treatment	Lineage2.2.1	Yes	Not complication	No	Cured
Sample327	Female	≥65	Retiree	Urban	No	Initial treatment	Lineage2.2.2	Yes	Not complication	No	Cured
Sample328	Female	20-35	Service workers	Urban	No	Re-treatment	Lineage2.2.2	Yes	Not complication	No	Not cured
Sample329	Female	35-65	Retiree	Urban	No	Initial treatment	Lineage2.2.1	Yes	Not complication	No	Switching to MDR treatment
Sample330	Male	≥65	Farmers and herdsmen	Rural	No	Initial treatment	Lineage2.2.1	Yes	Not complication	No	Cured
Sample331	Female	＜20	Students	Urban	No	Initial treatment	Lineage2.2.1	Yes	Not complication	No	Cured
Sample332	Male	20-35	Students	Urban	No	Initial treatment	Lineage2.2.2	Yes	Not complication	No	Cured
Sample333	Male	35-65	Service workers	Urban	Yes	Initial treatment	Lineage2.2.1	Yes	Not complication	No	Cured
Sample334	Male	35-65	Other	Urban	No	Initial treatment	Lineage4	Yes	Not complication	No	Cured
Sample335	Male	≥65	Retiree	Urban	No	Initial treatment	Lineage2.2.1	Yes	Not complication	No	Cured
Sample336	Male	≥65	Other	Urban	No	Initial treatment	Lineage2.2.2	Yes	Not complication	No	Cured
Sample337	Female	≥65	Farmers and herdsmen	Rural	Yes	Initial treatment	Lineage4	Yes	Not complication	No	Cured
Sample338	Female	≥65	Retiree	Urban	No	Initial treatment	Lineage2.2.1	Yes	Not complication	No	Cured
Sample339	Female	20-35	Other	Urban	No	Initial treatment	Lineage2.2.2	Yes	Not complication	No	Cured
Sample340	Female	≥65	Retiree	Urban	Yes	Initial treatment	Lineage4	Yes	Not complication	No	Not cured
Sample341	Male	≥65	Service workers	Urban	No	Initial treatment	Lineage4	Yes	Not complication	No	Not cured
Sample342	Female	35-65	Retiree	Urban	No	Re-treatment	Lineage4	Yes	Not complication	No	Cured
Sample343	Female	35-65	Retiree	Urban	Yes	Initial treatment	Lineage2.2.1	Yes	Not complication	No	Cured
Sample344	Male	35-65	Other	Urban	Yes	Initial treatment	Lineage2.2.1	Yes	Not complication	No	Cured
Sample345	Female	＜20	Students	Urban	No	Initial treatment	Lineage2.2.1	Yes	Not complication	No	Cured
Sample346	Female	≥65	Retiree	Urban	No	Initial treatment	Lineage2.2.1	Yes	Not complication	No	Cured
Sample347	Male	35-65	Retiree	Urban	No	Initial treatment	Lineage2.2.1	Yes	Not complication	No	Cured
Sample348	Male	≥65	Farmers and herdsmen	Rural	No	Initial treatment	Lineage2.2.1	Yes	Not complication	No	Cured
Sample349	Female	≥65	Service workers	Urban	No	Initial treatment	Lineage2.2.1	Yes	Not complication	No	Cured
Sample350	Female	＜20	Students	Urban	No	Initial treatment	Lineage3	Yes	Not complication	No	Cured
Sample351	Male	35-65	Other	Urban	Yes	Initial treatment	Lineage4	Yes	Not complication	No	Cured
Sample352	Female	≥65	Service workers	Urban	Yes	Initial treatment	Lineage2.2.2	Yes	Not complication	No	Cured
Sample353	Male	35-65	Service workers	Urban	Yes	Initial treatment	Lineage2.2.1	Yes	Not complication	No	Cured
Sample354	Male	35-65	Service workers	Urban	No	Initial treatment	Lineage2.2.1	Yes	Not complication	No	Cured
Sample355	Female	≥65	Retiree	Urban	No	Initial treatment	Lineage2.2.1	Yes	Not complication	No	Not cured
Sample356	Female	20-35	Students	Urban	No	Initial treatment	Lineage2.2.1	Yes	Not complication	No	Cured
Sample357	Female	20-35	Other	Urban	Yes	Initial treatment	Lineage2.2.1	Yes	Not complication	No	Cured
Sample358	Male	35-65	Service workers	Urban	Yes	Initial treatment	Lineage2.2.1	Yes	Not complication	No	Not cured
Sample359	Male	35-65	Service workers	Urban	No	Initial treatment	Lineage2.2.1	Yes	Not complication	No	Not cured
Sample360	Female	≥65	Retiree	Urban	No	Initial treatment	Lineage2.2.1	Yes	Not complication	No	Cured
Sample361	Female	≥65	Service workers	Urban	No	Initial treatment	Lineage2.2.1	Yes	Not complication	No	Cured
Sample362	Male	35-65	Other	Urban	No	Initial treatment	Lineage2.2.1	Yes	Not complication	No	Cured
Sample363	Female	≥65	Retiree	Urban	No	Initial treatment	Lineage2.2.2	Yes	Not complication	No	Cured
Sample364	Female	＜20	Students	Urban	No	Initial treatment	Lineage2.2.1	Yes	Not complication	No	Cured
Sample365	Male	≥65	Retiree	Urban	No	Initial treatment	Lineage2.2.1	Yes	Not complication	No	Cured
Sample366	Female	35-65	Service workers	Urban	Yes	Initial treatment	Lineage3	Yes	Not complication	No	Cured
Sample367	Female	≥65	Retiree	Urban	No	Initial treatment	Lineage3	Yes	Not complication	No	Cured
Sample368	Male	35-65	Farmers and herdsmen	Rural	No	Initial treatment	Lineage4	Yes	Not complication	No	Cured
Sample369	Male	20-35	Service workers	Urban	No	Initial treatment	Lineage2.2.1	Yes	Not complication	No	Cured
Sample370	Female	＜20	Students	Urban	No	Initial treatment	Lineage2.2.1	Yes	Mild malnutrition	No	Cured
Sample371	Female	＜20	Students	Urban	No	Initial treatment	Lineage4	Yes	Not complication	No	Cured
Sample372	Female	20-35	Medical workers	Urban	No	Initial treatment	Lineage2.2.1	Yes	Not complication	No	Cured
Sample373	Male	≥65	Farmers and herdsmen	Rural	No	Initial treatment	Lineage2.2.1	Yes	Not complication	No	Cured
Sample374	Female	≥65	Farmers and herdsmen	Rural	No	Initial treatment	Lineage2.2.1	Yes	Not complication	No	Cured
Sample375	Female	35-65	Service workers	Urban	No	Initial treatment	Lineage2.2.1	Yes	Not complication	No	Cured
Sample376	Male	35-65	Other	Urban	No	Initial treatment	Lineage2.2.1	Yes	Not complication	No	Cured
Sample377	Female	≥65	Retiree	Urban	No	Initial treatment	Lineage4	Yes	Not complication	No	Cured
Sample378	Male	35-65	Service workers	Urban	No	Re-treatment	Lineage2.2.1	Yes	Not complication	No	Cured
Sample379	Male	≥65	Service workers	Urban	No	Initial treatment	Lineage2.2.1	Yes	Not complication	No	Cured
Sample380	Female	≥65	Retiree	Urban	No	Initial treatment	Lineage2.2.1	Yes	Not complication	No	Cured
Sample381	Male	20-35	Service workers	Urban	No	Initial treatment	Lineage2.2.2	Yes	Not complication	No	Cured
Sample382	Male	≥65	Retiree	Urban	No	Initial treatment	Lineage2.2.1	Yes	Not complication	No	Not cured
Sample383	Male	≥65	Other	Urban	No	Re-treatment	Lineage2.2.1	Yes	Not complication	No	Switching to MDR treatment
Sample384	Female	35-65	Medical workers	Urban	Yes	Initial treatment	Lineage2.2.2	Yes	Not complication	No	Cured
Sample385	Female	20-35	Other	Urban	No	Initial treatment	Lineage2.2.1	Yes	Not complication	No	Cured
Sample386	Male	35-65	Retiree	Urban	No	Initial treatment	Lineage2.2.1	Yes	Not complication	No	Cured
Sample387	Male	35-65	Other	Urban	No	Initial treatment	Lineage2.2.2	Yes	Not complication	No	Cured
Sample388	Female	≥65	Retiree	Urban	No	Initial treatment	Lineage2.2.1	Yes	Not complication	No	Cured
Sample389	Female	≥65	Retiree	Urban	No	Re-treatment	Lineage4	Yes	Not complication	No	Cured
Sample390	Female	≥65	Retiree	Urban	No	Initial treatment	Lineage2.2.1	Yes	Not complication	No	Cured
Sample391	Female	≥65	Farmers and herdsmen	Rural	No	Initial treatment	Lineage2.2.1	Yes	Not complication	No	Cured
Sample392	Male	≥65	Retiree	Urban	No	Initial treatment	Lineage4	Yes	Not complication	No	Cured
Sample393	Female	35-65	Retiree	Urban	No	Initial treatment	Lineage2.2.1	Yes	Not complication	No	Cured
Sample394	Male	≥65	Service workers	Urban	No	Initial treatment	Lineage2.2.1	Yes	Not complication	No	Not cured
Sample395	Male	20-35	Service workers	Urban	No	Initial treatment	Lineage2.2.1	Yes	Not complication	No	Cured
Sample396	Female	35-65	Service workers	Urban	No	Initial treatment	Lineage2.2.1	Yes	Not complication	No	Cured
Sample397	Male	35-65	Service workers	Urban	No	Initial treatment	Lineage2.2.1	Yes	Not complication	No	Cured
Sample398	Female	35-65	Farmers and herdsmen	Rural	No	Initial treatment	Lineage2.2.1	Yes	Not complication	No	Cured
Sample399	Female	≥65	Farmers and herdsmen	Rural	No	Initial treatment	Lineage2.2.1	Yes	Not complication	No	Not cured
Sample400	Female	＜20	Students	Urban	Yes	Initial treatment	Lineage4	Yes	Not complication	No	Cured
Sample401	Male	≥65	Farmers and herdsmen	Rural	No	Initial treatment	Lineage2.2.1	Yes	Not complication	No	Cured
Sample402	Male	≥65	Farmers and herdsmen	Rural	No	Initial treatment	Lineage2.2.1	Yes	Not complication	No	Cured
Sample403	Female	20-35	Service workers	Urban	No	Re-treatment	Lineage2.2.1	Yes	Not complication	No	Cured
Sample404	Female	≥65	Service workers	Urban	No	Initial treatment	Lineage2.2.1	Yes	Not complication	No	Cured
Sample405	Male	35-65	Farmers and herdsmen	Rural	No	Initial treatment	Lineage2.2.1	Yes	Not complication	No	Cured
Sample406	Female	35-65	Retiree	Urban	Yes	Initial treatment	Lineage2.2.1	Yes	Not complication	No	Cured
Sample407	Female	≥65	Retiree	Urban	No	Initial treatment	Lineage4	Yes	Not complication	No	Cured
Sample408	Male	≥65	Retiree	Urban	Yes	Initial treatment	Lineage2.2.2	Yes	Not complication	No	Cured
Sample409	Male	20-35	Service workers	Urban	No	Re-treatment	Lineage2.2.1	Yes	Not complication	No	Cured
Sample410	Female	≥65	Retiree	Urban	No	Initial treatment	Lineage2.2.1	Yes	Not complication	No	Cured
Sample411	Female	≥65	Retiree	Urban	No	Initial treatment	Lineage4	Yes	Not complication	No	Not cured
Sample412	Male	20-35	Service workers	Urban	No	Initial treatment	Lineage2.2.1	Yes	Not complication	No	Cured
Sample413	Male	35-65	Other	Urban	No	Initial treatment	Lineage2.2.2	Yes	Not complication	No	Cured
Sample414	Male	≥65	Retiree	Urban	Yes	Initial treatment	Lineage2.2.1	Yes	Not complication	No	Cured
Sample415	Female	35-65	Retiree	Urban	No	Initial treatment	Lineage2.2.1	Yes	Not complication	No	Cured
Sample416	Male	≥65	Retiree	Urban	Yes	Initial treatment	Lineage2.2.1	Yes	Not complication	No	Cured
Sample417	Male	35-65	Retiree	Urban	Yes	Initial treatment	Lineage2.2.1	Yes	Not complication	No	Cured
Sample418	Female	35-65	Other	Urban	No	Initial treatment	Lineage4	Yes	Not complication	No	Cured
Sample419	Male	35-65	Service workers	Urban	No	Re-treatment	Lineage4	Yes	Not complication	No	Cured
Sample420	Male	35-65	Farmers and herdsmen	Rural	No	Initial treatment	Lineage2.2.1	Yes	Not complication	No	Cured
Sample421	Male	20-35	Students	Urban	Yes	Initial treatment	Lineage2.2.1	Yes	Not complication	No	Cured
Sample422	Female	35-65	Farmers and herdsmen	Rural	No	Initial treatment	Lineage2.2.1	Yes	Not complication	No	Cured
Sample423	Male	35-65	Service workers	Urban	No	Initial treatment	Lineage2.2.1	Yes	Not complication	No	Cured
Sample424	Male	35-65	Service workers	Urban	Yes	Initial treatment	Lineage2.2.1	Yes	Not complication	No	Cured
Sample425	Male	≥65	Retiree	Urban	No	Initial treatment	Lineage2.2.1	Yes	Not complication	No	Cured
Sample426	Female	≥65	Retiree	Urban	No	Initial treatment	Lineage4	Yes	Not complication	No	Cured
Sample427	Female	20-35	Medical workers	Urban	No	Initial treatment	Lineage2.2.1	Yes	Not complication	No	Cured
Sample428	Male	≥65	Farmers and herdsmen	Rural	No	Initial treatment	Lineage2.2.1	Yes	Not complication	No	Cured
Sample429	Female	≥65	Retiree	Urban	Yes	Initial treatment	Lineage2.2.1	Yes	Not complication	No	Cured
Sample430	Female	≥65	Retiree	Urban	No	Initial treatment	Lineage4	Yes	Not complication	No	Cured
Sample431	Female	≥65	Retiree	Urban	No	Initial treatment	Lineage4	Yes	Not complication	No	Cured
Sample432	Male	35-65	Service workers	Urban	No	Initial treatment	Lineage3	Yes	Not complication	No	Cured
Sample433	Female	≥65	Retiree	Urban	No	Initial treatment	Lineage2.2.1	Yes	Not complication	No	Cured
Sample434	Male	35-65	Other	Urban	No	Initial treatment	Lineage2.2.1	Yes	Not complication	No	Cured
Sample435	Male	35-65	Service workers	Urban	No	Initial treatment	Lineage2.2.1	Yes	Not complication	No	Cured
Sample436	Male	20-35	Service workers	Urban	No	Initial treatment	Lineage2.2.1	Yes	Not complication	No	Cured
Sample437	Female	35-65	Service workers	Urban	Yes	Initial treatment	Lineage3	Yes	Not complication	No	Cured
Sample438	Male	35-65	Other	Urban	No	Re-treatment	Lineage2.2.1	Yes	Not complication	No	Cured
Sample439	Male	≥65	Retiree	Urban	No	Initial treatment	Lineage2.2.1	Yes	Not complication	No	Cured
Sample440	Male	＜20	Other	Urban	Yes	Initial treatment	Lineage3	Yes	Not complication	No	Cured
Sample441	Female	35-65	Other	Urban	Yes	Initial treatment	Lineage3	Yes	Not complication	No	Cured
Sample442	Male	35-65	Other	Urban	No	Initial treatment	Lineage4	Yes	Not complication	No	Cured
Sample443	Male	≥65	Retiree	Urban	No	Initial treatment	Lineage4	Yes	Not complication	No	Not cured
Sample444	Male	35-65	Service workers	Urban	No	Initial treatment	Lineage2.2.1	Yes	Not complication	No	Cured
Sample445	Female	35-65	Service workers	Urban	No	Initial treatment	Lineage2.2.1	Yes	Not complication	No	Cured
Sample446	Male	35-65	Service workers	Urban	No	Initial treatment	Lineage2.2.1	Yes	Not complication	No	Cured
Sample447	Male	≥65	Retiree	Urban	No	Re-treatment	Lineage3	Yes	Not complication	No	Cured
Sample448	Female	35-65	Service workers	Urban	No	Initial treatment	Lineage2.2.1	Yes	Not complication	No	Cured
Sample449	Male	20-35	Service workers	Urban	Yes	Initial treatment	Lineage2.2.1	Yes	Not complication	No	Not cured
Sample450	Female	≥65	Retiree	Urban	No	Initial treatment	Lineage2.2.1	Yes	Not complication	No	Cured
Sample451	Female	35-65	Farmers and herdsmen	Rural	No	Initial treatment	Lineage2.2.1	Yes	Not complication	No	Cured
Sample452	Female	20-35	Service workers	Urban	No	Initial treatment	Lineage2.2.1	Yes	Not complication	No	Cured
Sample453	Male	20-35	Service workers	Urban	No	Initial treatment	Lineage2.2.1	Yes	Not complication	No	Cured
Sample454	Female	≥65	Retiree	Urban	No	Initial treatment	Lineage2.2.1	Yes	Not complication	No	Cured
Sample455	Male	35-65	Farmers and herdsmen	Rural	No	Initial treatment	Lineage2.2.1	Yes	Not complication	No	Cured
Sample456	Male	35-65	Service workers	Urban	No	Initial treatment	Lineage4	Yes	Not complication	No	Cured
Sample457	Female	≥65	Service workers	Urban	No	Initial treatment	Lineage4	Yes	Not complication	No	Cured
Describes basic information about each patient
