# Supplementary material for: Analyzing the distribution of virulence factors of Mycobacterium tuberculosis and the impact of virulence gene mutations on treatment outcomes in different lineages using whole-genome sequencing in Urumqi
Source: Virulence. 2025 Sep 16;16(1):2552875. doi: 10.1080/21505594.2025.2552875 (PMC12445446; doi:10.1080/21505594.2025.2552875)
Supplement: Clean copy of Supplementary 6 - QVIR-2024-0025.R1.xlsx [file KVIR_A_2552875_SM2647.xlsx]

## Sheet: sheet1
Supplementary 6 Comparison of gene mutations among Lineage2，Lineage3 and Lineage4
Gene	Lineage2			Lineage3			Lineage4		χ2	P
	Wild type	Mutant type		Wild type	Mutant type		Wild type	Mutant type
lpqH	4	343		0	37		0	73	1.27641	0.5282*
irtA	7	340		31	6		5	68	262.342	＜0.0001
irtB	3	344		1	36		3	70	4.56678	0.1019*
secA2	225	122		6	31		26	47	47.1303	＜0.0001
ahpC	2	345		0	37		0	73	0.635399	0.7278*
fbpA	9	338		2	35		3	70	1.20765	0.5467*
fbpB	2	345		0	37		0	73	0.635399	0.7278*
fbpC	4	343		31	6		3	70	301.463	＜0.0001
caeA	7	340		0	37		0	73	2.24861	0.3249*
ctpV	320	27		37	0		34	39	108.485	＜0.0001
cyp125	4	343		0	37		1	72	0.470592	0.7903*
devR	2	345		28	9		2	71	292.002	＜0.0001
devS	8	339		0	37		2	71	0.951712	0.6214*
eis	18	329		0	37		5	68	2.4767	0.2899*
esxB	2	345		0	37		2	71	3.60097	0.1652*
eccA1	7	340		0	37		2	71	0.969705	0.6158*
eccB1	23	324		29	8		5	68	160.184	＜0.0001
eccCa1	6	341		1	36		3	70	1.64302	0.4398*
eccCb1	13	334		1	36		2	71	0.256302	0.8797*
eccD1	20	327		28	9		10	63	147.56	＜0.0001
eccE1	49	298		1	36		12	61	4.3284	0.1148
espA	347	0		37	0		73	0	-	-
espB	23	324		0	37		3	70	3.13483	0.208584
espC	1	346		0	37		0	73	0.317003	0.853422
espD	2	345		0	37		0	73	0.635399	0.727821
espE	10	337		16	21		8	65	80.6567	＜0.0001
espF	2	345		0	37		0	73	0.635399	0.7278*
espG1	6	341		0	37		3	70	2.57343	0.2762*
espH	1	346		0	37		2	71	5.81152	0.0547*
espI	16	331		5	32		5	68	5.1453	0.0763*
espJ	2	345		2	35		3	70	8.97754	0.0112*
espK	322	25		37	0		36	37	103.556	＜0.0001
espL	1	346		0	37		0	73	0.317003	0.8534*
mycP1	11	336		1	36		6	67	4.21714	0.1214*
PE35	347	0		37	0		73	0	-	-
PPE68	13	334		2	35		9	64	8.9103	0.0116*
eccA2	328	19		37	0		43	30	84.7774	＜0.0001
eccB2	5	342		2	35		0	73	4.82498	0.0896*
eccC2	347	0		35	2		72	1	15.6238	0.0004*
eccD2	41	306		0	37		14	59	8.5963	0.0137*
eccE2	15	332		3	34		8	65	5.37732	0.0680*
espG2	20	327		17	20		4	69	67.4007	＜0.0001
esxC	3	344		2	35		0	73	7.31586	0.0258*
esxD	2	345		0	37		1	72	0.846474	0.6549*
mycP2	22	325		0	37		8	65	4.91551	0.0856*
PE36	2	345		0	37		0	73	0.635399	0.7278*
PPE69	341	6		34	3		70	3	6.05581	0.0484*
Rv3888c	16	331		27	10		6	67	163.801	＜0.0001
eccA3	319	28		37	0		28	45	136.627	＜0.0001
eccB3	5	342		0	37		5	68	9.12326	0.0104*
eccC3	347	0		37	0		73	0	-	-
eccD3	313	34		35	2		29	44	110.488	＜0.0001
eccE3	347	0		37	0		73	0	-	-
espG3	5	342		1	36		4	69	4.63557	0.0985*
esxG	8	339		0	37		0	73	2.57556	0.2759*
esxH	0	347		2	35		1	72	15.6238	0.0004*
mycP3	16	331		2	35		8	65	4.52564	0.1041*
PE5	0	347		1	36		1	72	7.32187	0.0257*
PPE4	17	330		28	9		10	63	158.433	＜0.0001
eccB4	7	340		1	36		2	71	0.196436	0.9065*
eccC4	347	0		37	0		67	6	31.9116	＜0.0001
eccD4	20	327		31	6		11	62	173.73	＜0.0001
esxT	1	346		1	36		1	72	3.65892	0.1605*
esxU	218	129		5	32		18	55	60.0954	＜0.0001
mycP4	316	31		37	0		27	46	134.06	＜0.0001
Rv3446c	221	126		5	32		19	54	60.4243	＜0.0001
cyp143	319	28		37	0		32	41	155.992	＜0.0001
eccB5	10	337		0	37		0	73	3.23385	0.1985*
eccC5	14	333		0	37		3	70	1.55302	0.4600*
eccD5	8	339		1	36		2	71	0.063263	0.9689*
eccE5	11	336		0	37		0	73	3.56522	0.1682*
esxN	1	346		0	37		1	72	1.79257	0.4081*
mycP5	6	341		0	37		1	72	0.676382	0.7131*
PE18	1	346		0	37		2	71	5.81152	0.0547*
PPE25	36	311		31	6		5	68	140.941	＜0.0001
PPE26	24	323		0	37		2	71	4.37993	0.1119*
PPE27	12	335		0	37		5	68	3.48433	0.1751*
PPE41	6	341		1	36		6	67	9.17477	0.0102*
Rv1794	1	346		0	37		0	73	0.317003	0.8534*
fadE28	10	337		1	36		2	71	0.00732629	0.9963*
fadE29	7	340		0	37		0	73	2.24861	0.3249*
kasB	1	346		0	37		1	72	1.79257	0.4081*
narX	11	336		0	37		1	72	1.846	0.3973*
glnA1	5	342		0	37		1	72	0.536777	0.7646*
fadE5	23	324		0	37		5	68	2.62703	0.2689*
mmpL10	313	34		6	31		25	48	176.898	＜0.0001
papA3	13	334		0	37		10	63	14.6001	0.0007*
rmlA	3	344		1	36		1	72	1.1026	0.5762*
hbhA	3	344		0	37		0	73	0.955198	0.6203*
mmpL11	41	306		1	36		4	69	5.0858	0.0791*
mmpL3	7	340		1	36		11	62	25.9385	＜0.0001
Rv0203	6	341		2	35		1	72	2.49689	0.2870*
hspX	2	345		1	36		0	73	2.88578	0.2362*
katG	318	29		37	0		34	39	103.754	＜0.0001
aftB	313	34		7	30		30	43	155.769	＜0.0001
aftD	79	268		31	6		27	46	61.3344	＜0.0001
embC	13	334		31	6		7	66	215.25	＜0.0001
leuD	6	341		0	37		3	70	2.57343	0.2762*
lipF	312	35		8	29		25	48	164.166	＜0.0001
sapM	1	346		29	8		3	70	305.586	＜0.0001
lprG	4	343		0	37		2	71	1.70421	0.4265*
lysA	3	344		0	37		0	73	0.955198	0.6203*
mce1A	317	30		37	0		31	42	116.136	＜0.0001
mce1B	4	343		0	37		3	70	4.11334	0.1279*
mce1C	10	337		2	35		5	68	2.96355	0.2272*
mce1D	297	50		7	30		30	43	120.752	＜0.0001
mce1F	347	0		37	0		73	0	-	-
mce2A	347	0		37	0		73	0	-	-
mce2C	17	330		1	36		25	48	63.065	＜0.0001
mce2D	11	336		0	37		2	71	1.21651	0.5443*
mce2F	290	57		6	31		22	51	135.549	＜0.0001
mce3A	318	29		37	0		31	42	118.556	＜0.0001
mce3B	15	332		2	35		7	66	3.35613	0.1867*
mce3C	6	341		2	35		4	69	4.5243	0.1041*
mce3D	5	342		0	37		3	70	3.20768	0.2011*
mce3F	344	3		37	0		73	0	0.955198	0.6203*
mce4B	6	341		0	37		6	67	10.9971	0.0041*
mce4C	220	127		6	31		18	55	58.7378	＜0.0001
mce4D	7	340		0	37		1	72	0.862416	0.6497*
mce4F	1	346		0	37		0	73	0.317003	0.8534*
mgtC	9	338		0	37		1	72	1.3198	0.5169*
mmaA4	4	343		0	37		1	72	0.470592	0.7903*
mprA	2	345		0	37		0	73	0.635399	0.7278*
mprB	316	31		37	0		27	46	134.06	＜0.0001
mbtA	7	340		0	37		11	62	28.7396	＜0.0001
mbtB	312	35		7	30		28	45	159.317	＜0.0001
mbtC	0	347		0	37		1	72	5.26027	0.0721*
mbtD	25	322		1	36		2	71	2.90483	0.2340*
mbtE	38	309		2	35		6	67	1.4631	0.4811
mbtF	347	0		37	0		67	6	31.9116	＜0.0001
mbtG	4	343		31	6		4	69	293.506	＜0.0001
mbtI	3	344		2	35		3	70	6.80457	0.0333*
mbtJ	4	343		0	37		0	73	1.27641	0.5282*
mbtK	3	344		0	37		3	70	5.4254	0.0664*
mbtL	0	347		0	37		1	72	5.26027	0.0721*
cmaA2	2	345		0	37		0	73	0.635399	0.7278*
adhD	3	344		0	37		2	71	2.39988	0.3012*
fadD13	6	341		0	37		1	72	0.676382	0.7131*
lipR	2	345		1	36		4	69	9.95727	0.0069*
tgs4	7	340		0	37		3	70	2.12959	0.3448*
narG	7	340		0	37		2	71	0.969705	0.6158*
narH	7	340		16	21		2	71	110.898	＜0.0001
narI	2	345		0	37		6	67	21.1545	＜0.0001
narJ	216	131		5	32		17	56	60.6746	＜0.0001
narK2	11	336		0	37		8	65	10.9049	0.0043*
nuoG	347	0		37	0		73	0	-	-
ctpC	1	346		2	35		3	70	11.9755	0.0025*
panC	2	345		0	37		0	73	0.635399	0.7278*
panD	2	345		0	37		2	71	3.60097	0.1652*
pcaA	1	346		0	37		0	73	0.317003	0.8534*
drrC	1	346		0	37		0	73	0.317003	0.8534*
fadD22	24	323		2	35		2	71	1.86166	0.3942*
fadD26	3	344		0	37		1	72	0.531824	0.7665*
fadD28	220	127		7	30		19	54	53.6373	＜0.0001
fadD29	55	292		0	37		3	70	13.3549	0.0013*
lppX	0	347		2	35		0	73	22.7526	＜0.0001
mas	315	32		8	29		32	41	149.628	＜0.0001
mmpL7	23	324		2	35		3	70	0.700111	0.7046*
papA5	9	338		0	37		1	72	1.3198	0.5169*
pks1	19	328		6	31		13	60	15.3292	0.0005*
pks15	346	1		37	0		73	0	0.317003	0.8534*
ppsA	345	2		34	3		72	1	14.6086	0.0007*
ppsB	7	340		0	37		4	69	4.06157	0.1312*
ppsC	20	327		0	37		14	59	18.9961	0.0001*
ppsD	45	302		2	35		31	42	40.9426	＜0.0001
ppsE	21	326		3	34		2	71	1.66845	0.4342*
Rv2949c	21	326		0	37		2	71	3.51019	0.1729*
Rv2951c	2	345		0	37		0	73	0.635399	0.7278*
Rv2952	319	28		6	31		29	44	180.648	＜0.0001
Rv2953	4	343		31	6		5	68	285.608	＜0.0001
Rv2954c	17	330		17	20		0	73	88.7866	＜0.0001
Rv2955c	2	345		1	36		2	71	3.56335	0.1684*
Rv2956	14	333		0	37		8	65	8.32856	0.0155*
Rv2957	13	334		0	37		2	71	1.55539	0.4595*
Rv2958c	30	317		0	37		6	67	3.4577	0.1782*
Rv2959c	49	298		31	6		10	63	104.569	＜0.0001
Rv2962c	27	320		0	37		5	68	3.1117	0.2111
tesA	6	341		6	31		2	71	23.6089	＜0.0001
PE_PGRS30	29	318		31	6		8	65	151.238	＜0.0001
phoP	2	345		0	37		2	71	3.60097	0.1652*
phoR	347	0		37	0		73	0	-	-
plcA	301	46		6	31		29	44	136.409	＜0.0001
plcB	9	338		2	35		2	71	0.9578	0.6195*
plcC	288	59		22	15		28	45	66.8036	＜0.0001
proC	2	345		0	37		1	72	0.846474	0.6549*
mpa	11	336		0	37		1	72	1.846	0.3973*
pafA	7	340		1	36		0	73	1.63567	0.4414*
pknG	7	340		0	37		3	70	2.12959	0.3448*
prrA	2	345		2	35		0	73	9.73238	0.0077*
prrB	1	346		1	36		1	72	3.65892	0.1605*
purC	3	344		9	28		1	72	67.118	＜0.0001
senX3	1	346		0	37		2	71	5.81152	0.0547*
sigA	3	344		0	37		1	72	0.531824	0.7665*
sigE	3	344		0	37		0	73	0.955198	0.6203*
sigF	3	344		0	37		2	71	2.39988	0.3012*
sigD	4	343		2	35		1	72	4.01537	0.1343*
sigL	1	346		0	37		0	73	0.317003	0.8534*
sigM	7	340		15	22		12	61	82.2697	＜0.0001
sodA	3	344		0	37		0	73	0.955198	0.6203*
sodC	5	342		2	35		3	70	3.94516	0.1391*
mmpL8	8	339		2	35		7	66	9.2326	0.0099*
papA1	13	334		0	37		5	68	3.17852	0.2041*
papA2	312	35		7	30		33	40	144.927	＜0.0001
pks2	23	324		23	14		11	62	94.9889	＜0.0001
lpqY	5	342		2	35		2	71	2.9825	0.2251*
sugA	1	346		0	37		0	73	0.317003	0.8534*
sugB	4	343		0	37		0	73	1.27641	0.5282*
sugC	1	346		1	36		4	69	13.1159	0.0014*
trpD	14	333		1	36		9	64	8.8447	0.0120*
ptpA	1	346		0	37		6	67	25.7223	＜0.0001
zmp1	11	336		0	37		5	68	3.86877	0.1445*
*:The statistical method was the Rank sum test, and the test value is the chi-square value.
-: Indicates that there is only one state of mutation or wildness, and the P value cannot be calculated.
Lineage 2, Lineage 3 and Lineage 4 represent Lineage 2, Lineage 3 and Lineage 4 of Mycobacterium tuberculosis respectively.
