# Supplementary material for: Analyzing the distribution of virulence factors of Mycobacterium tuberculosis and the impact of virulence gene mutations on treatment outcomes in different lineages using whole-genome sequencing in Urumqi
Source: Virulence. 2025 Sep 16;16(1):2552875. doi: 10.1080/21505594.2025.2552875 (PMC12445446; doi:10.1080/21505594.2025.2552875)
Supplement: Clean copy of Supplementary 4 - QVIR-2024-0025.R1.xlsx [file KVIR_A_2552875_SM2646.xlsx]

## Sheet: Sheet1
Supplementary 4 Comparison of virulence factors mutations among Lineage2，Lineage3 and Lineage4
ID	Virulence factors	Lineage2 (N =347)			Lineage3 (N = 37)			Lineage4 (N = 73)		χ2	P
		Mutant	Rate of mutant		Mutant	Rate of mutant		Mutant	Rate of mutant
1	19-kD protein	4	1.15274		0	0		0	0	1.2764	0.5282*
2	ABC transporter	10	2.88184		31	83.7838		7	9.58904	232.879	＜0.001
3	Accessory secretion factor	225	64.8415		6	16.2162		26	35.6164	47.1303	＜0.001
4	AhpC	2	0.576369		0	0		0	0	0.6354	0.7278*
5	Antigen 85	15	4.32277		32	86.4865		6	8.21918	221.125	＜0.001
6	Carboxylesterase	7	2.01729		0	0		0	0	2.2486	0.3249*
7	Copper exporter	320	92.219		37	100		34	46.5753	108.485	＜0.001
8	Cyp125	4	1.15274		0	0		1	1.36986	0.4706	0.7903*
9	DevRS	10	2.88184		28	75.6757		4	5.47945	213.721	＜0.001
10	Enhanced intracellular survival protein	18	5.18732		0	0		5	6.84932	2.4767	0.2899*
11	ESAT-6/CFP-10(Early secretory antigenic target of 6 kDa/culture filtrate protein of 10 kDa)	2	0.576369		0	0		2	2.73973	3.6009	0.1652*
12	ESX-1(ESAT-6 secretion system-1)	347	100		37	100		73	100	-	-
13	ESX-2 (T7SS)	347	100		37	100		73	100	-	-
14	ESX-3	347	100		37	100		73	100	-	-
15	ESX-4 (T7SS)	347	100		37	100		67	91.7808	31.9116	＜0.001*
16	ESX-5(ESAT-like secretion system)	330	95.1009		37	100		43	58.9041	90.2583	＜0.001
17	FadE28	10	2.88184		1	2.7027		2	2.73973	0.0073	0.9963
18	FadE29	7	2.01729		0	0		0	0	2.2486	0.3249*
19	FAS-II	1	0.288184		0	0		1	1.36986	1.7926	0.4081*
20	Fused nitrate reductase	11	3.17003		0	0		1	1.36986	1.846	0.3973*
21	Glutamine synthesis	5	1.44092		0	0		1	1.36986	0.5368	0.7646*
22	GPL locus	326	93.9481		7	18.9189		36	49.3151	176.249	＜0.001
23	HbhA	3	0.864553		0	0		0	0	0.9552	0.6203*
24	Heme uptake	54	15.562		4	10.8108		16	21.9178	2.6546	0.2652
25	HspX(16-kDa-crystallin-like protein)	2	0.576369		1	2.7027		0	0	1.7779	0.4111*
26	KatG	318	91.6427		37	100		34	46.5753	103.754	＜0.001
27	LAM(Lipoarabinomannan)	333	95.9654		37	100		53	72.6027	51.0397	＜0.001
28	Leucine synthesis	6	1.72911		0	0		3	4.10959	2.5734	0.2762
29	LipF	312	89.9135		8	21.6216		25	34.2466	164.166	＜0.001
30	Lipid phosphatase	1	0.288184		29	78.3784		3	4.10959	305.586	＜0.001
31	Lipoprotein	4	1.15274		0	0		2	2.73973	1.7042	0.4265*
32	Lysine synthesis	3	0.864553		0	0		0	0	0.9552	0.6203*
33	Mce1	347	100		37	100		73	100	-	-
34	Mce2	347	100		37	100		73	100	-	-
35	Mce3	347	100		37	100		73	100	-	-
36	Mce4	228	65.7061		6	16.2162		24	32.8767	52.9583	＜0.001
37	MgtC	9	2.59366		0	0		1	1.36986	1.3198	0.5169*
38	MmaA4	4	1.15274		0	0		1	1.36986	0.4706	0.7903*
39	MprAB(Mycobacterial persistence regulator)	316	91.0663		37	100		27	36.9863	134.06	＜0.001
40	Mycobactin	347	100		37	100		69	94.5205	21.1804	＜0.001*
41	Mycolic acid trans-cyclopropane synthetase	2	0.576369		0	0		0	0	0.6354	0.7278*
42	MymA operon	18	5.18732		1	2.7027		10	13.6986	8.2327	0.0163*
43	Nitrate reductase	221	63.6888		21	56.7568		26	35.6164	6.0276	0.0491
44	Nitrate/nitrite transporter	11	3.17003		0	0		8	10.9589	75.9793	＜0.001*
45	NuoG	347	100		37	100		73	100	-	-
46	P(1)-type Mn2+ transporting ATPase	1	0.288184		2	5.40541		3	4.10959	11.9755	0.0025*
47	PanC/PanD	4	1.15274		0	0		2	2.73973	1.7042	0.4265*
48	PcaA	1	0.288184		0	0		0	0	0.317	0.8534*
49	PDIM(Phthiocerol dimycocerosate)	347	100		37	100		73	100	-	-
50	PE/PE-PGRS	29	8.35735		31	83.7838		8	10.9589	151.238	＜0.001
51	PhoP	347	100		37	100		73	100	-	-
52	Phospholipase C	315	90.7781		22	59.4595		38	52.0548	75.3864	＜0.001
53	Proline synthesis	2	0.576369		0	0		1	1.36986	0.8465	0.6549*
54	Proteasome-associated proteins	18	5.18732		1	2.7027		1	1.36986	2.3646	0.3066*
55	Protein kinase G	7	2.01729		0	0		3	4.10959	2.1296	0.3448*
56	PrrA/B	3	0.864553		3	8.10811		1	1.36986	11.6208	0.0030*
57	Purine synthesis	3	0.864553		9	24.3243		1	1.36986	67.118	＜0.001*
58	SenX3	1	0.288184		0	0		2	2.73973	5.8115	0.0547*
59	SigA	3	0.864553		0	0		1	1.36986	0.5318	0.7665*
60	SigE	3	0.864553		0	0		0	0	0.9552	0.6203*
61	SigF	3	0.864553		0	0		2	2.73973	2.3999	0.3012*
62	Sigma D	4	1.15274		2	5.40541		1	1.36986	4.0154	0.1343*
63	Sigma L	1	0.288184		0	0		0	0	0.317	0.8534*
64	Sigma M	7	2.01729		15	40.5405		12	16.4384	82.2697	＜0.001
65	SodA	3	0.864553		0	0		0	0	0.9552	0.6203*
66	SodC	5	1.44092		2	5.40541		3	4.10959	3.9452	0.1391*
67	Sulfolipid-1 biosynthesis and transport	320	92.219		28	75.6757		44	60.274	53.8149	＜0.001
68	Trehalose-recycling ABC transporter	11	3.17003		3	8.10811		5	6.84932	3.6179	0.1638*
69	Tryptophan synthesis	14	4.03458		1	2.7027		9	12.3288	8.8447	0.0120*
70	Tyrosine phosphatase	1	0.288184		0	0		6	8.21918	25.7223	＜0.001*
71	Zn++ metalloprotease	11	3.17003		0	0		5	6.84932	3.8688	0.1445*
*:The statistical method was the Rank sum test, and the test value is the chi-square value.
-: Indicates that there is only one state of mutation or wildness, and the P value cannot be calculated.
Lineage 2, Lineage 3 and Lineage 4 represent Lineage 2, Lineage 3 and Lineage 4 of Mycobacterium tuberculosis respectively.
