# Supplementary material for: Analyzing the distribution of virulence factors of Mycobacterium tuberculosis and the impact of virulence gene mutations on treatment outcomes in different lineages using whole-genome sequencing in Urumqi
Source: Virulence. 2025 Sep 16;16(1):2552875. doi: 10.1080/21505594.2025.2552875 (PMC12445446; doi:10.1080/21505594.2025.2552875)
Supplement: Revised Supplementary2.xlsx [file KVIR_A_2552875_SM2645.xlsx]

## Sheet: Sheet1
Supplementary 2 Classification, Functions and Products of Virulence Factors(using M. tuberculosis H37Rv,NC_000962 (4411532 bp) as a reference)
ID	Class	Alassification	Sub-alassification	Virulence factors	Related genes	Locus tag	Function	Functional category	Product	Category of function	PHI	Whether the mutations in this study
1	Invasiveness	Adherence	Secreted proteins	Antigen 85	fbpA	Rv3804c	Involved in cell wall mycoloylation. Proteins of the antigen 85 complex are responsible for the high affinity of mycobacteria to fibronectin. Possesses a mycolyltransferase activity required for the biogenesis of trehalose dimycolate (cord factor), a dominant structure necessary for maintaining cell wall integrity.	Lipid metabolism	Secreted antigen 85-a FbpA (mycolyl transferase 85A) (fibronectin-binding protein A) (antigen 85 complex A)	Offensive virulence factors	Unknown	Yes
2	Invasiveness	Adherence	Secreted proteins	Antigen 85	fbpB	Rv1886c	Involved in cell wall mycoloylation. Proteins of the antigen 85 complex are responsible for the high affinity of mycobacteria to fibronectin. Possesses a mycolyltransferase activity required for the biogenesis of trehalose dimycolate (cord factor), a dominant structure necessary for maintaining cell wall integrity.	Lipid metabolism	Secreted antigen 85-B FbpB (85B) (antigen 85 complex B) (mycolyl transferase 85B) (fibronectin-binding protein B) (extracellular alpha-antigen)	Offensive virulence factors	Unknown	Yes
3	Invasiveness	Adherence	Secreted proteins	Antigen 85	fbpC	Rv0129c	Proteins of the antigen 85 complex are responsible for the high affinity of mycobacteria to fibronectin. Possesses a mycolyltransferase activity required for the biogenesis of trehalose dimycolate (cord factor), a dominant structure necessary for maintaining cell wall integrity.	Lipid metabolism	Secreted antigen 85-C FbpC (85C) (antigen 85 complex C) (AG58C) (mycolyl transferase 85C) (fibronectin-binding protein C)	Offensive virulence factors	Unknown	Yes
4	Invasiveness	Adherence	Secreted proteins	Antigen 85	fbpD	Rv3803c	Involved in cell wall mycoloylation. Proteins of the antigen 85 complex are responsible for the high affinity of mycobacteria to fibronectin. Possesses a mycolyltransferase activity required for the biogenesis of trehalose dimycolate (cord factor), a dominant structure necessary for maintaining cell wall integrity.	Lipid metabolism	Secreted MPT51/MPB51 antigen protein FbpD (MPT51/MPB51 antigen 85 complex C) (AG58C) (mycolyl transferase 85C) (fibronectin-binding protein C) (85C)	Offensive virulence factors	Unknown	No
5	Invasiveness	Adherence	Cell surface components	HbhA	hbhA	Rv0475	Required for extrapulmonary dissemination. Mediates adherence to epithelial cells by binding to sulfated glycoconjugates present at the surface of these cells; binds heparin, dextran sulfate, fucoidan and chondroitin sulfate. Promotes hemagglutination of erythrocytes of certain host species. Induces mycobacterial aggregation.	Cell wall and cell processes	Iron-regulated heparin binding hemagglutinin HbhA (adhesin)	Offensive virulence factors	Unknown	Yes
6	Invasiveness	Effector delivery system	Secretion system	CpnT	cpnT	Rv3903c	Unknown	Conserved hypotheticals	Hypothetical alanine and proline rich protein	Defensive virulence factors	Unknown	No
7	Invasiveness	Effector delivery system	Cell surface components	Carboxylesterase	caeA	Rv2224c	Converts unknown esters to corresponding free acid and alcohol	Cell wall and cell processes	Probable carboxylesterase CaeA	Offensive virulence factors	Unknown	Yes
8	Invasiveness	Effector delivery system	Secretion system	ESAT-6/CFP-10(Early secretory antigenic target of 6 kDa/culture filtrate protein of 10 kDa)	esxA	Rv3875	Unknown. Elicits high level of inf-gamma from memory effector cells during the first phase of a protective immune response. Exported protein cotranscribed with Rv3874|MT3988|MTV027.09|LHP|CFP10.	Cell wall and cell processes	6 kDa early secretory antigenic target EsxA (ESAT-6)	Offensive virulence factors	Unknown	No
9	Invasiveness	Effector delivery system	Secretion system	ESAT-6/CFP-10(Early secretory antigenic target of 6 kDa/culture filtrate protein of 10 kDa)	esxB	Rv3874	Unknown. Exported protein cotranscribed with Rv3875|MT3989|MTV027.10.	Cell wall and cell processes	10 kDa culture filtrate antigen EsxB (LHP) (CFP10)	Offensive virulence factors	Unknown	Yes
10	Invasiveness	Effector delivery system	Secretion system	ESX-1(ESAT-6 secretion system-1)	eccA1	Rv3868	Unknown	Cell wall and cell processes	ESX conserved component EccA1. ESX-1 type VII secretion system protein.	Offensive virulence factors	Unknown	Yes
11	Invasiveness	Effector delivery system	Secretion system	ESX-1(ESAT-6 secretion system-1)	eccB1	Rv3869	Unknown	Cell wall and cell processes	ESX conserved component EccB1. ESX-1 type VII secretion system protein. Possible membrane protein.	Offensive virulence factors	Unknown	Yes
12	Invasiveness	Effector delivery system	Secretion system	ESX-1(ESAT-6 secretion system-1)	eccCa1	Rv3870	Unknown	Cell wall and cell processes	ESX conserved component EccCa1. ESX-1 type VII secretion system protein. Possible transmembrane protein.	Offensive virulence factors	Unknown	Yes
13	Invasiveness	Effector delivery system	Secretion system	ESX-1(ESAT-6 secretion system-1)	eccCb1	Rv3871	Unknown	Cell wall and cell processes	ESX conserved component EccCb1. ESX-1 type VII secretion system protein.	Offensive virulence factors	Unknown	Yes
14	Invasiveness	Effector delivery system	Secretion system	ESX-1(ESAT-6 secretion system-1)	PE35	Rv3872	Unknown	PE/PPE	PE family-related protein PE35	Offensive virulence factors	Unknown	Yes
15	Invasiveness	Effector delivery system	Secretion system	ESX-1(ESAT-6 secretion system-1)	eccD1	Rv3877	Unknown	Cell wall and cell processes	ESX conserved component EccD1. ESX-1 type VII secretion system protein. Probable transmembrane protein.	Offensive virulence factors	Unknown	Yes
16	Invasiveness	Effector delivery system	Secretion system	ESX-1(ESAT-6 secretion system-1)	espK	Rv3879c	Unknown	Cell wall and cell processes	ESX-1 secretion-associated protein EspK. Alanine and proline rich protein.	Offensive virulence factors	Unknown	Yes
17	Invasiveness	Effector delivery system	Secretion system	ESX-1(ESAT-6 secretion system-1)	eccE1	Rv3882c	Unknown	Cell wall and cell processes	ESX conserved component EccE1. ESX-1 type VII secretion system protein. Possible membrane protein.	Offensive virulence factors	Unknown	Yes
18	Invasiveness	Effector delivery system	Secretion system	ESX-1(ESAT-6 secretion system-1)	mycP1	Rv3883c	Has proteolytic activity. Cleaves ESPB|Rv3881c. Expressed during infection of macrophages.	Intermediary metabolism and respiration	Membrane-anchored mycosin MycP1 (serine protease) (subtilisin-like protease) (subtilase-like) (mycosin-1)	Offensive virulence factors	Unknown	Yes
19	Invasiveness	Effector delivery system	Secretion system	ESX-1(ESAT-6 secretion system-1)	espD	Rv3614c	Unknown	Cell wall and cell processes	ESX-1 secretion-associated protein EspD	Offensive virulence factors	Unknown	Yes
20	Invasiveness	Effector delivery system	Secretion system	ESX-1(ESAT-6 secretion system-1)	espC	Rv3615c	Unknown	Cell wall and cell processes	ESX-1 secretion-associated protein EspC	Offensive virulence factors	Unknown	Yes
21	Invasiveness	Effector delivery system	Secretion system	ESX-1(ESAT-6 secretion system-1)	espA	Rv3616c	Unknown	Cell wall and cell processes	ESX-1 secretion-associated protein A, EspA	Offensive virulence factors	Unknown	Yes
22	Invasiveness	Effector delivery system	Secretion system	ESX-1(ESAT-6 secretion system-1)	espB	Rv3881c	Unknown. Is a proteolytic substrate of MYCP1|Rv3883c.	Cell wall and cell processes	Secreted ESX-1 substrate protein B, EspB. Conserved alanine and glycine rich protein	Offensive virulence factors	Unknown	Yes
23	Invasiveness	Effector delivery system	Secretion system	ESX-1(ESAT-6 secretion system-1)	PPE68	Rv3873	Unknown	PE/PPE	PPE family protein PPE68	Offensive virulence factors	Reduced virulence	Yes
24	Invasiveness	Effector delivery system	Secretion system	ESX-1(ESAT-6 secretion system-1)	espI	Rv3876	Unknown	Cell wall and cell processes	ESX-1 secretion-associated protein EspI. Conserved proline and alanine rich protein.	Offensive virulence factors	Unknown	Yes
25	Invasiveness	Effector delivery system	Secretion system	ESX-1(ESAT-6 secretion system-1)	espJ	Rv3878	Unknown	Cell wall and cell processes	ESX-1 secretion-associated protein EspJ. Conserved alanine rich protein.	Offensive virulence factors	Unknown	Yes
26	Invasiveness	Effector delivery system	Secretion system	ESX-1(ESAT-6 secretion system-1)	espL	Rv3880c	Unknown	Cell wall and cell processes	ESX-1 secretion-associated protein EspL	Offensive virulence factors	Unknown	Yes
27	Invasiveness	Effector delivery system	Secretion system	ESX-1(ESAT-6 secretion system-1)	espR	Rv3849	Involved in transcriptional mechanism. Regulates transcription of genes required for ESX-1 system.	Regulatory proteins	ESX-1 transcriptional regulatory protein EspR	Offensive virulence factors	Unknown	No
28	Invasiveness	Effector delivery system	Secretion system	ESX-1(ESAT-6 secretion system-1)	espE	Rv3864	Unknown	Cell wall and cell processes	ESX-1 secretion-associated protein EspE	Offensive virulence factors	Unknown	Yes
29	Invasiveness	Effector delivery system	Secretion system	ESX-1(ESAT-6 secretion system-1)	espF	Rv3865	Unknown	Cell wall and cell processes	ESX-1 secretion-associated protein EspF	Offensive virulence factors	Unknown	Yes
30	Invasiveness	Effector delivery system	Secretion system	ESX-1(ESAT-6 secretion system-1)	espG1	Rv3866	Unknown	Cell wall and cell processes	ESX-1 secretion-associated protein EspG1	Offensive virulence factors	Unknown	Yes
31	Invasiveness	Effector delivery system	Secretion system	ESX-1(ESAT-6 secretion system-1)	espH	Rv3867	Unknown	Cell wall and cell processes	ESX-1 secretion-associated protein EspH	Offensive virulence factors	Unknown	Yes
32	Invasiveness	Effector delivery system	Secretion system	ESX-2 (T7SS)	eccA2	Rv3884c	Unknown	Cell wall and cell processes	ESX conserved component EccA2. ESX-2 type VII secretion system protein. Probable CbxX/CfqX family protein.	Offensive virulence factors	Unknown	Yes
33	Invasiveness	Effector delivery system	Secretion system	ESX-2 (T7SS)	eccE2	Rv3885c	Unknown	Cell wall and cell processes	ESX conserved component EccE2. ESX-2 type VII secretion system protein. Possible membrane protein.	Offensive virulence factors	Unknown	Yes
34	Invasiveness	Effector delivery system	Secretion system	ESX-2 (T7SS)	mycP2	Rv3886c	Thought to have proteolytic activity.	Intermediary metabolism and respiration	Probable alanine and proline rich membrane-anchored mycosin MycP2 (serine protease) (subtilisin-like protease) (subtilase-like) (mycosin-2)	Offensive virulence factors	Unknown	Yes
35	Invasiveness	Effector delivery system	Secretion system	ESX-2 (T7SS)	eccD2	Rv3887c	Unknown	Cell wall and cell processes	ESX conserved component EccD2. ESX-2 type VII secretion system protein. Probable transmembrane protein.	Offensive virulence factors	Unknown	Yes
36	Invasiveness	Effector delivery system	Secretion system	ESX-2 (T7SS)	-	Rv3888c	Unknown	Cell wall and cell processes	Probable conserved membrane protein	Offensive virulence factors	Unknown	Yes
37	Invasiveness	Effector delivery system	Secretion system	ESX-2 (T7SS)	espG2	Rv3889c	Unknown	Cell wall and cell processes	ESX-2 secretion-associated protein EspG2	Offensive virulence factors	Unknown	Yes
38	Invasiveness	Effector delivery system	Secretion system	ESX-2 (T7SS)	esxC	Rv3890c	Unknown	ESAT-6 like protein EsxC (ESAT-6 like protein 11)	ESAT-6 like protein EsxC (ESAT-6 like protein 11)	Offensive virulence factors	Unknown	Yes
39	Invasiveness	Effector delivery system	Secretion system	ESX-2 (T7SS)	esxD	Rv3891c	Unknown	Cell wall and cell processes	Possible ESAT-6 like protein EsxD	Offensive virulence factors	Unknown	Yes
40	Invasiveness	Effector delivery system	Secretion system	ESX-2 (T7SS)	PPE69	Rv3892c	Unknown	PE/PPE	PPE family protein PPE69	Offensive virulence factors	Unknown	Yes
41	Invasiveness	Effector delivery system	Secretion system	ESX-2 (T7SS)	PE36	Rv3893c	Unknown	PE/PPE	PE family protein PE36	Offensive virulence factors	Unknown	Yes
42	Invasiveness	Effector delivery system	Secretion system	ESX-2 (T7SS)	eccC2	Rv3894c	Unknown	Cell wall and cell processes	ESX conserved component EccC2. ESX-2 type VII secretion system protein. Possible membrane protein.	Offensive virulence factors	Unknown	Yes
43	Invasiveness	Effector delivery system	Secretion system	ESX-2 (T7SS)	eccB2	Rv3895c	Unknown	Cell wall and cell processes	ESX conserved component EccB2. ESX-2 type VII secretion system protein. Probable membrane protein.	Offensive virulence factors	Unknown	Yes
44	Invasiveness	Effector delivery system	Secretion system	ESX-3	eccA3	Rv0282	Unknown	Cell wall and cell processes	ESX conserved component EccA3. ESX-3 type VII secretion system protein.	Offensive virulence factors	Effector (Plant avirulence determinant)	Yes
45	Invasiveness	Effector delivery system	Secretion system	ESX-3	eccB3	Rv0283	Unknown	Cell wall and cell processes	ESX conserved component EccB3. ESX-3 type VII secretion system protein. Possible membrane protein.	Offensive virulence factors	Effector (Plant avirulence determinant)	Yes
46	Invasiveness	Effector delivery system	Secretion system	ESX-3	eccC3	Rv0284	Unknown	Cell wall and cell processes	ESX conserved component EccC3. ESX-3 type VII secretion system protein. Possible membrane protein.	Offensive virulence factors	Effector (Plant avirulence determinant)	Yes
47	Invasiveness	Effector delivery system	Secretion system	ESX-3	PE5	Rv0285	Unknown	PE/PPE	PE family protein PE5	Offensive virulence factors	Unknown	Yes
48	Invasiveness	Effector delivery system	Secretion system	ESX-3	PPE4	Rv0286	Unknown	PE/PPE	PPE family protein PPE4	Offensive virulence factors	Unknown	Yes
49	Invasiveness	Effector delivery system	Secretion system	ESX-3	esxH	Rv0288	Unknown. May be involved in virulence.	Cell wall and cell processes	Low molecular weight protein antigen 7 EsxH (10 kDa antigen) (CFP-7) (protein TB10.4)	Offensive virulence factors	Effector (Plant avirulence determinant)	Yes
50	Invasiveness	Effector delivery system	Secretion system	ESX-3	espG3	Rv0289	Unknown	Cell wall and cell processes	ESX-3 secretion-associated protein EspG3	Offensive virulence factors	Effector (Plant avirulence determinant)	Yes
51	Invasiveness	Effector delivery system	Secretion system	ESX-3	eccD3	Rv0290	Unknown	Cell wall and cell processes	ESX conserved component EccD3. ESX-3 type VII secretion system protein. Probable transmembrane protein.	Offensive virulence factors	Effector (Plant avirulence determinant)	Yes
52	Invasiveness	Effector delivery system	Secretion system	ESX-3	mycP3	Rv0291	Thought to have proteolytic activity.	Intermediary metabolism and respiration	Probable membrane-anchored mycosin MycP3 (serine protease) (subtilisin-like protease) (subtilase-like) (mycosin-3)	Offensive virulence factors	Unknown	Yes
53	Invasiveness	Effector delivery system	Secretion system	ESX-3	eccE3	Rv0292	Unknown	Cell wall and cell processes	ESX conserved component EccE3. ESX-3 type VII secretion system protein. Probable transmembrane protein.	Offensive virulence factors	Effector (Plant avirulence determinant)	Yes
54	Invasiveness	Effector delivery system	Secretion system	ESX-3	esxG	Rv0287	Unknown	Cell wall and cell processes	ESAT-6 like protein EsxG (conserved protein TB9.8)	Offensive virulence factors	Effector (Plant avirulence determinant)	Yes
55	Invasiveness	Effector delivery system	Secretion system	ESX-4 (T7SS)	esxT	Rv3444c	Unknown	Cell wall and cell processes	Putative ESAT-6 like protein EsxT	Offensive virulence factors	Unknown	Yes
56	Invasiveness	Effector delivery system	Secretion system	ESX-4 (T7SS)	esxU	Rv3445c	Unknown	Cell wall and cell processes	ESAT-6 like protein EsxU	Offensive virulence factors	Unknown	Yes
57	Invasiveness	Effector delivery system	Secretion system	ESX-4 (T7SS)	-	Rv3446c	Unknown	Conserved hypotheticals	Hypothetical alanine and valine rich protein	Offensive virulence factors	Unknown	Yes
58	Invasiveness	Effector delivery system	Secretion system	ESX-4 (T7SS)	eccC4	Rv3447c	Unknown, but could hydrolyse ATP/GTP.	Cell wall and cell processes	ESX conserved component EccC4. ESX-4 type VII secretion system protein. Probable membrane protein.	Offensive virulence factors	Unknown	Yes
59	Invasiveness	Effector delivery system	Secretion system	ESX-4 (T7SS)	eccD4	Rv3448	Unknown. Possibly involved in transport across the membrane.	Cell wall and cell processes	ESX conserved component EccD4. ESX-4 type VII secretion system protein. Probable integral membrane protein.	Offensive virulence factors	Unknown	Yes
60	Invasiveness	Effector delivery system	Secretion system	ESX-4 (T7SS)	mycP4	Rv3449	Thought to have proteolytic activity.	Intermediary metabolism and respiration	Probable membrane-anchored mycosin MycP4 (serine protease) (subtilisin-like protease) (subtilase-like) (mycosin-4)	Offensive virulence factors	Unknown	Yes
61	Invasiveness	Effector delivery system	Secretion system	ESX-4 (T7SS)	eccB4	Rv3450c	Unknown	Cell wall and cell processes	ESX conserved component EccB4. ESX-4 type VII secretion system protein. Probable membrane protein.	Offensive virulence factors	Unknown	Yes
62	Invasiveness	Effector delivery system	Secretion system	ESX-5(ESAT-like secretion system)	eccA5	Rv1798	Unknown	Cell wall and cell processes	ESX conserved component EccA5. ESX-5 type VII secretion system protein.	Offensive virulence factors	Unknown	No
63	Invasiveness	Effector delivery system	Secretion system	ESX-5(ESAT-like secretion system)	eccE5	Rv1797	Unknown	Cell wall and cell processes	ESX conserved component EccE5. ESX-5 type VII secretion system protein. Probable membrane protein.	Offensive virulence factors	Unknown	Yes
64	Invasiveness	Effector delivery system	Secretion system	ESX-5(ESAT-like secretion system)	mycP5	Rv1796	Thought to have proteolytic activity.	Intermediary metabolism and respiration	Probable proline rich membrane-anchored mycosin MycP5 (serine protease) (subtilisin-like protease) (subtilase-like) (mycosin-5)	Offensive virulence factors	Unknown	Yes
65	Invasiveness	Effector delivery system	Secretion system	ESX-5(ESAT-like secretion system)	eccD5	Rv1795	Unknown	Cell wall and cell processes	ESX conserved component EccD5. ESX-5 type VII secretion system protein. Probable membrane protein.	Offensive virulence factors	Unknown	Yes
66	Invasiveness	Effector delivery system	Secretion system	ESX-5(ESAT-like secretion system)	Rv1794	Rv1794	Unknown	Conserved hypotheticals	Conserved protein	Offensive virulence factors	Unknown	Yes
67	Invasiveness	Effector delivery system	Secretion system	ESX-5(ESAT-like secretion system)	esxN	Rv1793	Unknown	Cell wall and cell processes	Putative ESAT-6 like protein EsxN (ESAT-6 like protein 5)	Offensive virulence factors	Unknown	Yes
68	Invasiveness	Effector delivery system	Secretion system	ESX-5(ESAT-like secretion system)	esxM	Rv1792	Unknown	Cell wall and cell processes	ESAT-6 like protein EsxM	Offensive virulence factors	Unknown	No
69	Invasiveness	Effector delivery system	Secretion system	ESX-5(ESAT-like secretion system)	eccC5	Rv1783	Unknown	Cell wall and cell processes	ESX conserved component EccC5. ESX-5 type VII secretion system protein.	Offensive virulence factors	Unknown	Yes
70	Invasiveness	Effector delivery system	Secretion system	ESX-5(ESAT-like secretion system)	eccB5	Rv1782	Unknown	Cell wall and cell processes	ESX conserved component EccB5. ESX-5 type VII secretion system protein. Probable membrane protein.	Offensive virulence factors	Unknown	Yes
71	Invasiveness	Effector delivery system	Secretion system	ESX-5(ESAT-like secretion system)	PPE41	Rv2430c	Unknown	PE/PPE	PPE family protein PPE41	Offensive virulence factors	Unknown	Yes
72	Invasiveness	Effector delivery system	Secretion system	ESX-5(ESAT-like secretion system)	cyp143	Rv1785c	Cytochromes P450 are a group of heme-thiolate monooxygenases. They oxidize a variety of structurally unrelated compounds, including steroids, fatty acids, and xenobiotics.	Intermediary metabolism and respiration	Probable cytochrome P450 143 Cyp143	Offensive virulence factors	Unknown	Yes
73	Invasiveness	Effector delivery system	Secretion system	ESX-5(ESAT-like secretion system)	-	Rv1786	Ferredoxins are iron-sulfur proteins that transfer electrons in a wide variety of metabolic reactions.	Intermediary metabolism and respiration	Probable ferredoxin	Offensive virulence factors	Unknown	No
74	Invasiveness	Effector delivery system	Secretion system	ESX-5(ESAT-like secretion system)	PPE25	Rv1787	Unknown	PE/PPE	PPE family protein PPE25	Offensive virulence factors	Unknown	Yes
75	Invasiveness	Effector delivery system	Secretion system	ESX-5(ESAT-like secretion system)	PE18	Rv1788	Unknown	PE/PPE	PE family protein PE18	Offensive virulence factors	Unknown	Yes
76	Invasiveness	Effector delivery system	Secretion system	ESX-5(ESAT-like secretion system)	PPE26	Rv1789	Unknown	PE/PPE	PPE family protein PPE26	Offensive virulence factors	Unknown	Yes
77	Invasiveness	Effector delivery system	Secretion system	ESX-5(ESAT-like secretion system)	PPE27	Rv1790	Unknown	PE/PPE	PPE family protein PPE27	Offensive virulence factors	Unknown	Yes
78	Invasiveness	Effector delivery system	Secretion system	ESX-5(ESAT-like secretion system)	PE19	Rv1791	Unknown	PE/PPE	PE family protein PE19	Offensive virulence factors	Unknown	No
79	Toxin	Exotoxin	Lipid and fatty acid metabolism	Phospholipase C	plcA	Rv2351c	Hydrolyzes sphingomyelin in addition to phosphatidylcholine. Probable virulence factor implicated in the pathogenesis of Mycobacterium tuberculosis at the level of intracellular survival, by the alteration of cell signaling events or by direct cytotoxicity [catalytic activity: a phosphatidylcholine + H(2)O = 1,2- diacylglycerol + choline phosphate].	Intermediary metabolism and respiration	Membrane-associated phospholipase C 1 PlcA (MTP40 antigen)	Offensive virulence factors	Unaffected pathogenicity	Yes
80	Toxin	Exotoxin	Lipid and fatty acid metabolism	Phospholipase C	plcB	Rv2350c	Hydrolyzes sphingomyelin in addition to phosphatidylcholine. Probable virulence factor implicated in the pathogenesis of Mycobacterium tuberculosis at the level of intracellular survival, by the alteration of cell signaling events or by direct cytotoxicity [catalytic activity: a phosphatidylcholine + H(2)O = 1,2- diacylglycerol + choline phosphate].	Intermediary metabolism and respiration	Membrane-associated phospholipase C 2 PlcB	Offensive virulence factors	Unaffected pathogenicity	Yes
81	Toxin	Exotoxin	Lipid and fatty acid metabolism	Phospholipase C	plcC	Rv2349c	Hydrolyzes sphingomyelin in addition to phosphatidylcholine. Probable virulence factor implicated in the pathogenesis of Mycobacterium tuberculosis at the level of intracellular survival, by the alteration of cell signaling events or by direct cytotoxicity [catalytic activity: a phosphatidylcholine + H(2)O = 1,2- diacylglycerol + choline phosphate].	Intermediary metabolism and respiration	Probable phospholipase C 3 PlcC	Offensive virulence factors	Unaffected pathogenicity	Yes
82	Invasiveness	Exoenzyme	Protease	Zn++ metalloprotease	zmp1	Rv0198c	Unknown; hydrolyzes peptides and/or proteins.	Intermediary metabolism and respiration	Probable zinc metalloprotease Zmp1	Nonspecific virulence factor	Increased virulence (Hypervirulence)	Yes
83	Invasiveness	Immune modulation	Secreted proteins	19-kD protein	lpqH	Rv3763	Shown to inhibit gamma interferon regulated HLA-DR protein and mRNA expression in human macrophages	Cell wall and cell processes	19 kDa lipoprotein antigen precursor LpqH	Defensive virulence factors	Unknown	Yes
84	Invasiveness	Immune modulation	Cell surface components	GPL locus	mmpS4	Rv0451c	Unknown	Cell wall and cell processes	Probable conserved membrane protein MmpS4	Defensive virulence factors	Unknown	No
85	Invasiveness	Immune modulation	Cell surface components	GPL locus	rmlA	Rv0334	dTDP-L-rhamnose biosynthesis within the O antigen biosynthesis pathway of lipopolysaccharide biosynthesis [catalytic activity: dTTP + alpha-D-glucose 1-phosphate = diphosphate + dTDP-glucose].	Intermediary metabolism and respiration	Alpha-D-glucose-1-phosphate thymidylyltransferase RmlA (dTDP-glucose synthase) (dTDP-glucose pyrophosphorylase)	Defensive virulence factors	Unknown	Yes
86	Invasiveness	Immune modulation	Cell surface components	GPL locus	gtf1	Rv1526c	Unknown; thought to be involved in cellular metabolism.	Intermediary metabolism and respiration	Probable glycosyltransferase	Defensive virulence factors	Unknown	No
87	Invasiveness	Immune modulation	Cell surface components	GPL locus	gtf2	Rv1524	Unknown	Probable glycosyltransferase	Probable glycosyltransferase	Defensive virulence factors	Unknown	No
88	Invasiveness	Immune modulation	Cell surface components	GPL locus	mps1	Rv0101	Involved in lipid metabolism.	Lipid metabolism	Probable peptide synthetase Nrp (peptide synthase)	Defensive virulence factors	Unknown	No
89	Invasiveness	Immune modulation	Cell surface components	GPL locus	fadE5	Rv0244c	Unknown, but involved in lipid degradation.	Lipid metabolism	Probable acyl-CoA dehydrogenase FadE5	Defensive virulence factors	Unknown	Yes
90	Invasiveness	Immune modulation	Cell surface components	GPL locus	papA3	Rv1182	Unknown; thought to be involved in lipid metabolism.	Lipid metabolism	Probable conserved polyketide synthase associated protein PapA3	Defensive virulence factors	Unknown	Yes
91	Invasiveness	Immune modulation	Cell surface components	GPL locus	mmpL10	Rv1183	Unknown. Thought to be involved in fatty acid transport.	Cell wall and cell processes	Probable conserved transmembrane transport protein MmpL10	Defensive virulence factors	Unknown	Yes
92	Invasiveness	Immune modulation	Cell surface components	GPL locus	fad21	Rv1185c	Unknown, but supposedly involved in lipid degradation.	Lipid metabolism	Probable fatty-acid-AMP ligase FadD21 (fatty-acid-AMP synthetase) (fatty-acid-AMP synthase)	Defensive virulence factors	Unknown	No
93	Invasiveness	Immune modulation	Cell surface components	GPL locus	pe	Rv1184c	Unknown	Cell wall and cell processes	Possible exported protein	Defensive virulence factors	Unknown	No
94	Invasiveness	Immune modulation	LAM(Lipoarabinomannan)	LAM(Lipoarabinomannan)	embC	Rv3793	Involved in the biosynthesis of the mycobacterial cell wall arabinan and resistance to ethambutol (EMB; dextro-2,2'-(ethylenediimino)-DI-1-butanol). Polymerizes arabinose into the arabinan of arabiogalactan [catalytic activity: UDP-L-arabinose + indol-3-ylacetyl-myo-inositol = UDP + indol-3-ylacetyl-myo-inositol L-arabinoside].	Cell wall and cell processes	Integral membrane indolylacetylinositol arabinosyltransferase EmbC (arabinosylindolylacetylinositol synthase)	Defensive virulence factors	Unknown	Yes
95	Invasiveness	Immune modulation	LAM(Lipoarabinomannan)	LAM(Lipoarabinomannan)	aftB	Rv3805c	Involved in the biosynthesis of the mycobacterial cell wall arabinan	Cell wall and cell processes	Possible arabinofuranosyltransferase AftB	Defensive virulence factors	Unknown	Yes
96	Invasiveness	Immune modulation	LAM(Lipoarabinomannan)	LAM(Lipoarabinomannan)	mptC	Rv2181	Mannosyltansferase responsible for the addition of alpha(1->2) branches to the mannan core in the biosynthesis of lipomannan (LM) and lipoarabinomannan (lam)	Cell wall and cell processes	Alpha(1->2)mannosyltransferase	Defensive virulence factors	Unknown	No
97	Invasiveness	Immune modulation	LAM(Lipoarabinomannan)	LAM(Lipoarabinomannan)	capA	Rv1635c	Possibly involved in the biosynthesis of lipoarabinomannan (lam)	Cell wall and cell processes	Probable mannosyltransferase. Probable conserved transmembrane protein.	Defensive virulence factors	Unknown	No
98	Invasiveness	Immune modulation	LAM(Lipoarabinomannan)	LAM(Lipoarabinomannan)	aftD	Rv0236c	Involved in the biosynthesis of the mycobacterial cell wall arabinan	Cell wall and cell processes	Possible arabinofuranosyltransferase AftD	Defensive virulence factors	Unknown	Yes
99	Invasiveness	Immune modulation	Mammalian cell entry (mce) operons	Lipid phosphatase	sapM	Rv3310	Involved in cellular metabolism: acting on ester bonds [catalytic activity: an orthophosphoric monoester + H(2)O = an alcohol + orthophosphate].	Cell wall and cell processes	Acid phosphatase (acid phosphomonoesterase) (phosphomonoesterase) (glycerophosphatase)	Defensive virulence factors	Unknown	Yes
100	Invasiveness	Immune modulation	Cell surface components	Lipoprotein	lprG	Rv1411c	Unknown	Cell wall and cell processes	Conserved lipoprotein LprG	Defensive virulence factors	Reduced virulence	Yes
101	Invasiveness	Immune modulation	Mammalian cell entry (mce) operons	Mce2	mce2A	Rv0589	Unknown, but thought to be involved in host cell invasion.	Virulence, detoxification, adaptation	Mce-family protein Mce2A	Defensive virulence factors	Unknown	Yes
102	Invasiveness	Immune modulation	Mammalian cell entry (mce) operons	Mce2	mce2C	Rv0591	Unknown, but thought to be involved in host cell invasion.	Virulence, detoxification, adaptation	Mce-family protein Mce2C	Defensive virulence factors	Unknown	Yes
103	Invasiveness	Immune modulation	Mammalian cell entry (mce) operons	Mce2	mce2D	Rv0592	Unknown, but thought to be involved in host cell invasion.	Virulence, detoxification, adaptation	Mce-family protein Mce2D	Defensive virulence factors	Unknown	Yes
104	Invasiveness	Immune modulation	Mammalian cell entry (mce) operons	Mce2	mce2E	Rv0593	Unknown, but thought to be involved in host cell invasion.	Virulence, detoxification, adaptation	Possible Mce-family lipoprotein LprL (Mce-family lipoprotein Mce2E)	Defensive virulence factors	reduced virulence	No
105	Invasiveness	Immune modulation	Mammalian cell entry (mce) operons	Mce2	mce2F	Rv0594	Unknown, but thought involved in host cell invasion.	Virulence, detoxification, adaptation	Mce-family protein Mce2F	Defensive virulence factors	Unknown	Yes
106	Invasiveness	Immune modulation	Mammalian cell entry (mce) operons	Mce3	mce3A	Rv1966	Unknown, but thought to be involved in host cell invasion.	Virulence, detoxification, adaptation	Mce-family protein Mce3A	Defensive virulence factors	Unknown	Yes
107	Invasiveness	Immune modulation	Mammalian cell entry (mce) operons	Mce3	mce3B	Rv1967	Unknown, but thought to be involved in host cell invasion.	Virulence, detoxification, adaptation	Mce-family protein Mce3B	Defensive virulence factors	Unknown	Yes
108	Invasiveness	Immune modulation	Mammalian cell entry (mce) operons	Mce3	mce3C	Rv1968	Unknown, but thought to be involved in host cell invasion.	Virulence, detoxification, adaptation	Mce-family protein Mce3C	Defensive virulence factors	Unknown	Yes
109	Invasiveness	Immune modulation	Mammalian cell entry (mce) operons	Mce3	mce3D	Rv1969	Unknown, but thought to be involved in host cell invasion.	Virulence, detoxification, adaptation	Mce-family protein Mce3D	Defensive virulence factors	Unknown	Yes
110	Invasiveness	Immune modulation	Mammalian cell entry (mce) operons	Mce3	mce3E	Rv1970	Unknown, but thought to be involved in host cell invasion.	Virulence, detoxification, adaptation	Cell wall and cell processes	Defensive virulence factors	Unknown	No
111	Invasiveness	Immune modulation	Mammalian cell entry (mce) operons	Mce3	mce3F	Rv1971	Unknown, but thought involved in host cell invasion.	Virulence, detoxification, adaptation	Mce-family protein Mce3F	Defensive virulence factors	Unknown	Yes
112	Invasiveness	Immune modulation	Mammalian cell entry (mce) operons	Mce4	mce4A	Rv3499c	Unknown, but thought to be involved in host cell invasion. Predicted to be involved in lipid catabolism.	Virulence, detoxification, adaptation	Mce-family protein Mce4A	Defensive virulence factors	Unknown	No
113	Invasiveness	Immune modulation	Mammalian cell entry (mce) operons	Mce4	mce4B	Rv3498c	Unknown, but thought to be involved in host cell invasion. Predicted to be involved in lipid catabolism.	Virulence, detoxification, adaptation	Mce-family protein Mce4B	Defensive virulence factors	Unknown	Yes
114	Invasiveness	Immune modulation	Mammalian cell entry (mce) operons	Mce4	mce4C	Rv3497c	Unknown, but thought to be involved in host cell invasion. Predicted to be involved in lipid catabolism.	Virulence, detoxification, adaptation	Mce-family protein Mce4C	Defensive virulence factors	Unknown	Yes
115	Invasiveness	Immune modulation	Mammalian cell entry (mce) operons	Mce4	mce4D	Rv3496c	Unknown, but thought to be involved in host cell invasion. Predicted to be involved in lipid catabolism.	Virulence, detoxification, adaptation	Unknown, but thought to be involved in host cell invasion. Predicted to be involved in lipid catabolism.	Defensive virulence factors	Unknown	Yes
116	Invasiveness	Immune modulation	Mammalian cell entry (mce) operons	Mce4	mce4E	Rv3495c	Unknown, but thought to be involved in host cell invasion. Predicted to be involved in lipid catabolism.	Cell wall and cell processes	Possible Mce-family lipoprotein LprN (Mce-family lipoprotein Mce4E)	Defensive virulence factors	Unknown	No
117	Invasiveness	Immune modulation	Mammalian cell entry (mce) operons	Mce4	mce4F	Rv3494c	Unknown, but thought to be involved in host cell invasion. Predicted to be involved in lipid catabolism.	Virulence, detoxification, adaptation	Mce-family protein Mce4F	Defensive virulence factors	Unknown	Yes
118	Invasiveness	Immune modulation	Cell surface components	MymA operon	mymA	Rv3083	Unknown; possible oxidoreductase involved in cellular metabolism.	Intermediary metabolism and respiration	Probable monooxygenase (hydroxylase)	Defensive virulence factors	Unknown	No
119	Invasiveness	Immune modulation	Cell surface components	MymA operon	lipR	Rv3084	Unknown; lipolytic enzyme involved in cellular metabolism.	Intermediary metabolism and respiration	Probable acetyl-hydrolase/esterase LipR	Defensive virulence factors	Unknown	Yes
120	Invasiveness	Immune modulation	Cell surface components	MymA operon	sadH	Rv3085	Unknown; supposedly involved in cellular metabolism.	Intermediary metabolism and respiration	Probable short-chain type dehydrogenase/reductase	Defensive virulence factors	Unknown	No
121	Invasiveness	Immune modulation	Cell surface components	MymA operon	adhD	Rv3086	Unknown; generates an aldehyde (or perhaps a ketone) from an alcohol.	Intermediary metabolism and respiration	Probable zinc-type alcohol dehydrogenase AdhD (aldehyde reductase)	Defensive virulence factors	Unknown	Yes
122	Invasiveness	Immune modulation	Cell surface components	MymA operon	chp	Rv3087	May be involved in synthesis of triacylglycerol	Lipid metabolism	Possible triacylglycerol synthase (diacylglycerol acyltransferase)	Defensive virulence factors	Unknown	No
123	Invasiveness	Immune modulation	Cell surface components	MymA operon	tgs4	Rv3088	May be involved in synthesis of triacylglycerol	Lipid metabolism	Putative triacylglycerol synthase (diacylglycerol acyltransferase) Tgs4	Defensive virulence factors	Unknown	Yes
124	Invasiveness	Immune modulation	Cell surface components	MymA operon	fadD13	Rv3089	Unknown, but involved in lipid degradation.	Lipid metabolism	Probable chain -fatty-acid-CoA ligase FadD13 (fatty-acyl-CoA synthetase)	Defensive virulence factors	Unknown	Yes
125	Invasiveness	Immune modulation	-	Nucleoside diphosphate kinase	ndk	Rv2445c	Major role in the synthesis of nucleoside triphosphates other than ATP [catalytic activity: ATP + nucleoside diphosphate = ADP + nucleoside triphosphate].	Intermediary metabolism and respiration	Probable nucleoside diphosphate kinase NdkA (NDK) (NDP kinase) (nucleoside-2-P kinase)	Defensive virulence factors	Unknown	No
126	Invasiveness	Immune modulation	Anti-apoptosis factor	NuoG	nuoG	Rv3151	Involved in aerobic|anaerobic respiration [catalytic activity: NADH + ubiquinone = NAD(+) + ubiquinol].	Intermediary metabolism and respiration	Probable NADH dehydrogenase I (chain G) NuoG (NADH-ubiquinone oxidoreductase chain G)	Defensive virulence factors	Unknown	Yes
127	Invasiveness	Immune modulation	Cell surface components	PDIM(Phthiocerol dimycocerosate)	fadD26	Rv2930	Involved in phthiocerol dimycocerosate (dim) biosynthesis, possibly by activating substrates for the PPS polyketides synthase.	Lipid metabolism	Fatty-acid-AMP ligase FadD26 (fatty-acid-AMP synthetase) (fatty-acid-AMP synthase)	Defensive virulence factors	Unknown	Yes
128	Invasiveness	Immune modulation	Cell surface components	PDIM(Phthiocerol dimycocerosate)	fadD28	Rv2941	Involved in phthiocerol dimycocerosate (dim) biosynthesis. Thought to be involved in the release and transfer of mycoserosic acid from mas onto the DIOLS.	Lipid metabolism	Fatty-acid-AMP ligase FadD28 (fatty-acid-AMP synthetase) (fatty-acid-AMP synthase)	Defensive virulence factors	Unknown	Yes
129	Invasiveness	Immune modulation	Cell surface components	PDIM(Phthiocerol dimycocerosate)	ppsA	Rv2931	Involved in phenolpthiocerol and phthiocerol dimycocerosate (dim) biosynthesis: extension of C18 with malony CoA (partial reduction).	Lipid metabolism	Phenolpthiocerol synthesis type-I polyketide synthase PpsA	Defensive virulence factors	Reduced virulence	Yes
130	Invasiveness	Immune modulation	Cell surface components	PDIM(Phthiocerol dimycocerosate)	ppsB	Rv2932	Involved in phenolpthiocerol and phthiocerol dimycocerosate (dim) biosynthesis: extension with malony CoA (partial reduction).	Lipid metabolism	Phenolpthiocerol synthesis type-I polyketide synthase PpsB	Defensive virulence factors	Unknown	Yes
131	Invasiveness	Immune modulation	Cell surface components	PDIM(Phthiocerol dimycocerosate)	ppsC	Rv2933	Involved in phenolpthiocerol and phthiocerol dimycocerosate (dim) biosynthesis: extension with malony CoA (complete reduction).	Lipid metabolism	Phenolpthiocerol synthesis type-I polyketide synthase PpsC	Defensive virulence factors	Unknown	Yes
132	Invasiveness	Immune modulation	Cell surface components	PDIM(Phthiocerol dimycocerosate)	ppsD	Rv2934	Involved in phenolpthiocerol and phthiocerol dimycocerosate (dim) biosynthesis: extension with methylmalony CoA (partial reduction).	Lipid metabolism	Phenolpthiocerol synthesis type-I polyketide synthase PpsD	Defensive virulence factors	Unknown	Yes
133	Invasiveness	Immune modulation	Cell surface components	PDIM(Phthiocerol dimycocerosate)	ppsE	Rv2935	Involved in phenolpthiocerol and phthiocerol dimycocerosate (dim) biosynthesis: extension with malony CoA (partial reduction, decarboxylation).	Lipid metabolism	Phenolpthiocerol synthesis type-I polyketide synthase PpsE	Defensive virulence factors	Unknown	Yes
134	Invasiveness	Immune modulation	Cell surface components	PDIM(Phthiocerol dimycocerosate)	papA5	Rv2939	Thought to be involved in phthiocerol dimycocerosate (dim) biosynthesis.	Lipid metabolism	Possible conserved polyketide synthase associated protein PapA5	Defensive virulence factors	Unknown	Yes
135	Invasiveness	Immune modulation	Cell surface components	PDIM(Phthiocerol dimycocerosate)	mas	Rv2940c	Catalyzes the elongation of N-fatty acyl-CoA with methylamalonyl-CoA (not malonyl-CoA) as the elongating agent to form mycocerosyl lipids.	Lipid metabolism	Probable multifunctional mycocerosic acid synthase membrane-associated Mas	Defensive virulence factors	Reduced virulence	Yes
136	Invasiveness	Immune modulation	Cell surface components	PDIM(Phthiocerol dimycocerosate)	mmpL7	Rv2942	Involved in translocation of phthiocerol dimycocerosate (dim) in the cell wall.	Cell wall and cell processes	Conserved transmembrane transport protein MmpL7	Defensive virulence factors	Unknown	Yes
137	Invasiveness	Immune modulation	Cell surface components	PDIM(Phthiocerol dimycocerosate)	ddrA	Rv2936	Probably involved in active transport of antibiotic and phthiocerol dimycocerosate (dim) across the membrane (export). DRRA, DRRB|Rv2936|MTCY19H9.05 and DRRC|Rv2938|MTCY19H9.06 may act jointly to confer daunorubicin and doxorubicin resistance by an export mechanism. Responsible for energy coupling to the transport system.	Cell wall and cell processes	Daunorubicin-dim-transport ATP-binding protein ABC transporter DrrA	Defensive virulence factors	Unknown	No
138	Invasiveness	Immune modulation	Cell surface components	PDIM(Phthiocerol dimycocerosate)	ddrB	Rv2937	Probably involved in active transport of antibiotic and phthiocerol dimycocerosate (dim) across the membrane (export). DRRA|Rv2934|MTCY19H9.04, DRRB and DRRC|Rv2938|MTCY19H9.06 may act jointly to confer daunorubicin and doxorubicin resistance by an export mechanism. Probably responsible for the translocation of the substrate across the membrane and localization of dim into the cell wall.	Cell wall and cell processes	Daunorubicin-dim-transport integral membrane protein ABC transporter DrrB	Defensive virulence factors	Unknown	No
139	Invasiveness	Immune modulation	Cell surface components	PDIM(Phthiocerol dimycocerosate)	drrC	Rv2938	Probably involved in active transport of antibiotic and phthiocerol dimycocerosate (dim) across the membrane (export). DRRA|Rv2934|MTCY19H9.04, DRRB|Rv2937|MTCY19H9.05 and DRRC may act jointly to confer daunorubicin and doxorubicin resistance by an export mechanism. Probably responsible for the translocation of the substrate across the membrane and localization of dim into the cell wall.	Cell wall and cell processes	Probable daunorubicin-dim-transport integral membrane protein ABC transporter DrrC	Defensive virulence factors	Unknown	Yes
140	Invasiveness	Immune modulation	Cell surface components	PDIM(Phthiocerol dimycocerosate)	-	Rv2957	Unknown; probably involved in cellular metabolism.	Intermediary metabolism and respiration	Possible glycosyl transferase	Defensive virulence factors	Unknown	Yes
141	Invasiveness	Immune modulation	Cell surface components	PDIM(Phthiocerol dimycocerosate)	-	Rv2958c	Unknown; probably involved in cellular metabolism. Possibly involved in resistance to killing by human macrophages.	Intermediary metabolism and respiration	Possible glycosyl transferase	Defensive virulence factors	Unknown	Yes
142	Invasiveness	Immune modulation	Cell surface components	PDIM(Phthiocerol dimycocerosate)	-	Rv2962c	Unknown; probably involved in cellular metabolism. Possibly involved in resistance to killing by human macrophages.	Intermediary metabolism and respiration	Possible glycosyl transferase	Defensive virulence factors	Unknown	Yes
143	Invasiveness	Immune modulation	Cell surface components	PDIM(Phthiocerol dimycocerosate)	-	Rv2952	Thought to cause methylation.	Intermediary metabolism and respiration	Possible methyltransferase (methylase)	Defensive virulence factors	Unknown	Yes
144	Invasiveness	Immune modulation	Cell surface components	PDIM(Phthiocerol dimycocerosate)	-	Rv2959c	Thought to cause methylation.	Intermediary metabolism and respiration	Possible methyltransferase (methylase)	Defensive virulence factors	Unknown	Yes
145	Invasiveness	Immune modulation	Cell surface components	PDIM(Phthiocerol dimycocerosate)	tesA	Rv2928	Probably involved in biosynthesis of phthiocerol dimycocerosate (PDIM)	Lipid metabolism	Probable thioesterase TesA	Defensive virulence factors	Unknown	Yes
146	Invasiveness	Immune modulation	Cell surface components	PDIM(Phthiocerol dimycocerosate)	lppx	Rv2945c	Unknown	Cell wall and cell processes	Probable conserved lipoprotein LppX	Defensive virulence factors	Unknown	Yes
147	Invasiveness	Immune modulation	Cell surface components	PDIM(Phthiocerol dimycocerosate)	pks15	Rv2947c	Polyketide synthase possibly involved in lipid synthesis	Lipid metabolism	Probable polyketide synthase Pks15	Defensive virulence factors	Unknown	Yes
148	Invasiveness	Immune modulation	Cell surface components	PDIM(Phthiocerol dimycocerosate)	pks1	Rv2946c	Polyketide synthase possibly involved in lipid synthesis	Lipid metabolism	Probable polyketide synthase Pks1	Defensive virulence factors	Unknown	Yes
149	Invasiveness	Immune modulation	Cell surface components	PDIM(Phthiocerol dimycocerosate)	fadD22	Rv2948c	Involved in biosynthesis of phenolic glycolipids (PGLs)	Lipid metabolism	P-hydroxybenzoyl-AMP ligase FadD22	Defensive virulence factors	Unknown	Yes
150	Invasiveness	Immune modulation	Cell surface components	PDIM(Phthiocerol dimycocerosate)	-	Rv2949c	Catalyzes the conversion of chorismate to 4-hydroxybenzoate [catalytic activity: chorismate = 4-hydroxybenzoate + pyruvate]	Intermediary metabolism and respiration	Chorismate pyruvate lyase	Defensive virulence factors	Unknown	Yes
151	Invasiveness	Immune modulation	Cell surface components	PDIM(Phthiocerol dimycocerosate)	fadD29	Rv2950c	Involved in biosynthesis of phenolic glycolipids (PGLs)	Lipid metabolism	Fatty-acid-AMP ligase FadD29 (fatty-acid-AMP synthetase) (fatty-acid-AMP synthase)	Defensive virulence factors	Unknown	Yes
152	Invasiveness	Immune modulation	Cell surface components	PDIM(Phthiocerol dimycocerosate)	-	Rv2951c	Unknown; probably involved in cellular metabolism.	Intermediary metabolism and respiration	Possible oxidoreductase	Defensive virulence factors	Unknown	Yes
153	Invasiveness	Immune modulation	Cell surface components	PDIM(Phthiocerol dimycocerosate)	-	Rv2953	May be involved in phenolpthiocerol and phthiocerol dimycocerosate (dim) biosynthesis	Lipid metabolism	Enoyl reductase	Defensive virulence factors	Unknown	Yes
154	Invasiveness	Immune modulation	Cell surface components	PDIM(Phthiocerol dimycocerosate)	-	Rv2954c	Unknown	Conserved hypotheticals	Hypothetical protein	Defensive virulence factors	Unknown	Yes
155	Invasiveness	Immune modulation	Cell surface components	PDIM(Phthiocerol dimycocerosate)	-	Rv2955c	Unknown	Conserved hypotheticals	Conserved protein	Defensive virulence factors	Unknown	Yes
156	Invasiveness	Immune modulation	Cell surface components	PDIM(Phthiocerol dimycocerosate)	-	Rv2956	Unknown	Conserved hypotheticals	Conserved protein	Defensive virulence factors	Unknown	Yes
157	Invasiveness	Immune modulation	Phagosome arresting	PE/PE-PGRS	PE_PGRS30	Rv1651c	Unknown. Thought to be involved in virulence.	PE/PPE	PE-PGRS family protein PE_PGRS30	Defensive virulence factors	Unknown	Yes
158	Invasiveness	Immune modulation	-	Potassium/proton antiporter	kefB	Rv3236c	Probably involved in transport of undetermined substrate (possibly cations Na/H) across the membrane. Thought to be responsible for the translocation of the substrate across the membrane.	Cell wall and cell processes	Probable conserved integral membrane transport protein	Defensive virulence factors	Unknown	No
159	Invasiveness	Immune modulation	Secreted proteins	Protein kinase G	pknG	Rv0410c	Involved in signal transduction (via phosphorylation). Thought to regulate amino-acid uptake and stationary-phase metabolism. Phosphorylates the peptide substrate myelin basic protein (MBP) at serine residues [catalytic activity: ATP + a protein = ADP + a phosphoprotein].	Regulatory proteins	Serine/threonine-protein kinase PknG (protein kinase G) (STPK G)	Defensive virulence factors	Unknown	Yes
160	Invasiveness	Immune modulation	Cell surface components	Sulfolipid-1 biosynthesis and transport	stf0	Rv0295c	Unknown	Conserved hypotheticals	Conserved protein	Defensive virulence factors	Unknown	No
161	Invasiveness	Immune modulation	Cell surface components	Sulfolipid-1 biosynthesis and transport	papA2	Rv3820c	Involved in sulfolipid-1 (SL-1) biosynthesis	Lipid metabolism	Possible conserved polyketide synthase associated protein PapA2	Defensive virulence factors	Unknown	Yes
162	Invasiveness	Immune modulation	Cell surface components	Sulfolipid-1 biosynthesis and transport	papA1	Rv3824c	Involved in sulfolipid-1 (SL-1) biosynthesis	Lipid metabolism	Conserved polyketide synthase associated protein PapA1	Defensive virulence factors	Unknown	Yes
163	Invasiveness	Immune modulation	Cell surface components	Sulfolipid-1 biosynthesis and transport	pks2	Rv3825c	Unknown; supposedly involved in lipid metabolism.	Lipid metabolism	Polyketide synthase Pks2	Defensive virulence factors	Reduced virulence	Yes
164	Invasiveness	Immune modulation	Cell surface components	Sulfolipid-1 biosynthesis and transport	mmpL8	Rv3823c	Thought to be involved in the transport of lipids, it has been shown to be required in the production of a sulfated glycolipid, sulfolipid-1 (SL-1).	Cell wall and cell processes	Conserved integral membrane transport protein MmpL8	Defensive virulence factors	Unknown	Yes
165	Invasiveness	Immune modulation	Phagosome arresting	Tyrosine phosphatase	ptpA	Rv2234	Involved in signal transduction (via dephosphorylation). Can dephosphorylated in vitro the phosphotyrosine residue of myelin basic protein (MBP) at pH 7.0 [catalytic activity: protein tyrosine phosphate + H(2)O = protein tyrosine + phosphate].	Regulatory proteins	Phosphotyrosine protein phosphatase PtpA (protein-tyrosine-phosphatase) (PTPase) (LMW phosphatase)	Defensive virulence factors	Unknown	Yes
166	Invasiveness	Nutritional/Metabolic factor	Iron uptake	ABC transporter	irtA	Rv1348	Involved in iron homeostasis. Responsible for energy coupling to the transport system and for the translocation of the substrate across the membrane.	Cell wall and cell processes	Iron-regulated transporter IrtA	Nonspecific virulence factor	Unknown	Yes
167	Invasiveness	Nutritional/Metabolic factor	Iron uptake	ABC transporter	irtB	Rv1349	Involved in iron homeostasis. Responsible for energy coupling to the transport system and for the translocation of the substrate across the membrane.	Cell wall and cell processes	Iron-regulated transporter IrtB	Nonspecific virulence factor	Unknown	Yes
168	Invasiveness	Nutritional/Metabolic factor	Copper uptake	Copper exporter	ctpV	Rv0969	Metal cation-transporting ATPase; possibly catalyzes the transport of an undetermined metal cation with the hydrolysis of ATP [catalytic activity: ATP + H(2)O + undetermined metal cation(in) = ADP + phosphate + undetermined metal cation(out)].	Cell wall and cell processes	Probable metal cation transporter P-type ATPase CtpV	Defensive virulence factors	Unknown	Yes
169	Invasiveness	Nutritional/Metabolic factor	Catabolism of cholesterol	Cyp125	cyp125	Rv3545c	Cytochromes P450 are a group of heme-thiolate monooxygenases. They oxidize a variety of structurally unrelated compounds, including steroids, fatty acids, and xenobiotics.	Intermediary metabolism and respiration	Probable cytochrome P450 125 Cyp125	Defensive virulence factors	Unknown	Yes
170	Invasiveness	Nutritional/Metabolic factor	Catabolism of cholesterol	FadE28	fadE28	Rv3544c	Unknown, but involved in lipid degradation.	Lipid metabolism	Probable acyl-CoA dehydrogenase FadE28	Defensive virulence factors	Unknown	Yes
171	Invasiveness	Nutritional/Metabolic factor	Catabolism of cholesterol	FadE29	fadE29	Rv3543c	Unknown, but involved in lipid degradation.	Lipid metabolism	Probable acyl-CoA dehydrogenase FadE29	Defensive virulence factors	Unknown	Yes
172	Invasiveness	Nutritional/Metabolic factor	Lipid and fatty acid metabolism	FAS-II	kasB	Rv2246	Involved in fatty acid biosynthesis (mycolic acids synthesis); involved in meromycolate extension. Catalyzes the condensation reaction of fatty acid synthesis by the addition to an acyl acceptor of two carbons from malonyl-ACP [catalytic activity: acyl-[acyl-carrier protein] + malonyl-[acyl-carrier protein] = 3-oxoacyl-[acyl-carrier protein] + [acyl-carrier protein] + CO(2)].	Lipid metabolism	3-oxoacyl-[acyl-carrier protein] synthase 2 KasB (beta-ketoacyl-ACP synthase) (KAS I)	Defensive virulence factors	Reduced virulence	Yes
173	Invasiveness	Nutritional/Metabolic factor	Anaerobic respiration	Fused nitrate reductase	narX	Rv1736c	Involved in nitrate reduction, and in the persistence in the host [catalytic activity: nitrite + acceptor = nitrate + reduced acceptor]	Intermediary metabolism and respiration	Probable nitrate reductase NarX	Defensive virulence factors	Unknown	Yes
174	Invasiveness	Nutritional/Metabolic factor	Amino acid and purine metabolism	Glutamine synthesis	glnA1	Rv2220	Involved in glutamine biosynthesis [catalytic activity: ATP + L-glutamate + NH(3) = ADP + glutamine + orthophosphate].	Intermediary metabolism and respiration	Glutamine synthetase GlnA1 (glutamine synthase) (GS-I)	Defensive virulence factors	Increased virulence (Hypervirulence)	Yes
175	Invasiveness	Nutritional/Metabolic factor	Heme uptake	Heme uptake	-	Rv0203	Unknown	Cell wall and cell processes	Possible exported protein	Nonspecific virulence factor	Unknown	Yes
176	Invasiveness	Nutritional/Metabolic factor	Heme uptake	Heme uptake	mmpL3	Rv0206c	Unknown. Thought to be involved in fatty acid transport.	Cell wall and cell processes	Possible conserved transmembrane transport protein MmpL3	Nonspecific virulence factor	Unknown	Yes
177	Invasiveness	Nutritional/Metabolic factor	Heme uptake	Heme uptake	mmpL11	Rv0202c	Unknown. Thought to be involved in fatty acid transport.	Cell wall and cell processes	Probable conserved transmembrane transport protein MmpL11	Nonspecific virulence factor	Unknown	Yes
178	Invasiveness	Nutritional/Metabolic factor	Amino acid and purine metabolism	Leucine synthesis	leuD	Rv2987c	Involved in leucine biosynthesis (at the second step) [catalytic activity: 3-isopropylmalate = 2-isopropylmaleate + H(2)O (also catalyses 2-isopropylmaleate + H(2)O = 3-hydroxy-4-methyl-3-carboxypentanone)].	Intermediary metabolism and respiration	Probable 3-isopropylmalate dehydratase (small subunit) LeuD (isopropylmalate isomerase) (alpha-IPM isomerase) (IPMI)	Defensive virulence factors	Unknown	Yes
179	Invasiveness	Nutritional/Metabolic factor	Lipid and fatty acid metabolism	LipF	lipF	Rv3487c	Unknown; lipolytic enzyme involved in cellular metabolism.	Intermediary metabolism and respiration	Probable esterase/lipase LipF	Defensive virulence factors	Unknown	Yes
180	Invasiveness	Nutritional/Metabolic factor	Amino acid and purine metabolism	Lysine synthesis	lysA	Rv1293	Involved in biosynthesis of lysine (last step) [catalytic activity: MESO-2,6-diaminoheptanedioate = L-lysine + CO(2)].	Intermediary metabolism and respiration	Diaminopimelate decarboxylase LysA (DAP decarboxylase)	Defensive virulence factors	Unknown	Yes
181	Invasiveness	Nutritional/Metabolic factor	Mammalian cell entry (mce) operons	Mce1	mce1A	Rv0169	Unknown, but thought to be involved in host cell invasion (entry and survival inside macrophages).	Virulence, detoxification, adaptation	Mce-family protein Mce1A	Defensive virulence factors	Unknown	Yes
182	Invasiveness	Nutritional/Metabolic factor	Mammalian cell entry (mce) operons	Mce1	mce1B	Rv0170	Unknown, but thought to be involved in host cell invasion.	Virulence, detoxification, adaptation	Mce-family protein Mce1B	Defensive virulence factors	Unknown	Yes
183	Invasiveness	Nutritional/Metabolic factor	Mammalian cell entry (mce) operons	Mce1	mce1C	Rv0171	Unknown, but thought to be involved in host cell invasion.	Virulence, detoxification, adaptation	Mce-family protein Mce1C	Defensive virulence factors	Unknown	Yes
184	Invasiveness	Nutritional/Metabolic factor	Mammalian cell entry (mce) operons	Mce1	mce1D	Rv0172	Unknown, but thought to be involved in host cell invasion.	Virulence, detoxification, adaptation	Mce-family protein Mce1D	Defensive virulence factors	Unknown	Yes
185	Invasiveness	Nutritional/Metabolic factor	Mammalian cell entry (mce) operons	Mce1	mce1E	Rv0173	Unknown, but thought to be involved in host cell invasion.	Virulence, detoxification, adaptation	Cell wall and cell processes	Defensive virulence factors	Unknown	No
186	Invasiveness	Nutritional/Metabolic factor	Mammalian cell entry (mce) operons	Mce1	mce1F	Rv0174	Unknown, but thought involved in host cell invasion.	Virulence, detoxification, adaptation	Mce-family protein Mce1F	Defensive virulence factors	Unknown	Yes
187	Invasiveness	Nutritional/Metabolic factor	Magnesium uptake	MgtC	mgtC	Rv1811	Thought to be involved in Mg2+ transport (import). May act as an accessory protein for MGTB so mediating magnesium influx into the cytosol [catalytic activity: ATP + H(2)O + Mg(2+)(out) = ADP + phosphate + Mg(2+)(in)].	Cell wall and cell processes	Possible Mg2+ transport P-type ATPase C MgtC	Defensive virulence factors	Unknown	Yes
188	Invasiveness	Nutritional/Metabolic factor	Iron uptake	Mycobactin	mbtH	Rv2377c	Thought to be involved in the biogenesis of the hydroxyphenyloxazoline-containing siderophore mycobactins.	Lipid metabolism	Putative conserved protein MbtH	Nonspecific virulence factor	Unknown	No
189	Invasiveness	Nutritional/Metabolic factor	Iron uptake	Mycobactin	mbtG	Rv2378c	Involved in the biogenesis of the hydroxyphenyloxazoline-containing siderophore mycobactins. This hydroxylase is possibly required for N-hydroxylation of the two lysine residues at some stage during mycobactin assembly [catalytic activity: L-lysine + O(2) = N6-hydroxy-L-lysine + H(2)O. No information can be found if this enzyme is NADPH dependent or independent].	Lipid metabolism	Lysine-N-oxygenase MbtG (L-lysine 6-monooxygenase) (lysine N6-hydroxylase)	Nonspecific virulence factor	Unknown	Yes
190	Invasiveness	Nutritional/Metabolic factor	Iron uptake	Mycobactin	mbtF	Rv2379c	Involved in the biogenesis of the hydroxyphenyloxazoline-containing siderophore mycobactins. Probably activates the two lysine residues that are incorporated into mycobactin (lysine ligation).	Lipid metabolism	Peptide synthetase MbtF (peptide synthase)	Nonspecific virulence factor	Unknown	Yes
191	Invasiveness	Nutritional/Metabolic factor	Iron uptake	Mycobactin	mbtE	Rv2380c	Involved in the biogenesis of the hydroxyphenyloxazoline-containing siderophore mycobactins. Probably activates the two lysine residues that are incorporated into mycobactin (lysine ligation).	Lipid metabolism	Peptide synthetase MbtE (peptide synthase)	Nonspecific virulence factor	Reduced virulence	Yes
192	Invasiveness	Nutritional/Metabolic factor	Iron uptake	Mycobactin	mbtD	Rv2381c	Involved in the biogenesis of the hydroxyphenyloxazoline-containing siderophore mycobactins.	Lipid metabolism	Polyketide synthetase MbtD (polyketide synthase)	Nonspecific virulence factor	Unknown	Yes
193	Invasiveness	Nutritional/Metabolic factor	Iron uptake	Mycobactin	mbtC	Rv2382c	Involved in the biogenesis of the hydroxyphenyloxazoline-containing siderophore mycobactins.	Lipid metabolism	Polyketide synthetase MbtC (polyketide synthase)	Nonspecific virulence factor	Unknown	Yes
194	Invasiveness	Nutritional/Metabolic factor	Iron uptake	Mycobactin	mbtB	Rv2383c	Involved in the biogenesis of the hydroxyphenyloxazoline-containing siderophore mycobactins. This peptide synthase forms amide bound between the carboxylic acid of salicylate and the alpha-amino group of serine (serine/threonine ligation).	Lipid metabolism	Phenyloxazoline synthase MbtB (phenyloxazoline synthetase)	Nonspecific virulence factor	Unknown	Yes
195	Invasiveness	Nutritional/Metabolic factor	Iron uptake	Mycobactin	mbtA	Rv2384	Involved in the biogenesis of the hydroxyphenyloxazoline-containing siderophore mycobactins (initiation step of mycobactin chain growth). Activates the mycobactin ArCP in two half-reactions: activates salicylic acid as acyladenylate (adenylation step) + transfers activated salicylate to the MBTA ArCP as a thioester (arylation step).	Lipid metabolism	Bifunctional enzyme MbtA: salicyl-AMP ligase (SAL-AMP ligase) + salicyl-S-ArCP synthetase	Nonspecific virulence factor	Unknown	Yes
196	Invasiveness	Nutritional/Metabolic factor	Iron uptake	Mycobactin	mbtJ	Rv2385	Involved in the biogenesis of the hydroxyphenyloxazoline-containing siderophore mycobactins. Possibly required for N-hydroxylation of the two lysine residues at some stage during mycobactin assembly.	Lipid metabolism	Putative acetyl hydrolase MbtJ	Nonspecific virulence factor	Unknown	Yes
197	Invasiveness	Nutritional/Metabolic factor	Iron uptake	Mycobactin	mbtI	Rv2386c	Involved in the biogenesis of the hydroxyphenyloxazoline-containing siderophore mycobactins. Possibly plays a role in the conversion of chorismate to salicilate (the starter unit for mycobactin siderophore construction).	Lipid metabolism	Isochorismate synthase MbtI	Nonspecific virulence factor	Unknown	Yes
198	Invasiveness	Nutritional/Metabolic factor	Iron uptake	Mycobactin	mbtL	Rv1344	Thought to be involved in the biogenesis of the hydroxyphenyloxazoline-containing siderophore mycobactins	Lipid metabolism	Acyl carrier protein (ACP) MbtL	Nonspecific virulence factor	Unknown	Yes
199	Invasiveness	Nutritional/Metabolic factor	Iron uptake	Mycobactin	mbtN	Rv1346	Thought to be involved in the biogenesis of the hydroxyphenyloxazoline-containing siderophore mycobactins	Lipid metabolism	Acyl-CoA dehydrogenase MbtN	Nonspecific virulence factor	Unknown	No
200	Invasiveness	Nutritional/Metabolic factor	Iron uptake	Mycobactin	mbtK	Rv1347c	Involved in the biogenesis of the hydroxyphenyloxazoline-containing siderophore mycobactins	Lipid metabolism	Lysine N-acetyltransferase MbtK	Nonspecific virulence factor	Unknown	Yes
201	Invasiveness	Nutritional/Metabolic factor	Anaerobic respiration	Nitrate reductase	narG	Rv1161	Nitrate reduction [catalytic activity: nitrite + acceptor = nitrate + reduced acceptor].	Intermediary metabolism and respiration	Respiratory nitrate reductase (alpha chain) NarG	Defensive virulence factors	Unknown	Yes
202	Invasiveness	Nutritional/Metabolic factor	Anaerobic respiration	Nitrate reductase	narH	Rv1162	Nitrate reduction [catalytic activity: nitrite + acceptor = nitrate + reduced acceptor].	Intermediary metabolism and respiration	Probable respiratory nitrate reductase (beta chain) NarH	Defensive virulence factors	Unknown	Yes
203	Invasiveness	Nutritional/Metabolic factor	Anaerobic respiration	Nitrate reductase	narJ	Rv1163	Nitrate reduction [catalytic activity: nitrite + acceptor = nitrate + reduced acceptor].	Intermediary metabolism and respiration	Probable respiratory nitrate reductase (delta chain) NarJ	Defensive virulence factors	Unknown	Yes
204	Invasiveness	Nutritional/Metabolic factor	Anaerobic respiration	Nitrate reductase	narI	Rv1164	Nitrate reduction [catalytic activity: nitrite + acceptor = nitrate + reduced acceptor].	Intermediary metabolism and respiration	Probable respiratory nitrate reductase (gamma chain) NarI	Defensive virulence factors	Unknown	Yes
205	Invasiveness	Nutritional/Metabolic factor	Anaerobic respiration	Nitrate/nitrite transporter	narK2	Rv1737c	Involved in excretion of nitrite, produced by the dissimilatory reduction of nitrate, across the membrane. Responsible for the translocation of the substrate across the membrane.	Cell wall and cell processes	Possible nitrate/nitrite transporter NarK2	Defensive virulence factors	Unknown	Yes
206	Invasiveness	Nutritional/Metabolic factor	Manganese uptake	P(1)-type Mn2+ transporting ATPase	ctpC	Rv3270	Metal cation-transporting ATPase; possibly catalyzes the transport of undetermined metal cation with the hydrolyse of ATP [catalytic activity: ATP + H(2)O + undetermined metal cation(in) = ADP + phosphate + undetermined metal cation(out)].	Cell wall and cell processes	Probable metal cation-transporting P-type ATPase C CtpC	Defensive virulence factors	Unknown	Yes
207	Invasiveness	Nutritional/Metabolic factor	Lipid and fatty acid metabolism	PanC/PanD	panC	Rv3602c	Involved in pantothenate biosynthesis [catalytic activity: ATP + (R)-pantoate + beta-alanine = AMP + pyrophosphate + (R)-pantothenate].	Intermediary metabolism and respiration	Pantoate--beta-alanine ligase PanC (pantothenate synthetase) (pantoate activating enzyme)	Defensive virulence factors	Unknown	Yes
208	Invasiveness	Nutritional/Metabolic factor	Lipid and fatty acid metabolism	PanC/PanD	panD	Rv3601c	Involved in pantothenate biosynthesis [catalytic activity: L-aspartate = beta-alanine + CO(2)].	Intermediary metabolism and respiration	Probable aspartate 1-decarboxylase precursor PanD (aspartate alpha-decarboxylase)	Defensive virulence factors	Unknown	Yes
209	Invasiveness	Nutritional/Metabolic factor	Amino acid and purine metabolism	Proline synthesis	proC	Rv0500	Involved at the terminal (third) step in proline biosynthesis [catalytic activity: L-proline + NAD(P)+ = 1-pyrroline-5-carboxylate + NAD(P)H].	Intermediary metabolism and respiration	Probable pyrroline-5-carboxylate reductase ProC (P5CR) (P5C reductase)	Defensive virulence factors	Unknown	Yes
210	Invasiveness	Nutritional/Metabolic factor	Amino acid and purine metabolism	Purine synthesis	purC	Rv0780	Involved in de novo purine biosynthesis (at the seventh step) [catalytic activity: ATP + 1-(5-phosphoribosyl)-4-carboxy-5-aminoimidazole + L-aspartate = ADP + phosphate + 1-(5-phosphoribosyl)-4-(N-succino-carboxamide)-5-aminoimidazole].	Intermediary metabolism and respiration	Phosphoribosylaminoimidazole- succinocarboxamide synthase PurC (SAICAR synthetase)	Defensive virulence factors	Unknown	Yes
211	Invasiveness	Nutritional/Metabolic factor	Cell surface components	Trehalose-recycling ABC transporter	lpqY	Rv1235	Thought to be involved in active transport of sugar across the membrane (import).	Cell wall and cell processes	Thought to be involved in active transport of sugar across the membrane (import).	Defensive virulence factors	Unknown	Yes
212	Invasiveness	Nutritional/Metabolic factor	Cell surface components	Trehalose-recycling ABC transporter	sugA	Rv1236	Involved in active transport of sugar across the membrane (import). Responsible for the translocation of the substrate across the membrane.	Cell wall and cell processes	Probable sugar-transport integral membrane protein ABC transporter SugA	Defensive virulence factors	Unknown	Yes
213	Invasiveness	Nutritional/Metabolic factor	Cell surface components	Trehalose-recycling ABC transporter	sugB	Rv1237	Involved in active transport of sugar across the membrane (import). Responsible for the translocation of the substrate across the membrane.	Cell wall and cell processes	Probable sugar-transport integral membrane protein ABC transporter SugB	Defensive virulence factors	Unknown	Yes
214	Invasiveness	Nutritional/Metabolic factor	Cell surface components	Trehalose-recycling ABC transporter	sugC	Rv1238	Involved in active transport of sugar across the membrane (import). Responsible for energy coupling to the transport system.	Cell wall and cell processes	Probable sugar-transport ATP-binding protein ABC transporter SugC	Defensive virulence factors	Unknown	Yes
215	Invasiveness	Nutritional/Metabolic factor	Cell surface components	Trehalose-recycling ABC transporter	chp1	Rv3822	Unknown	Conserved hypotheticals	Conserved hypothetical protein	Defensive virulence factors	Unknown	No
216	Invasiveness	Nutritional/Metabolic factor	Cell surface components	Trehalose-recycling ABC transporter	sap	Rv3821	Unknown	Cell wall and cell processes	Probable conserved integral membrane protein	Defensive virulence factors	Unknown	No
217	Invasiveness	Nutritional/Metabolic factor	Cell surface components	Trehalose-recycling ABC transporter	fad23	Rv3826	Unknown, but involved in lipid degradation.	Lipid metabolism	Probable fatty-acid-AMP ligase FadD23 (fatty-acid-AMP synthetase) (fatty-acid-AMP synthase)	Defensive virulence factors	Unknown	No
218	Invasiveness	Nutritional/Metabolic factor	Cell surface components	Trehalose-recycling ABC transporter	aceAa	Rv1915	Involved in glyoxylate bypass, an alternative to the tricarboxylic acid cycle [catalytic activity: isocitrate = succinate + glyoxylate].	Intermediary metabolism and respiration	Probable isocitrate lyase AceAa [first part] (isocitrase) (isocitratase) (Icl)	Defensive virulence factors	Unknown	No
219	Invasiveness	Nutritional/Metabolic factor	Cell surface components	Trehalose-recycling ABC transporter	aceAb	Rv1916	Involved in glyoxylate bypass, an alternative to the tricarboxylic acid cycle [catalytic activity: isocitrate = succinate + glyoxylate].	Intermediary metabolism and respiration	Probable isocitrate lyase AceAb [second part] (isocitrase) (isocitratase) (Icl)	Defensive virulence factors	Unknown	No
220	Invasiveness	Nutritional/Metabolic factor	Amino acid and purine metabolism	Tryptophan synthesis	trpD	Rv2192c	Tryptophan biosynthesis	Intermediary metabolism and respiration	Probable anthranilate phosphoribosyltransferase TrpD	Defensive virulence factors	Unknown	Yes
221	Invasiveness	Stress survival	Stress adaptation	AhpC	ahpC	Rv2428	Involved in oxidative stress response. LPDC|Rv0462, DLAT|Rv2215, AHPD|Rv2429, and AHPC|Rv2428 constitute an NADH-dependent peroxidase and peroxynitrite reductase that provides protection against oxidative stress.	Virulence, detoxification, adaptation	Alkyl hydroperoxide reductase C protein AhpC (alkyl hydroperoxidase C)	Defensive virulence factors	Unknown	Yes
222	Invasiveness	Stress survival	Secreted proteins	HspX(16-kDa-crystallin-like protein)	hspX	Rv2031c	Stress protein induced by anoxia. Has a proposed role in maintenance of long-term viability during latent, asymptomatic infections, and a proposed role in replication during initial infection. Regulated by the two component regulatory system DEVR|Rv3133c/DEVS|Rv3132c, in response to a hypoxic signal.	Virulence, detoxification, adaptation	Heat shock protein HspX (alpha-crystallin homolog) (14 kDa antigen) (HSP16.3)	Defensive virulence factors	Increased virulence (Hypervirulence)	Yes
223	Invasiveness	Stress survival	Stress adaptation	KatG	katG	Rv1908c	Multifunctional enzyme, exhibiting both a catalase, a broad-spectrum peroxidase, and a peroxynitritase activities. May play a role in the intracellular survival of mycobacteria within macrophages; protection against reactive oxygen and nitrogen intermediates produced by phagocytic cells. Seems regulated by SIGB|Rv2710 [catalytic activity: 2 H(2)O(2) = O(2) + 2 H(2)O].	Virulence, detoxification, adaptation	Catalase-peroxidase-peroxynitritase T KatG	Defensive virulence factors	Unknown	Yes
224	Invasiveness	Stress survival	Stress adaptation	Pore-forming protein	ompA	Rv0899	The protein behaved as a porin of low specific activity. Structural protein that may protect the integrity of the bacterium.	Cell wall and cell processes	Outer membrane protein A OmpA	Defensive virulence factors	Unknown	No
225	Invasiveness	Stress survival	Protease	Proteasome-associated proteins	pafA	Rv2097c	Ligates deamidated pup to proteasomal substrate proteins. Requires hydrolysis of ATP to ADP.	Intermediary metabolism and respiration	Proteasome accessory factor a PafA	Defensive virulence factors	Unknown	Yes
226	Invasiveness	Stress survival	Protease	Proteasome-associated proteins	mpa	Rv2115c	Involved in proteasomal protein degradation	Cell wall and cell processes	Mycobacterial proteasome ATPase Mpa	Defensive virulence factors	Unknown	Yes
227	Invasiveness	Stress survival	Stress adaptation	SodA	sodA	Rv3846	Destroys radicals which are normally produced within the cells and are toxic to biological systems [catalytic activity: 2 peroxide radical + 2 H(+) = O(2) + H(2)O(2)].	Virulence, detoxification, adaptation	Superoxide dismutase [FE] SodA	Defensive virulence factors	Unknown	Yes
228	Invasiveness	Stress survival	Stress adaptation	SodC	sodC	Rv0432	Destroys radicals which are normally produced within the cells and are toxic to biological systems [catalytic activity: 2 superoxide + 2 H+ = O2 + H2O2].	Virulence, detoxification, adaptation	Periplasmic superoxide dismutase [Cu-Zn] SodC	Defensive virulence factors	Unknown	Yes
229	Invasiveness	Antimicrobial activity/Competitive advantage	Secreted proteins	Enhanced intracellular survival protein	eis	Rv2416c	Acetylation, substrate unknown. Involved in intracellular survival. Possibly associated with the cell surface and secreted. Modulates cytokine secretion by host immune cells.	Virulence, detoxification, adaptation	Enhanced intracellular survival protein Eis, GCN5-related N-acetyltransferase	Defensive virulence factors	Unknown	Yes
230	Invasiveness	Regulation	Regulation	DevRS	devR/dosR	Rv3133c	Regulator part of the two component regulatory system DEVR/DEVS/dost. Controls HSPX|Rv2031|ACR expression.	Regulatory proteins	Two component transcriptional regulatory protein DevR (probably LuxR/UhpA-family)	Regulation of virulence-associated genes	Increased virulence (Hypervirulence)	Yes
231	Invasiveness	Regulation	Regulation	DevRS	devS	Rv3132c	Sensor part of the two component regulatory system DEVR/DEVS/dost. Thought to control HSPX|Rv2031|ACR expression; O2, NO and CO are ligands, DOSS is inactive in the presence of oxygen	Regulatory proteins	Two component sensor histidine kinase DevS	Regulation of virulence-associated genes	Unknown	Yes
232	Invasiveness	Regulation	Regulation	IdeR	ideR	Rv2711	Transcriptional regulatory protein (repressor and activator), iron-binding repressor of siderophore biosynthesis and iron uptake. Seems to regulate a variety of genes encoding a variety of proteins e.g. transporters, proteins involved in siderophore synthesis and iron storage, members of the PE/PPE family, enzymes involved in lipid metabolism, transcriptional regulatory proteins, etc. Also activa…	Regulatory proteins	Iron-dependent repressor and activator IdeR	Defensive virulence factors	Unknown	No
233	Invasiveness	Regulation	Regulation	MosR	mosR	Rv0348	Could be involved in transcriptional mechanism.	Regulatory proteins	Possible transcriptional regulatory protein	Regulation of virulence-associated genes	Unknown	No
234	Invasiveness	Regulation	Regulation	MprAB(Mycobacterial persistence regulator)	mprA	Rv0981	Regulator part of a two component regulatory system (MPRAB system)	Regulatory proteins	Mycobacterial persistence regulator MRPA (two component response transcriptional regulatory protein)	Regulation of virulence-associated genes	Unknown	Yes
235	Invasiveness	Regulation	Regulation	MprAB(Mycobacterial persistence regulator)	mprB	Rv0982	Sensor part of a two component regulatory system (MPRAB system)	Regulatory proteins	Two component sensor kinase MprB	Regulation of virulence-associated genes	Unknown	Yes
236	Invasiveness	Regulation	Regulation	PhoP	phoP	Rv0757	Involved in transcriptional mechanism. Part of the two component regulatory system PHOP/PHOQ. This protein is thought to be a positive regulator for the phosphate regulon, required for intracellular growth. Transcription of this operon is positively regulated by PHOB and PHOR|Rv0758 when phosphate is limited.	Regulatory proteins	Possible two component system response transcriptional positive regulator PhoP	Regulation of virulence-associated genes	Unknown	Yes
237	Invasiveness	Regulation	Regulation	PhoP	phoR	Rv0758	Involved in transcriptional mechanism. Part of the two component regulatory system PHOP/PHOQ. This protein is thought to be a positive regulator for the phosphate regulon, required for intracellular growth. Transcription of this operon is positively regulated by PHOB and PHOR|Rv0758 when phosphate is limited.	Regulatory proteins	Possible two component system response transcriptional positive regulator PhoP	Regulation of virulence-associated genes	Unknown	Yes
238	Invasiveness	Regulation	Regulation	PrrA/B	prrA	Rv0903c	Transcriptional regulator part of the two component regulatory system PRRA/PRRB. Thought to be involved in the environmental adaptation, specifically in an early phase of the intracellular growth.	Regulatory proteins	Two component response transcriptional regulatory protein PrrA	Regulation of virulence-associated genes	Unknown	Yes
239	Invasiveness	Regulation	Regulation	PrrA/B	prrB	Rv0902c	Sensor part of the two component regulatory system PRRA/PRRB. Thought to be involved in the environmental adaptation, specifically in an early phase of the intracellular growth.	Regulatory proteins	Two component sensor histidine kinase PrrB	Regulation of virulence-associated genes	Unknown	Yes
240	Invasiveness	Regulation	Regulation	RegX3	regX3	Rv0491	Transcriptional regulatory protein part of the two component regulatory system REGX3/SENX3.	Regulatory proteins	Two component sensory transduction protein RegX3 (transcriptional regulatory protein) (probably LuxR-family)	Regulation of virulence-associated genes	Unknown	No
241	Invasiveness	Regulation	Regulation	RelA	relA	Rv2583c	Involved in the metabolism of PPGPP (at the first step). In eubacteria PPGPP (guanosine 3'-diphosphate 5-'diphosphate) is a mediator of the stringent response that coordinates a variety of cellular activities in response to changes in nutritional abundance. This enzyme catalyzes the formation of PPPGPP which is then hydrolysed to form PPGPP [catalytic activity: ATP + GTP = AMP + guanosine 3'-diph…	Intermediary metabolism and respiration	Probable GTP pyrophosphokinase RelA (ATP:GTP 3'- pyrophosphotransferase) (PPGPP synthetase I) ((P)PPGPP synthetase) (GTP diphosphokinase)	Regulation of virulence-associated genes	Unknown	No
242	Invasiveness	Regulation	Regulation	SenX3	senX3	Rv0490	Sensor part of a two component regulatory system. Probably forms part of a two-component regulatory system SENX3/REGX3; phosphorylates REGX3.	Regulatory proteins	Putative two component sensor histidine kinase SenX3	Regulation of virulence-associated genes	Unknown	Yes
243	Invasiveness	Regulation	Regulation	SigA	sigA/rpoV	Rv2703	The sigma factor is an initiation factor that promotes attachment of the RNA polymerase to specific initiation sites and then is released. This is the primary sigma-factor of this bacteria. Supposedly involved in the housekeeping regulons.	Information pathways	RNA polymerase sigma factor SigA (sigma-A)	Regulation of virulence-associated genes	Unknown	Yes
244	Invasiveness	Regulation	Regulation	SigE	sigE	Rv1221	The sigma factor is an initiation factor that promotes attachment of the RNA polymerase to specific initiation sites and then is released. Seems to be regulated by sigh (Rv3223c product). Seems to regulate the heat-shock response.	Information pathways	Alternative RNA polymerase sigma factor SigE	Regulation of virulence-associated genes	Unknown	Yes
245	Invasiveness	Regulation	Regulation	SigF	sigF	Rv3286c	The sigma factor is an initiation factor that promotes attachment of the RNA polymerase to specific initiation sites and then is released. Thought to be involved in survival and proliferation in lung granulomas during infection. Thought to be involved in virulence and persistence processes. Modulates expression of the 16 KDa alpha-crystallin homologue/Rv2031c. Negatively regulated by Rv3287c|RSBW…	Information pathways	Alternative RNA polymerase sigma factor SigF	Regulation of virulence-associated genes	Unknown	Yes
246	Invasiveness	Regulation	Regulation	SigH	sigH	Rv3223c	Alternative sigma factor that plays a role in the oxidative-stress response (regulation of thioredoxin recycling). The sigma factor is an initiation factor that promotes attachment of the RNA polymerase to specific initiation sites and then is released. This sigma factor is involved in heat shock and oxidative stress response; it is believed to control protein processing in the extracytoplasmic c…	Information pathways	Alternative RNA polymerase sigma-E factor (sigma-24) SigH (RPOE)	Regulation of virulence-associated genes	Unknown	No
247	Invasiveness	Regulation	Regulation	Sigma D	sigD	Rv3414c	The sigma factor is an initiation factor that promotes attachment of the RNA polymerase to specific initiation sites and then is released.	Information pathways	Probable alternative RNA polymerase sigma-D factor SigD	Regulation of virulence-associated genes	Unknown	Yes
248	Invasiveness	Regulation	Regulation	Sigma L	sigL	Rv0735	The sigma factor is an initiation factor that promotes attachment of the RNA polymerase to specific initiation sites and then is released.	Information pathways	Probable alternative RNA polymerase sigma factor SigL	Regulation of virulence-associated genes	Unknown	Yes
249	Invasiveness	Regulation	Regulation	Sigma M	sigM	Rv3911	The sigma factor is an initiation factor that promotes attachment of the RNA polymerase to specific initiation sites and then is released.	Information pathways	Possible alternative RNA polymerase sigma factor SigM	Regulation of virulence-associated genes	Unknown	Yes
250	Invasiveness	Regulation	Regulation	WhiB3	whiB3	Rv3416	Involved in transcriptional mechanism (growth phase-dependent).	Regulatory proteins	Transcriptional regulatory protein WhiB-like WhiB3. Contains [4FE-4S] cluster.	Regulation of virulence-associated genes	reduced virulence	No
251	Invasiveness	Others	Secretion system	Accessory secretion factor	secA2	Rv1821	Involved in protein export. May interact with the SECY/SECE subunits. SECA has a central role in coupling the hydrolysis of ATP to the transfer of PRE-secretory periplasmic and outer membrane proteins across the membrane.	Cell wall and cell processes	Possible preprotein translocase ATPase SecA2	Defensive virulence factors	Unknown	Yes
252	Invasiveness	Others	Others	Erp	erp	Rv3810	Surface-exposed protein required for multiplication and intracellular growth. Seems to play a role in virulence.	Cell wall and cell processes	Exported repetitive protein precursor PirG (cell surface protein) (EXP53)	Defensive virulence factors	Unknown	No
253	Invasiveness	Others	Others	Isocitrate lyase	icl1	Rv0467	Involved in glyoxylate bypass (at the first step), an alternative to the tricarboxylic acid cycle (in bacteria, plants, and fungi) [catalytic activity: isocitrate = succinate + glyoxylate]. Involved in the persistence in the host.	Intermediary metabolism and respiration	Isocitrate lyase Icl (isocitrase) (isocitratase)	Defensive virulence factors	Unknown	No
254	Invasiveness	Others	Cell surface components	MmaA4	mmaA4	Rv0642c	Involved in mycolic acids modification. Catalyzes unusual S-adenosyl-methionine-dependent transformation of a cis-olefin mycolic acid into a secondary alcohol. Catalyzes introduction of a hydroxyl group at the distal position on mycolic acid chains to produce the hydroxyl mycolate. Mycolic acids represent a major constituent of the mycobacterial cell wall complex. Methyl transfer results in forma…	Lipid metabolism	Methoxy mycolic acid synthase 4 MmaA4 (methyl mycolic acid synthase 4) (MMA4) (hydroxy mycolic acid synthase)	Defensive virulence factors	Unknown	Yes
255	Invasiveness	Others	Cell surface components	Mycolic acid trans-cyclopropane synthetase	cmaA2	Rv0503c	Essential for the cyclopropanation function. Transfers a methylene group from S-adenosyl-L-methionine to the cis double bond of an unsaturated fatty acid chain resulting in the replacement of the double bond with a methylene bridge. Mycolic acids, which represent the major constituent of mycobacterial cell wall complex, act as substrates [catalytic activity: S-adenosyl-L-methionine + phospholipid…	Lipid metabolism	Cyclopropane-fatty-acyl-phospholipid synthase 2 CmaA2 (cyclopropane fatty acid synthase) (CFA synthase) (cyclopropane mycolic acid synthase 2) (mycolic acid trans-cyclopropane synthetase)	Defensive virulence factors	Increased virulence (Hypervirulence)	Yes
256	Invasiveness	Others	Cell surface components	PcaA	pcaA	Rv0470c	Involved in the mycolic acid modification or synthesis; essential for the cyclopropanation function. Required for cording and mycolic acid cyclopropane ring synthesis in the cell wall.	Lipid metabolism	Mycolic acid synthase PcaA (cyclopropane synthase)	Defensive virulence factors	Unknown	Yes
Note: Data from Virulence factor database (VFDB)( http://www.mgc.ac.cn/cgi-bin/VFs/genus.cgi?Genus=Mycobacterium),Mycobrowser(https://mycobrowser.epfl.ch/) and Pathogen-host interactions (PHI-base data)(http://www.phi-base.org/index.jsp)
